# Supplementary material for: Randomized trial and multi-omics, machine learning–based mechanistic exploration of daixie decoction granules in type 2 diabetes
Source: Front Pharmacol. 2026 Jan 5;16:1723584. doi: 10.3389/fphar.2025.1723584 (PMC12812742; doi:10.3389/fphar.2025.1723584)
Supplement: Supplementary file 1 [file DataSheet1.zip]

Archive with 4 entries (4 files):
- Supplementary Material4.xlsx
- Supplementary Material1.docx
- Supplementary Material2.xlsx
- Supplementary Material3.docx
