# Supplementary material for: Randomized trial and multi-omics, machine learning–based mechanistic exploration of daixie decoction granules in type 2 diabetes
Source: Front Pharmacol. 2026 Jan 5;16:1723584. doi: 10.3389/fphar.2025.1723584 (PMC12812742; doi:10.3389/fphar.2025.1723584)
Supplement: Supplementary file 1 [file DataSheet1.zip › Supplementary Material4.xlsx]

## Sheet: After_vs_Health_regulated
Accession	S27	S28	S29	S30	S31	S32	S33	S34	S35	S36	S37	S38	S39	S40	S41	S42	S43	S44	S45	S46	S47	S48	S49	S50	S51	S52	S53	S54	S55	S56	S57	S58	S59	S60	S61	S62	S63	S64	S65	S66	S67	S68	S69	S70	S71	S72	S73	S74	S75
A0A075B6H9	516.822	314.757	348.608	197.638	488.456	613.052	65.783	41.7935	50.8521	94.5843	23.4606	31.7627	9.25671	0.508227	53.4925	84.3924	57.4967	19.4654	25.8146	24.9406	44.0833	26.6402	12.1354	38.4367	30.9497	15.5907	83.0576	65.6944	75.0702	18.9453	31.8763	36.2723	19.3816	40.9788	63.5169	33.2621	30.4305	20.9044	33.3691	68.9888	65.867	51.8093	124.922	5.97896	34.1768	18.9598	29.8823	20.8805	52.9601
A0A075B6I7	107.215	120.381	69.3727	81.9978	19.807	27.3486	120.471	41.2091	99.1856	104.771	33.3559	75.1969	65.6546	46.4062	48.1721	24.1346	131.248	43.1054	55.4454	15.5628	140.479	84.8996	6.80509	39.4793	113.827	93.4475	74.1638	214.396	140.882	120.606	318.859	23.3901	83.5935	85.1368	179.592	22.6308	151.251	49.6719	114.594	128.826	42.8699	245.027	59.1888	32.8477	51.7585	180.374	299.721	69.9785	75.571
A0A075B6I9	136.934	123.478	151.339	119.964	130.722	207.851	288.342	55.1212	138.244	380.938	107.884	174.269	74.0999	214.545	133.816	100.651	223.572	126.161	232.159	109.3	139.99	90.1727	133.697	92.9896	242.809	130.424	123.782	336.782	441.173	410.884	29.903	249.39	179.58	303.539	220.414	343.403	240.333	121.092	252.857	815.622	162.895	314.63	416.908	328.435	661.266	490.424	392.369	214.147	306.275
A0A075B6J1	7.03054	9.75535	20.0543	0.508227	4.22752	0.508227	2.46409	0.508227	26.4796	15.8885	30.6045	47.0213	0.508227	2.00287	13.9415	0.508227	0.508227	16.8606	36.5656	27.9988	9.94167	10.1612	0.508227	0.508227	39.7261	0.508227	26.7178	9.73454	153.651	34.1209	38.2696	16.4862	6.1693	45.3504	48.1025	30.2475	28.452	0.508227	69.4658	24.3864	42.9151	0.508227	43.3711	0.508227	11.0654	9.39845	30.3904	9.9042	0.508227
A0A075B6S2	0.508227	16.2048	41.7903	0.508227	10.2528	41.6224	0.508227	14.1163	0.508227	0.508227	27.9781	0.508227	23.9417	0.508227	0.508227	18.2336	13.0692	0.508227	9.14728	0.508227	40.6272	0.508227	0.508227	16.633	0	0	0	0	0	0	0	0	0	0	0	0	0	0	0	0	0	0	0	0	0	0	0	0	0
A0A075B6S6	20.1291	5.50298	42.6262	19.4418	177.375	29.994	35.5905	26.1704	9.85994	280.124	8.17779	5.27302	51.6673	22.1624	6.8289	40.8917	24.451	0.508227	46.9439	15.2966	57.5808	7.18992	4.70948	48.2335	11.6184	3.41113	8.00544	39.0156	17.9466	14.7841	7.7291	21.5837	10.0333	58.7064	51.8907	0.508227	15.62	0.508227	0.508227	0.508227	41.1245	5.23237	11.8706	0.508227	0.508227	0.508227	0.508227	0.508227	0.508227
A0A075B7D8	254.937	250.75	247.641	184.093	127.225	228.884	296.876	207.691	150.312	395.897	117.163	208.038	142.411	198.598	197.465	214.527	226.674	191.553	218.261	63.0385	290.953	184.026	177.642	237.076	324.157	181.931	375.306	329.89	544.759	466.653	263.652	176.403	198.933	328.978	356.583	387.309	288.624	287.052	336.499	795.044	303.929	383.904	790.906	212.713	415.478	269.659	265.373	225.408	439.044
A0A087WSY4	235.093	482.253	144.279	175.378	123.352	158.009	75.4582	241.677	196.589	89.7448	61.3956	25.8584	13.7001	19.5033	17.8749	30.1984	55.0352	32.9965	34.85	19.9747	47.6722	26.7854	27.7595	15.789	8.64491	24.2737	64.3393	11.1316	47.0178	58.7883	0.508227	46.4605	44.6747	34.9976	41.0031	29.1401	18.5881	42.9475	46.2893	69.5755	40.0302	34.1884	0.508227	56.9391	54.108	42.7381	32.5065	8.10812	10.4046
A0A0B4J2B8	0	0	0	0	0	0	0	0	0	0	0	0	0	0	0	0	0	0	0	0	0	0	0	0	0.508227	0.508227	0.508227	15.223	76.8193	0.508227	0.508227	0.508227	7.5447	8.65658	5.63714	0.508227	11.2255	0.508227	5.8557	0.508227	8.81839	0.508227	8.24906	5.83882	28.2213	0.508227	4.95289	0.508227	23.0769
A0A0C4DH31	97.8117	107.833	49.2979	49.251	91.4346	132.567	49.6377	48.233	69.2233	190.859	65.0458	117.936	52.0696	115.431	83.6116	97.5735	110.781	63.2394	74.8964	48.3338	58.3669	46.0627	46.9833	91.39	73.5656	63.213	121.243	58.9239	102.645	120.683	68.5552	65.553	35.9536	49.6191	59.9058	83.5559	50.4805	18.7566	44.4432	52.2229	42.0869	47.3655	43.7111	11.9219	29.5162	43.0826	18.1258	28.3887	33.9232
A0A0C4DH34	531.001	483.413	163.638	453.868	249.572	911.777	311.703	254.784	305.412	770.709	314.415	263.718	183.758	214.191	261.321	225.403	228.7	324.084	224.544	99.1563	243.098	213.361	163.119	129.684	263.165	263.772	381.228	203.085	299.331	302.997	122.631	313.694	132.016	229.956	238.739	251.275	56.8845	46.2754	50.8252	97.7303	204.858	67.5035	127.127	13.5116	26.4653	85.9172	64.722	35.5596	32.2919
A0A0G2JS06	175.904	256.841	303.819	204.454	119.82	163.593	248.995	143.191	191.853	253.171	135.565	150.33	119.202	132.574	213.311	127.459	253.325	231.324	121.362	137.951	363.464	174.282	85.9132	101.273	207.282	193.18	193.096	527.399	496.773	710.023	312.308	162.372	170.843	281.331	295.407	230.19	223.177	271.56	355.915	438.569	308.723	370.856	564.007	173.594	297.444	563.794	636.412	155.103	513.197
A0A1B0GUS4	8.47472	0.508227	14.8201	14.6004	11.68	0.508227	0.508227	14.4358	7.23264	18.9084	0.508227	0.508227	14.2197	0.508227	24.4518	39.2636	14.1282	0.508227	0.508227	0.508227	0.508227	24.9133	0.508227	54.6509	0	0	0	0	0	0	0	0	0	0	0	0	0	0	0	0	0	0	0	0	0	0	0	0	0
A6NJW9	0.508227	52.7177	0.508227	28.8252	34.5813	35.1231	25.9533	32.2083	33.2143	0.508227	0.508227	39.451	31.3567	39.6294	0.508227	24.6422	24.0518	27.1138	37.8172	39.1498	38.8809	0.508227	52.5778	33.2547	0	0	0	0	0	0	0	0	0	0	0	0	0	0	0	0	0	0	0	0	0	0	0	0	0
O00151	34.1601	23.5985	41.2279	26.5592	28.8189	25.1346	35.7154	41.8413	44.4898	37.1796	11.7239	45.0277	23.5717	40.3575	34.2428	47.8788	27.6482	10.4578	3.40317	30.6035	0.508227	19.5718	30.9072	60.1466	5.55853	4.28585	0.508227	4.69413	0.508227	2.03901	0.508227	0.508227	2.36872	0.508227	5.87301	0.508227	10.0553	5.58863	1.81	3.49994	2.90811	4.9222	3.15957	10.3006	5.68652	0.508227	17.8201	26.7062	0.508227
O00194	15.3468	6.70563	27.1726	6.74369	18.2883	11.792	26.2162	20.4889	18.0557	15.3779	0.508227	15.0512	7.98241	20.5424	12.4338	31.4117	14.1664	10.2286	0.508227	33.8763	0.508227	18.4169	13.183	34.9869	0	0	0	0	0	0	0	0	0	0	0	0	0	0	0	0	0	0	0	0	0	0	0	0	0
O00299	19.5599	0.508227	38.0368	27.7601	7.89546	6.71606	10.2788	14.0712	4.7642	0.508227	2.09763	3.60421	8.10582	5.91469	9.77608	15.1794	6.27683	0.508227	3.59006	15.7991	0.508227	11.7423	13.8614	17.0773	0	0	0	0	0	0	0	0	0	0	0	0	0	0	0	0	0	0	0	0	0	0	0	0	0
O14513	4.18678	6.58028	8.87438	2.03445	3.73256	4.56548	3.66574	14.4997	3.92649	12.8437	0.508227	3.85337	19.6637	5.02175	12.0871	12.6306	10.4672	14.2905	14.3957	15.8423	19.0246	25.0829	22.7072	9.60385	13.5947	16.0021	9.37747	21.6979	17.1854	23.3528	26.1598	21.6315	3.23962	15.6208	13.0681	30.8289	7.66875	18.8672	39.6197	28.1666	9.9274	7.44874	36.7086	8.85433	9.31776	0.508227	16.8527	17.9192	13.3406
O14672	10.7987	12.4451	18.6578	8.181	10.6956	15.8502	14.5919	9.34117	10.136	53.4548	29.0468	19.3459	36.41	21.7326	23.652	64.4538	27.25	14.3261	16.6615	34.3221	37.085	7.86669	17.7689	16.8846	21.4367	11.433	37.1341	19.7623	83.5589	63.6719	21.0458	59.8171	14.6575	34.5298	25.4927	46.824	27.7615	17.9993	28.6384	36.4964	25.5896	37.014	88.226	22.9719	19.6972	104.37	28.5835	45.2503	31.2949
O15050	152.745	101.974	45.5566	89.1203	105.606	48.474	100.502	119.232	100.723	33.9907	70.4298	48.7209	52.8977	65.4072	131.779	82.0307	111.008	100.172	122.998	87.6594	127.753	284.243	91.4356	101.169	89.5875	43.7119	58.9856	56.8776	72.4489	27.7544	48.0282	60.293	28.3334	64.3894	51.7334	74.7487	39.0408	110.679	53.454	62.7981	15.4365	22.0987	34.4552	39.4099	19.3023	44.5862	109.53	109.753	27.3699
O60814	9.09547	4.08909	4.35221	5.24329	1.54573	0.508227	3.08194	1.66635	4.54039	0.508227	0.508227	7.29244	0.508227	0.508227	3.46431	0.508227	0.508227	0.508227	0.508227	5.75111	0.508227	3.06167	6.16814	3.63156	0	0	0	0	0	0	0	0	0	0	0	0	0	0	0	0	0	0	0	0	0	0	0	0	0
O75127	0.508227	30.32	0.508227	8.01094	3.9484	1.1096	2.21026	0.508227	8.97179	4.42517	0.508227	34.649	35.0289	0.508227	0.508227	1.87112	0.508227	0.508227	8.9584	18.0485	1.61455	0.508227	0.508227	8.09918	0	0	0	0	0	0	0	0	0	0	0	0	0	0	0	0	0	0	0	0	0	0	0	0	0
O75368	7.38603	5.16461	9.12976	5.48699	5.92938	7.93806	2.90848	5.1	6.26487	0.508227	1.41584	6.1089	2.665	8.51977	8.2509	9.22864	2.59539	0.508227	0.508227	14.5981	0.508227	10.4545	6.35611	14.817	0	0	0	0	0	0	0	0	0	0	0	0	0	0	0	0	0	0	0	0	0	0	0	0	0
O75529	70.7078	32.0382	47.0721	50.0897	78.1203	0.508227	51.5143	60.4872	41.0943	43.2415	72.7676	53.113	74.3173	48.2009	76.3672	30.7741	52.6888	89.3588	77.1587	55.4604	55.0836	43.7305	62.2771	37.7871	36.1451	59.4499	0.508227	66.2534	44.229	45.9244	48.5832	48.8203	29.1063	41.6851	54.8711	54.2292	48.4198	27.2918	27.5673	35.0165	12.2676	0.508227	0.508227	10.9866	20.3361	24.9182	31.5876	27.9206	16.7852
O75884	47.1932	70.9387	9.87002	47.5175	74.0295	15.7245	18.64	14.3188	11.6245	11.8368	5.26703	6.43144	1.25057	6.58536	5.38993	2.07683	6.98632	9.50181	3.13588	8.03313	15.0229	9.12841	2.15433	2.94061	0	0	0	0	0	0	0	0	0	0	0	0	0	0	0	0	0	0	0	0	0	0	0	0	0
O95497	55.7669	17.4766	16.6293	16.5014	47.0726	18.027	22.0392	31.1985	19.5074	8.32986	10.1461	20.972	5.21683	9.73217	11.2461	10.4983	30.7601	51.5003	42.99	31.5182	40.8858	42.5685	13.1728	11.1203	27.5335	24.6205	15.2704	12.9435	7.54135	10.7362	33.6542	5.97275	29.8001	14.942	14.5708	27.1195	11.9794	5.48767	6.94402	15.3932	5.23939	9.70062	6.53898	7.14459	7.34023	13.7666	3.45869	11.5061	12.8837
O95810	0.508227	6.7162	4.95968	0.508227	5.50044	0.508227	7.9659	0.508227	1.4029	1.26873	0.508227	6.09595	2.05371	6.72471	3.37503	5.98197	2.45929	2.72817	0.508227	2.86497	0.508227	4.37391	3.27761	6.22151	0	0	0	0	0	0	0	0	0	0	0	0	0	0	0	0	0	0	0	0	0	0	0	0	0
O95866	18.229	0.508227	16.577	23.3846	15.1578	10.6522	14.7716	17.4708	22.86	9.27079	10.6753	22.2934	11.4838	34.9252	38.1883	16.3455	25.5764	0.508227	0.508227	70.1589	0.508227	45.2188	68.5748	54.6347	0	0	0	0	0	0	0	0	0	0	0	0	0	0	0	0	0	0	0	0	0	0	0	0	0
P00352	15.6084	3.32145	0.508227	0.508227	5.04144	5.62696	9.28657	6.15921	0.508227	0.508227	9.07446	6.14941	6.41069	0.508227	8.54241	4.28956	0.508227	11.0509	32.467	11.8526	4.36913	3.28257	0.508227	4.86093	0	0	0	0	0	0	0	0	0	0	0	0	0	0	0	0	0	0	0	0	0	0	0	0	0
P00441	47.5364	21.5563	39.9779	35.9976	26.3094	18.6515	46.8483	35.898	27.6918	17.2123	27.0122	15.9266	28.7145	38.1037	34.3741	35.1052	22.9232	14.9354	10.9765	49.4702	0.508227	12.0047	33.7806	46.274	5.1022	10.0474	13.5359	9.43532	9.54577	5.39593	8.22107	21.2577	9.6238	5.7404	13.9143	7.26884	10.2249	9.51704	8.91084	14.3675	13.9758	13.5359	12.7683	12.6971	18.3492	12.1151	20.631	44.8608	0.508227
P00558	11.8021	3.75508	16.1205	15.6691	4.60632	7.1321	6.44913	9.8017	4.60569	5.9535	5.73947	4.23482	5.27759	6.60613	6.83858	6.29422	6.72735	0.508227	5.73273	11.7406	5.42682	5.94439	7.22959	6.56079	0.508227	1.46491	3.42013	4.09062	0.508227	0.508227	24.0108	0.508227	0.508227	2.18146	2.74791	0.508227	1.37872	3.69482	0.508227	0.508227	7.63059	0.508227	4.89903	4.32142	3.31838	0.508227	0.508227	7.40004	0.508227
P00568	13.9995	3.36821	12.5828	6.45229	3.59988	2.27904	8.66188	7.38344	4.08396	4.93733	7.89669	5.92173	5.61625	7.29033	7.90768	6.42006	3.3602	0.508227	0.508227	6.3441	3.36056	3.41396	4.47011	8.95308	0	0	0	0	0	0	0	0	0	0	0	0	0	0	0	0	0	0	0	0	0	0	0	0	0
P00746	52.229	50.0204	55.7282	36.0511	78.0613	92.2148	29.4611	48.8775	39.2445	29.7157	35.489	38.913	36.8191	43.9935	52.7416	48.8585	42.9535	46.2794	47.0461	63.8813	70.3137	38.5015	32.8156	33.2199	26.4885	44.5713	67.9488	36.9683	43.1934	35.9028	48.947	22.3044	19.0092	36.1322	40.6256	17.2548	30.977	14.8793	39.2587	39.093	23.8973	25.0527	25.2246	6.04035	19.5718	44.0143	30.1631	22.9899	11.0005
P00915	341.029	77.9727	131.878	112.76	40.1838	34.6397	122.559	210.788	42.5551	46.8241	185.168	57.4752	94.4486	34.1518	44.7658	59.6632	37.4205	23.1275	39.9435	123.99	36.0097	79.3167	47.9725	172.569	52.4146	29.4351	21.9094	28.2971	75.4603	33.8807	33.6372	76.5708	32.705	58.8247	30.3149	58.555	13.1977	34.1741	47.6914	38.0194	28.693	27.7384	57.714	33.1635	43.3064	33.1608	28.3714	143.565	30.9232
P00918	83.9748	25.706	65.4814	37.2511	27.1972	21.5022	64.4988	55.4393	27.5395	29.1749	37.0557	30.8974	36.9056	37.7972	34.6969	53.573	18.8799	14.6972	9.1759	55.644	10.5239	54.8765	38.6792	72.8252	12.9213	11.5881	5.58942	9.71832	20.996	8.50558	6.52983	22.6023	8.08812	12.4443	9.36861	14.0565	8.11296	10.406	12.79	18.8491	6.07646	8.96562	10.5144	12.2704	17.4119	12.9987	13.9963	53.9519	3.24035
P01023	16088.7	19741.2	15720.1	9479.28	17228.7	26144.6	12163.4	14998.9	15327	22645.8	20894.8	17140.8	20758.1	13912.8	13393	20651.8	12447.9	20788.1	18506.3	10567.5	22645.8	13115.4	13328.9	20081.9	27784.2	29745	23656.1	25428.6	28778.3	31606.8	36625.2	21447.9	26580.2	27272.2	32093.4	35638.8	27314.2	18241.5	30147.1	27030	27848.9	26503.3	30690.5	24647.2	15707.7	22519.5	36078.4	14358.2	25700.4
P01767	0.508227	3.78307	8.3524	0.508227	6.0887	17.7834	9.50159	11.3667	6.29292	32.7136	11.8526	13.5655	8.06248	4.45187	7.45944	8.33522	12.4209	29.6065	2.5709	4.89018	0.508227	3.30209	4.78404	11.1139	20.7741	12.1017	0.508227	0.508227	16.1203	21.5635	16.8437	15.7402	7.05642	16.87	17.7646	21.0833	0.508227	21.2916	46.678	45.6106	63.7464	44.9879	83.063	0.508227	14.4319	29.4415	14.4935	13.0057	31.8604
P02042	1105.08	174.255	284.791	265.613	89.4345	67.7022	483.011	568.019	134.463	128.157	436.913	131.503	265.147	159.175	120.818	167.631	91.0427	96.4873	155.835	318.661	102.53	294.337	121.98	472.327	146.158	108.342	65.0552	109.319	57.6114	61.1977	100.587	212.574	82.2197	174.164	78.8907	134.19	55.268	97.351	140.079	89.5682	65.4174	72.9833	125.509	68.084	112.541	87.3422	47.8996	453.754	53.9226
P02679	8.46607	29.6811	19.9237	11.785	41.2665	40.5241	14.3865	9.54045	41.3758	12.042	13.0222	22.6618	29.6254	29.2258	13.3712	24.9435	7.82275	12.9243	9.12642	14.374	30.8244	12.2467	26.0638	26.0635	8.14907	19.2077	11.7789	10.7138	11.3493	10.5478	14.8057	19.083	15.1806	17.6156	13.6825	14.2299	10.0655	13.8863	15.6801	21.0448	13.6645	11.326	4.77897	13.9919	6.71869	7.85848	18.6126	10.4537	8.26316
P02788	60.4261	29.5421	143.986	163.95	60.6192	43.3696	45.1647	36.5877	97.4739	14.8945	24.605	39.7171	42.8335	23.4277	39.7064	34.2377	34.6136	21.5117	18.5113	93.3774	15.1998	54.7146	86.6147	56.7708	20.0151	17.2938	14.9218	14.6904	14.8547	13.1525	7.74724	9.87117	11.6667	16.555	14.7921	10.5613	11.0004	10.5919	22.5787	47.7278	9.83978	48.7714	13.591	37.4886	32.8306	16.6479	41.562	64.3968	7.16534
P04406	74.1877	24.7623	68.0791	96.1473	29.1475	22.4376	35.9669	37.0439	31.8502	27.4199	20.6492	22.5243	27.6656	25.5417	29.9202	22.5681	28.4774	13.4748	16.1703	46.263	9.40278	33.7831	43.5102	37.8998	21.6919	13.7484	32.1933	10.7634	18.5161	14.2401	8.99174	32.3131	15.28	10.1568	13.081	17.552	20.4729	13.6711	13.5888	22.553	20.8934	19.0217	23.4698	26.6358	26.985	15.2587	49.0157	31.0831	38.2313
P04430	94.8507	91.7465	101.126	157.632	85.4374	94.2999	204.185	134.359	122.494	333.592	224.504	210.662	168.563	292.81	155.591	88.0044	172.173	237.152	140.05	148.838	191.974	201.086	198.274	115.551	217.98	277.676	157.013	158.331	235.026	481.711	169.474	136.304	162.145	296.399	254.016	442.372	222.92	169.212	297.902	574.841	393.872	216.652	590.905	295.04	209.073	242.034	169.02	205.629	363.208
P04908	54.8871	32.0951	80.61	105.004	57.987	6.93759	61.2845	28.837	44.5835	13.7958	30.6408	24.7824	25.2195	9.16061	35.9462	11.0318	17.1486	6.98129	3.19537	36.005	10.723	40.088	45.0313	21.7325	6.17049	20.6312	18.4491	10.0262	20.3583	5.16092	5.49723	8.0587	12.1944	0.508227	18.1202	5.68179	19.0101	0.508227	6.55448	4.65384	7.71819	12.7673	0.508227	11.7902	15.4921	2.91267	13.1121	9.87141	9.57567
P05019	1.18354	0.508227	5.56473	1.64445	2.89138	1.87462	0.508227	2.01753	4.12542	0.508227	12.3703	2.58671	0.508227	2.68581	5.63974	3.13091	6.1359	0.508227	2.88506	3.27164	0.508227	1.43892	0.508227	2.48652	6.65051	14.5741	6.39235	7.29122	9.46939	7.82195	3.57162	8.73692	4.48361	0.508227	21.7398	11.0421	19.1496	1.35768	9.2813	4.69636	12.4971	3.95838	11.1168	4.13532	7.16604	2.60487	2.84906	1.02857	3.71017
P05109	98.6677	49.2148	167.379	290.576	91.2961	56.4496	132.653	83.3561	89.4917	27.46	42.7772	57.5794	67.6325	49.8982	114.697	40.2505	81.0417	27.0109	25.2645	99.4579	22.1118	107.348	184.969	62.5532	17.1586	17.556	20.9788	8.06	14.1589	20.739	14.4993	21.7633	26.202	22.8561	37.9448	15.6718	36.0704	23.6168	36.8719	62.8432	29.3218	38.1167	41.9847	26.5145	66.1292	28.4326	236.409	86.5557	26.0419
P05154	7.58342	69.157	22.0063	28.7108	67.5032	82.9755	29.8158	43.0798	43.3726	52.4649	41.5399	32.5539	16.3244	25.6254	79.798	86.1902	31.2429	69.0948	98.9573	33.7686	98.1914	27.5853	22.2734	54.5845	64.4728	68.1191	67.751	105.219	102.225	68.8342	88.5103	83.934	98.2159	76.5462	56.1761	35.051	84.9365	59.429	56.0225	62.8485	65.7266	37.6963	59.7494	54.3679	61.2723	167.444	147.482	132.799	37.6619
P05164	26.1114	19.5355	52.8619	76.0612	21.2277	15.143	26.8557	14.4831	39.9743	11.1558	10.0933	14.9496	17.8622	11.5723	24.2185	10.4886	12.6433	8.01291	13.2514	25.7652	6.85351	23.2938	41.5775	19.7688	7.93276	5.65482	6.08764	12.2416	4.70844	6.19546	5.52214	6.38325	5.61483	7.36787	3.53083	5.57973	7.60361	8.69692	9.85728	14.4625	8.38072	14.1963	3.99587	8.91726	8.43461	6.67601	25.8606	15.6151	12.4194
P05451	3.48246	11.4146	0.508227	0.508227	5.73628	4.91052	0.508227	3.42027	2.93601	0.508227	1.46732	6.34461	3.86783	9.12244	4.8814	0.508227	3.0309	0.508227	6.03292	2.93455	6.56397	0.508227	0.508227	9.72141	0	0	0	0	0	0	0	0	0	0	0	0	0	0	0	0	0	0	0	0	0	0	0	0	0
P06703	49.1819	17.8664	44.677	50.5563	17.2567	15.4037	26.7243	27.3849	26.64	0.508227	12.7378	14.0424	24.7622	14.0313	21.0523	22.9019	10.4083	8.60395	1.75363	29.6861	8.80189	11.8182	20.2643	27.1166	0.508227	1.41637	0.508227	4.19695	4.41508	4.67542	0.508227	3.4575	0.508227	0.508227	0.508227	5.95926	0.508227	0.508227	4.89058	9.35179	4.02836	6.99828	0.508227	6.59292	0.508227	2.5928	28.503	13.8832	0.508227
P06744	3.90622	2.06624	2.99457	6.06473	3.92531	4.01536	2.69542	2.98581	7.34319	11.7867	4.47912	6.91281	4.03365	3.64558	3.62212	3.11556	3.25878	0.508227	7.53277	7.35717	0.508227	17.6051	6.77157	6.28668	0	0	0	0	0	0	0	0	0	0	0	0	0	0	0	0	0	0	0	0	0	0	0	0	0
P06753	35.2097	13.8757	43.6706	27.992	23.4035	25.7861	22.5069	25.753	26.4751	20.4188	13.8951	16.7243	19.8563	38.1725	33.5112	52.2068	25.4805	0.508227	3.00379	65.4864	0.508227	33.6558	29.3949	45.6903	0	0	0	0	0	0	0	0	0	0	0	0	0	0	0	0	0	0	0	0	0	0	0	0	0
P07355	2.58666	15.6399	5.86677	0.508227	4.63443	0.508227	0.508227	3.60963	1.00506	0.508227	0.508227	6.44406	0.508227	1.77959	0.508227	9.47654	1.44942	7.16705	0.508227	3.66971	0.508227	0.508227	3.33904	0.508227	0	0	0	0	0	0	0	0	0	0	0	0	0	0	0	0	0	0	0	0	0	0	0	0	0
P07602	0.508227	0.508227	0.508227	2.27302	2.34806	0.508227	0.508227	0.508227	1.82802	1.62657	0.508227	3.13444	10.1644	2.01356	0.508227	2.30272	3.17323	1.50357	3.11453	2.1576	2.18299	7.03795	4.61102	10.3442	0	0	0	0	0	0	0	0	0	0	0	0	0	0	0	0	0	0	0	0	0	0	0	0	0
P07737	182.994	43.8114	267.751	245.029	76.0548	52.1546	120.708	147.311	81.4133	56.5489	26.6007	57.7833	43.0067	111.605	101.153	112.322	75.6643	9.86674	7.81557	331.525	8.19463	143.119	226.078	134.335	10.7345	19.9446	12.7335	5.38344	11.5557	7.41486	5.50319	11.5923	6.61394	5.5359	11.03	11.5378	17.7198	12.0738	4.23682	13.4201	6.92066	23.8433	12.2539	14.3673	19.2861	10.9155	59.6771	77.6703	5.94231
P07988	0.508227	0.508227	0.508227	0.508227	4.89973	50.9664	0.508227	11.7653	15.5625	0.508227	0.508227	9.62226	4.1116	4.6608	12.7359	10.9187	5.53773	8.18215	0.508227	7.42736	27.9629	12.1855	0.508227	9.10448	0	0	0	0	0	0	0	0	0	0	0	0	0	0	0	0	0	0	0	0	0	0	0	0	0
P08246	126.158	77.2839	364.277	551.464	142.184	74.5594	196.944	63.598	230.58	57.8194	39.3792	115.514	116.662	52.3411	202.435	64.9453	86.0181	47.8213	57.2805	338.067	31.442	161.435	335.669	101.273	23.1662	52.6758	20.202	34.3632	18.422	32.7106	20.7727	18.1345	24.2942	17.9874	31.2701	17.4025	47.5086	23.1008	28.7368	50.9978	18.9485	39.4564	16.9169	48.6736	70.7475	11.9266	103.388	46.506	15.4437
P08311	17.2105	8.71715	24.3035	37.2486	13.446	8.03806	11.7174	10.3444	21.2189	1.3355	0.508227	11.3178	9.6037	5.34341	10.1104	6.23686	9.02653	5.82125	12.2026	10.4596	3.31772	14.5384	14.5542	11.4339	7.476	8.70398	0.508227	0.508227	7.23409	5.56797	0.508227	4.2026	8.73952	1.67105	6.66947	5.90003	9.02557	3.97357	3.10925	11.6804	3.24887	5.6012	2.59429	4.91319	5.09632	7.99537	14.8287	4.68951	0.508227
P08514	2.60038	5.30801	0.508227	1.79021	0.508227	3.01702	5.76464	6.716	7.43259	5.79429	0.508227	3.48899	0.508227	8.67027	10.9285	3.60913	5.78958	0.508227	4.35305	0.508227	0.508227	2.67198	14.2918	2.95639	0	0	0	0	0	0	0	0	0	0	0	0	0	0	0	0	0	0	0	0	0	0	0	0	0
P08567	14.9503	4.55542	22.0046	14.1104	12.0536	13.3146	9.04001	17.3491	14.9161	4.60316	0.508227	7.16452	7.36709	10.7995	10.188	6.52375	9.02917	0.508227	0.508227	18.5886	0.508227	7.94758	13.1184	13.7833	0	0	0	0	0	0	0	0	0	0	0	0	0	0	0	0	0	0	0	0	0	0	0	0	0
P09172	50.295	40.3411	12.7835	20.8396	12.1898	28.7686	15.4634	22.4967	23.5923	68.5375	14.207	46.3628	53.7599	22.4761	0.508227	10.3126	11.0294	21.982	10.8368	8.41041	48.5458	14.3635	13.0185	11.1831	13.051	34.3906	47.752	20.3185	27.0273	86.947	62.6686	14.3087	20.5976	48.7449	41.0956	80.6872	25.5463	32.5938	37.8311	39.4655	54.7882	40.2777	10.9303	22.7306	33.935	31.9761	76.178	8.1938	30.1008
P09211	7.06347	1.81097	12.452	9.5308	4.35626	6.37312	6.17051	5.05157	5.10403	0.508227	0.508227	6.66217	1.08572	7.51739	4.3869	5.37043	6.93814	0.508227	0.508227	11.9299	0.508227	4.28877	7.34002	7.47777	0	0	0	0	0	0	0	0	0	0	0	0	0	0	0	0	0	0	0	0	0	0	0	0	0
P0CAT3	22.504	0.508227	0.508227	0.508227	0.508227	0.508227	27.4314	0.508227	0.508227	20.5901	34.3161	45.728	28.895	12.1713	0.508227	44.8449	0.508227	0.508227	25.17	9.05813	0.508227	14.2657	0.508227	41.2421	0	0	0	0	0	0	0	0	0	0	0	0	0	0	0	0	0	0	0	0	0	0	0	0	0
P0DJI9	12.2692	11.7239	14.2647	39.6581	13.8363	5.16911	25.0645	9.47308	164.426	0.508227	0.508227	8.75684	88.932	23.7066	34.1887	0.508227	9.17237	0.508227	48.4993	17.8256	9.82224	7.67727	6.55565	17.3323	0	0	0	0	0	0	0	0	0	0	0	0	0	0	0	0	0	0	0	0	0	0	0	0	0
P0DMV8	7.03989	3.67105	6.69992	13.8565	4.84386	4.34943	4.16893	5.15627	12.5224	0.508227	0.508227	0.508227	5.22016	7.47201	6.34616	2.86544	3.3413	1.32676	4.92609	7.29205	0.508227	0.508227	8.99915	4.41098	0	0	0	0	0	0	0	0	0	0	0	0	0	0	0	0	0	0	0	0	0	0	0	0	0
P0DP23	23.4464	5.75358	34.2648	29.2334	19.7609	16.1621	18.3569	19.1456	15.787	11.7989	0.508227	12.6116	7.18257	20.2438	17.5827	23.0191	7.49545	0.508227	0.508227	18.9088	0.508227	17.5801	17.1842	14.5384	0	0	0	0	0	0	0	0	0	0	0	0	0	0	0	0	0	0	0	0	0	0	0	0	0
P10412	20.6624	0.508227	28.623	42.1898	47.2671	14.1679	20.0964	11.1518	13.2095	13.222	19.6503	10.745	12.4846	7.62872	15.7264	13.3924	10.6134	12.8799	0.508227	13.265	7.98729	18.5071	16.9366	17.8262	0	0	0	0	0	0	0	0	0	0	0	0	0	0	0	0	0	0	0	0	0	0	0	0	0
P10599	32.9906	13.2166	30.2027	23.2019	13.5124	12.4357	18.2917	15.1457	16.9256	11.6623	11.7402	13.4375	13.6813	22.5136	24.7381	22.9238	13.2474	5.92441	4.89304	25.9916	7.87284	17.7783	36.5282	23.4958	4.67928	9.88163	2.4575	3.73413	6.52633	0.508227	0.508227	0.508227	11.1895	0.508227	10.7103	7.94117	9.01264	8.92507	0.508227	8.29053	7.20291	8.34538	15.2029	11.7422	19.386	0.508227	7.06401	20.609	19.9946
P13693	8.57836	0.508227	1.24165	2.95663	2.66129	0.508227	7.03999	2.97012	4.05055	3.11892	0.508227	0.508227	0.508227	7.83322	0.508227	11.4708	4.32206	0.508227	0.508227	13.4082	0.508227	6.10641	6.37135	16.3407	0	0	0	0	0	0	0	0	0	0	0	0	0	0	0	0	0	0	0	0	0	0	0	0	0
P13929	65.4816	38.8337	72.9463	60.6726	24.5638	20.3511	57.9128	40.5156	28.6462	18.888	19.1975	15.4228	33.0264	41.4146	37.4163	44.1109	26.4308	18.8734	37.2763	47.2495	24.7193	49.9472	54.9517	44.8579	13.1715	15.473	16.176	21.3961	21.6157	3.43199	7.26235	27.6994	22.2585	13.9011	0.508227	24.9483	19.6024	27.3466	22.1884	21.8418	12.88	40.2712	20.6605	0.508227	37.1494	0.508227	64.7261	40.9902	18.3159
P14314	4.16657	2.99881	5.56498	3.21298	5.17586	4.4485	4.49983	1.80217	0.508227	0.508227	0.508227	3.03475	0.508227	2.85723	9.18714	7.57763	2.10957	0.508227	0.508227	4.08783	0.508227	8.14105	5.66309	9.10026	0	0	0	0	0	0	0	0	0	0	0	0	0	0	0	0	0	0	0	0	0	0	0	0	0
P16109	19.6945	8.19274	26.4192	11.9886	14.4643	7.48937	11.7285	13.7662	14.8972	7.44716	9.674	11.1353	15.674	19.0104	14.0306	27.0834	11.7953	5.27088	7.50398	31.2708	9.30208	27.1111	22.5942	19.9766	2.12557	6.22974	4.89712	5.13385	2.80144	3.55959	0.508227	5.61107	11.8023	0.508227	0.508227	7.71415	3.07716	6.31466	0.508227	0.508227	0.508227	0.508227	0.508227	6.5737	8.17952	0.508227	6.78357	19.7294	0.508227
P18564	0.508227	0.508227	14.793	23.4129	9.17266	0.508227	0.508227	11.4997	0.508227	16.282	0.508227	0.508227	0.508227	0.508227	16.0659	0.508227	24.2182	29.6577	5.9442	17.7966	9.70419	7.66146	0.508227	0.508227	0	0	0	0	0	0	0	0	0	0	0	0	0	0	0	0	0	0	0	0	0	0	0	0	0
P20023	5.6742	4.4421	9.43809	5.03965	4.62707	13.0002	5.75873	3.7801	2.41632	0.508227	0.508227	8.12065	0.508227	0.508227	14.5395	0.508227	0.508227	0.508227	6.98991	5.56664	12.197	0.508227	2.80032	0.508227	0	0	0	0	0	0	0	0	0	0	0	0	0	0	0	0	0	0	0	0	0	0	0	0	0
P21333	147.621	40.8813	242.769	183.746	86.2923	67.4065	106.515	148.498	104.294	68.967	41.4864	99.9343	102.58	161.586	135.65	161.054	95.533	30.2273	22.2755	308.865	16.0737	136.687	191.274	230.735	30.0675	24.6436	26.3724	20.3088	16.6732	15.5979	13.6811	18.904	27.8184	23.2297	21.2973	21.3106	34.2211	20.6336	21.3039	27.0403	14.9022	27.1484	27.9176	25.8135	22.8188	14.5869	35.0145	104.265	18.4968
P23083	157.943	36.5071	71.897	186.893	15.2843	149.157	29.5324	36.5087	13.4842	523.947	56.5703	35.9428	75.6518	224.136	115.134	53.4448	275.86	19.189	168.042	48.8464	257.073	107.601	207.272	57.3627	194.344	230.028	417.033	241.984	239.062	245.691	54.4724	202.347	39.9844	191.819	70.9847	243.392	30.2351	71.509	126.106	336.382	645.128	75.0522	504.966	305.659	286.392	19.7679	286.804	136.358	186.26
P23141	7.68363	0.508227	0.508227	0.508227	1.83687	3.26872	1.68111	2.45095	0.508227	0.508227	1.77806	2.38116	2.7411	0.508227	0.508227	5.77053	0.508227	0.508227	10.2432	3.40261	0.508227	6.84139	0.508227	1.67431	0	0	0	0	0	0	0	0	0	0	0	0	0	0	0	0	0	0	0	0	0	0	0	0	0
P23284	15.8207	11.5486	24.3499	14.6764	15.4787	13.0011	13.9397	20.1218	16.0236	10.7907	0.508227	17.5944	19.1871	19.8335	13.577	27.1047	11.7957	8.15546	7.42054	23.8891	14.4316	19.6433	21.1688	25.852	8.82616	9.10187	7.10255	6.5334	0.508227	8.23761	17.2345	14.1425	5.6268	0.508227	14.6396	13.8334	8.40611	7.99347	0.508227	16.294	7.43198	9.84038	13.6925	9.42947	0.508227	10.5071	8.85116	15.8237	12.6702
P23469	3.2285	0.508227	0.508227	15.973	0.508227	0.508227	15.3757	4.57589	6.27456	0.508227	13.2549	9.77558	10.1929	4.49009	0.508227	5.29055	2.56297	0.508227	0.508227	2.95565	0.508227	2.65288	3.94949	0.508227	0	0	0	0	0	0	0	0	0	0	0	0	0	0	0	0	0	0	0	0	0	0	0	0	0
P23528	51.3209	11.4619	84.4426	56.8546	33.0511	29.245	58.4264	47.5792	31.1549	17.1615	8.41353	27.0825	22.823	49.171	51.0044	49.9263	31.2794	28.9238	3.34319	93.501	5.53008	52.6922	68.375	68.1961	3.8383	8.31766	4.99609	3.30065	7.16621	4.00487	0.508227	5.2396	3.56971	0.508227	1.28243	6.81307	6.734	0.508227	0.508227	19.3637	5.12378	11.7665	7.90171	8.5075	9.5019	0.508227	22.281	45.0861	0.508227
P24158	55.4307	35.6975	167.304	113.846	61.3727	9.91407	52.3784	27.3345	127.471	15.5615	15.4345	29.4329	41.1399	7.95723	33.6761	29.9781	28.4026	15.7834	19.8028	101.418	11.7788	36.317	113.232	58.5677	10.2002	18.9657	14.5071	10.2004	11.9952	14.2519	7.29499	9.76901	15.2353	12.6178	5.86697	5.07709	16.0844	19.4036	15.9728	32.5716	15.9949	17.8083	14.9092	28.956	23.3442	15.8031	59.3818	33.0807	17.4095
P25092	11.9427	3.81509	20.1166	21.3344	11.9987	5.36693	0.508227	8.93003	11.203	13.3589	5.3197	28.1228	17.5179	34.4647	0.508227	0.508227	0.508227	11.9449	0.508227	55.0681	0.508227	21.5569	38.5721	0.508227	0	0	0	0	0	0	0	0	0	0	0	0	0	0	0	0	0	0	0	0	0	0	0	0	0
P26038	12.1836	11.8877	16.0048	23.7957	12.9625	13.1685	16.461	14.0995	11.6852	15.5818	8.28023	14.9666	13.2756	11.8159	16.9983	18.2606	10.5501	5.90786	10.8239	24.7517	10.6523	16.5122	17.0186	19.6923	7.22058	6.87292	7.02422	10.5037	4.22091	6.89966	8.259	11.9502	5.77227	4.87619	9.67333	6.0975	9.20944	7.7862	10.9951	11.3556	6.72171	7.49462	7.34381	5.5615	8.3558	16.3607	12.5519	8.67657	8.19726
P26447	16.0879	0.508227	13.192	13.642	12.0666	6.98305	10.1565	7.77236	10.304	0.508227	4.16821	0.508227	6.01075	12.3348	11.8062	11.7063	6.62817	0.508227	8.02294	12.6601	1.46397	15.083	1.27049	13.3867	0	0	0	0	0	0	0	0	0	0	0	0	0	0	0	0	0	0	0	0	0	0	0	0	0
P26572	0.508227	9.04626	2.49802	3.44105	1.11695	0.508227	3.53869	7.88458	6.92235	6.25449	0.508227	6.41782	3.00114	0.508227	19.9163	0.508227	0.508227	0.508227	0.508227	1.12804	0.508227	6.10639	0.508227	8.16769	0	0	0	0	0	0	0	0	0	0	0	0	0	0	0	0	0	0	0	0	0	0	0	0	0
P27348	11.8194	6.88099	11.7213	18.9099	9.43921	7.64236	7.85694	12.8861	9.49966	8.98527	0.508227	6.76897	4.29792	3.95231	4.79483	15.5965	2.85335	0.508227	3.00473	16.82	3.30144	4.9286	4.80939	3.79158	0.508227	5.21496	3.79586	3.58912	0.508227	0.508227	0.508227	2.74898	3.38862	0.508227	0.508227	0.508227	0.508227	4.53933	4.3586	11.0155	7.23475	4.68878	7.4837	3.02848	4.20006	0.508227	0.508227	8.59842	0.508227
P29401	15.0562	8.94032	16.3612	31.0321	6.34254	5.8214	1.12071	8.28006	0.508227	0.508227	0.508227	8.23883	3.51141	14.9647	11.6807	7.4275	3.75032	0.508227	13.9495	16.0643	0.508227	14.4911	19.9774	10.1741	0	0	0	0	0	0	0	0	0	0	0	0	0	0	0	0	0	0	0	0	0	0	0	0	0
P30041	39.1149	4.35567	17.191	16.0984	9.21051	6.52327	14.2636	17.6235	5.97369	8.90929	12.5794	10.3773	7.02884	10.1179	11.2156	15.6231	9.63452	4.7375	6.51306	32.3969	6.47098	15.9615	18.7376	28.9932	4.42771	0.508227	3.46149	7.20369	16.21	0.508227	9.59032	6.27562	0.508227	3.39207	0.508227	4.43485	3.27793	7.53009	12.0001	0.508227	5.10433	0.508227	9.67994	6.15082	7.01022	4.09239	6.87818	9.96927	3.61114
P30043	72.8098	14.2685	30.439	25.4	8.4345	5.74914	39.0511	46.7208	9.86501	14.4474	41.7277	14.6125	22.4407	12.6694	17.5727	22.0436	10.8288	6.83289	18.341	38.9708	9.22569	23.1254	18.5747	43.1023	12.6951	13.0129	8.3942	9.49709	26.3393	8.7362	10.0573	17.0382	8.70425	21.8522	7.51671	10.2149	5.48439	6.53465	13.8748	8.62433	8.68593	5.79778	15.3203	10.8071	10.4355	5.44038	6.42174	42.1157	7.20156
P30566	0.508227	25.4696	49.1527	0.508227	46.5117	60.1714	0.508227	65.3688	0.508227	0.508227	142.509	0.508227	26.3894	260.109	56.3679	35.7555	67.5152	0.508227	49.6461	0.508227	0.508227	34.1497	76.0401	73.2159	0	0	0	0	0	0	0	0	0	0	0	0	0	0	0	0	0	0	0	0	0	0	0	0	0
P31146	10.0528	7.13302	13.4537	10.9275	7.37868	8.27748	11.398	7.37523	7.97709	0.508227	4.5419	14.4592	9.97461	11.3243	13.2909	9.85447	7.38084	0.508227	5.47649	10.6277	1.97438	17.2418	10.0876	19.0718	0.508227	0.508227	5.81112	0.508227	9.63576	2.85369	5.98846	0.508227	2.73169	0.508227	0.508227	13.6632	2.98052	7.87184	0.508227	0.508227	2.33701	2.18675	0.508227	4.07867	0.508227	2.17017	3.95959	6.73506	13.1334
P31948	0	0	0	0	0	0	0	0	0	0	0	0	0	0	0	0	0	0	0	0	0	0	0	0	5.7241	4.50419	0.508227	0.508227	7.27879	3.87654	37.5533	0.508227	0.508227	3.20385	0.508227	0.508227	0.508227	0.508227	9.25248	50.1582	7.11526	0.508227	5.554	0.508227	0.508227	36.8653	12.7196	11.5113	0.508227
P32119	214.852	37.7777	56.1284	43.0445	21.9883	17.9447	64.1884	106.237	33.2048	22.2138	67.5582	22.8406	34.0531	23.8056	26.4342	24.5686	19.1073	23.0086	29.2598	51.5357	19.749	41.0347	26.4962	63.0227	26.4871	21.066	12.3911	16.3877	32.2749	12.3042	9.83238	50.2775	15.2718	22.9527	12.2591	30.2365	12.3512	20.6021	28.616	17.0174	20.2481	18.4578	25.0477	20.2456	26.6107	17.2526	15.6558	67.4293	21.207
P37802	105.775	46.9948	136.162	84.3713	75.9743	72.2388	87.4423	91.5865	91.2553	50.7877	27.2289	95.077	82.8364	115.692	92.4732	145.414	73.6813	19.0506	10.6309	153.878	6.4493	92.9658	112.43	189.625	30.9792	13.8581	0.508227	0.508227	12.1912	4.40092	0.508227	0.508227	6.25581	14.0669	5.83934	9.309	14.3209	8.60064	13.8744	11.5511	4.55928	17.7991	4.09255	18.0642	9.42948	4.1105	30.7527	66.1818	0.508227
P37837	11.3359	0.508227	5.63348	6.31035	1.84365	0.508227	1.09284	4.97586	0.508227	0.508227	0.508227	2.99906	0.508227	4.67427	6.52551	0.508227	0.508227	0.508227	3.19195	2.81573	0.508227	0.508227	5.49725	1.69218	0	0	0	0	0	0	0	0	0	0	0	0	0	0	0	0	0	0	0	0	0	0	0	0	0
P40145	30.3041	26.4293	35.5707	0.508227	29.5193	31.843	43.1006	32.4181	20.7092	22.9941	20.9675	36.9399	0.508227	0.508227	28.0534	35.7994	37.2835	31.7818	33.9276	76.911	41.203	23.0727	30.8366	31.5614	0	0	0	0	0	0	0	0	0	0	0	0	0	0	0	0	0	0	0	0	0	0	0	0	0
P40227	29.7642	46.3858	45.0816	48.5332	34.9984	52.4837	70.4141	45.6437	60.3478	65.6637	36.1941	68.9848	46.9417	61.694	71.4324	54.6384	46.4036	38.1	96.1282	79.56	49.8946	46.3304	57.9549	72.7364	82.9291	79.1988	57.1276	86.7605	53.3425	61.3235	109.716	61.1782	73.4126	120.569	43.0103	77.0135	71.0267	95.3404	85.4188	123.359	54.6247	111.891	65.91	149.918	36.1687	62.1457	112.889	103.934	65.8568
P40925	8.24677	2.703	5.70106	5.9691	3.48605	3.5115	4.30663	7.17454	3.80392	8.49882	7.98388	0.508227	6.49512	14.4056	19.9249	2.70772	5.65952	3.94694	6.88727	8.36562	5.82179	0.508227	8.70347	0.508227	0	0	0	0	0	0	0	0	0	0	0	0	0	0	0	0	0	0	0	0	0	0	0	0	0
P49916	4.89599	5.04294	10.949	1.94142	5.35717	10.2497	0.508227	9.15888	6.24147	0.508227	0.508227	13.6613	1.53704	6.23343	6.21142	9.9205	6.86678	6.72163	6.72174	0.508227	20.0834	15.264	7.67779	3.83699	7.96708	6.80913	15.4577	15.4411	19.8265	13.6485	4.89847	0.508227	16.0477	9.63411	14.0754	8.67357	13.5164	20.63	9.98328	26.9174	18.5258	15.2434	12.7756	21.4174	13.4786	29.0853	11.8921	8.19072	18.2726
P50552	9.44719	6.25493	12.588	7.61977	6.03849	7.89582	10.5149	9.36575	9.99622	10.2545	4.65349	12.4748	10.5028	9.0608	15.7275	11.6275	9.75732	4.05819	2.87603	12.6479	1.72233	8.74933	9.60908	18.2946	0.508227	2.62501	0.508227	0.508227	0.508227	10.044	0.508227	0.508227	13.4795	0.508227	3.34804	2.62066	2.84094	1.28408	0.508227	5.50663	0.508227	0.508227	0.508227	5.73835	3.05125	6.5915	4.33922	8.83056	0.508227
P51149	2.47342	0.508227	4.5268	0.508227	4.17202	1.55831	1.81477	0.508227	0.508227	0.508227	0.508227	5.16223	4.74081	4.34809	1.75366	6.72283	1.73891	0.508227	0.508227	8.28676	0.508227	0.508227	2.96904	4.84567	0	0	0	0	0	0	0	0	0	0	0	0	0	0	0	0	0	0	0	0	0	0	0	0	0
P51452	0.508227	0.508227	7.70524	0.508227	0.508227	2.19692	5.42809	0.508227	3.19223	0.508227	0.508227	3.91224	5.2078	0.508227	4.71523	5.20097	1.61885	0.508227	0.508227	4.08941	0.508227	1.66475	7.97904	4.84425	0	0	0	0	0	0	0	0	0	0	0	0	0	0	0	0	0	0	0	0	0	0	0	0	0
P52565	16.0498	6.93094	13.8268	25.2934	11.307	5.47386	6.58106	12.109	10.3355	0.508227	0.508227	12.8402	17.1091	13.678	12.9291	22.1985	12.5163	0.508227	0.508227	26.6411	0.508227	21.0449	26.637	25.0853	0	0	0	0	0	0	0	0	0	0	0	0	0	0	0	0	0	0	0	0	0	0	0	0	0
P52566	30.9398	13.9712	52.0187	50.6817	35.3437	19.4145	31.2525	30.553	30.5414	19.818	8.62908	26.5349	23.226	28.4063	26.3355	62.2833	23.5808	5.14326	0.508227	72.8162	2.32837	33.1038	41.1378	62.882	3.75026	6.68692	0.508227	2.79158	0.508227	1.96187	1.7243	0.508227	0.508227	0.508227	0.508227	0.508227	5.1489	3.26154	0.508227	20.9341	3.15301	9.23739	3.65148	3.59732	9.47629	0.508227	39.2461	30.3434	3.13443
P54253	237.233	273.739	272.893	315.335	207.707	275.532	433.626	334.191	336.622	545.193	502.892	433.141	420.682	260.585	511.816	380.415	389.157	404.151	369.88	476.693	469.171	509.609	479.938	436.16	612.754	512.64	533.892	604.842	636.558	526.392	909.055	539.403	537.893	523.434	666.228	691.866	621.294	977.684	1269.16	1404.46	656.867	756.786	962.998	1019.6	741.144	1235.62	859.062	650.409	1280.27
P54802	9.07978	15.571	8.19383	6.68041	8.03904	6.90753	11.3345	6.66385	11.0091	0.508227	19.5806	11.3649	8.85348	4.78925	6.08751	9.76829	3.6216	5.59872	11.8567	6.69935	7.90818	9.46232	7.0396	15.0192	45.8776	9.61103	5.93566	15.7934	15.3948	8.66896	22.3306	3.05738	29.2459	12.4212	20.0855	14.8035	11.3198	14.4917	16.3221	6.03396	19.5443	6.97784	10.1099	18.1991	13.5462	9.87691	7.66938	7.03737	10.1347
P55854	4.71801	0.508227	3.41075	4.71054	4.33099	0.508227	4.08439	0.508227	1.36897	5.19837	3.00377	1.97662	4.94524	3.51063	1.48314	3.58069	0.508227	0.508227	0.508227	7.38431	0.508227	2.69915	2.09463	6.89157	0	0	0	0	0	0	0	0	0	0	0	0	0	0	0	0	0	0	0	0	0	0	0	0	0
P58166	4.62705	0.508227	0.508227	1.44331	3.69191	1.49849	1.07484	0.508227	1.49086	0.508227	3.29846	1.01064	1.7894	2.17875	6.39261	0.508227	2.06718	4.75821	9.54827	2.56856	0.508227	8.85272	3.62513	0.508227	0	0	0	0	0	0	0	0	0	0	0	0	0	0	0	0	0	0	0	0	0	0	0	0	0
P58546	16.667	4.88756	15.7932	4.34021	10.4775	10.4818	11.2668	6.61979	8.89453	1.00596	4.15872	5.88098	6.89823	11.6845	5.16244	14.2424	4.71755	0.508227	0.508227	12.2051	0.508227	8.28642	12.5011	17.6711	0	0	0	0	0	0	0	0	0	0	0	0	0	0	0	0	0	0	0	0	0	0	0	0	0
P60174	50.3662	9.97064	58.9407	59.9201	26.6021	23.8267	32.5208	43.9519	18.4405	13.9141	14.68	22.2957	33.0117	45.2494	22.403	45.4611	28.2877	7.41103	16.0338	70.8645	11.9916	38.9025	42.4644	51.6873	0.508227	0.508227	20.2034	32.2025	3.49318	22.5617	0.508227	17.367	28.7253	20.7163	15.271	15.603	12.2995	6.61641	4.48571	4.88288	4.12952	7.35633	0.508227	3.46735	12.5713	0.508227	18.1368	18.0471	3.74778
P60709	367.867	187.886	504.731	505.418	297.513	285.715	311.321	327.403	310.224	375.886	231.427	267.379	260.734	343.102	343.288	388.843	255.537	166.993	150.945	585.989	112.708	390.195	434.044	485.235	163.774	140.726	140.222	115.349	97.1856	111.777	99.8034	142.448	152.872	95.1147	137.796	162.53	255.08	157.531	144.256	217.456	140.044	272.498	223.779	237	213.933	133.277	392.498	427.382	135.263
P61204	27.4459	13.7969	35.7405	20.7901	21.6379	19.3395	25.8274	24.5999	21.719	15.3458	10.6505	24.118	17.259	28.4635	24.0121	34.0262	21.0307	6.79333	4.31063	33.7448	16.9581	27.7333	26.7651	40.106	0.508227	7.67091	7.30822	0.508227	0.508227	0.508227	2.4161	4.16109	1.50698	1.21251	0.508227	6.43199	8.879	0.508227	6.01479	37.446	0.508227	14.637	0.508227	5.38261	0.508227	0.508227	16.5743	23.9449	0.508227
P61224	50.583	12.6338	106.678	51.3231	37.0685	23.8556	54.0719	61.7083	31.0576	25.1639	15.7524	21.4464	24.3176	53.9642	54.7104	50.3456	33.1852	6.11682	3.98635	100.745	7.77164	31.887	80.3631	63.6961	6.87162	9.2771	8.28664	5.89689	4.435	4.00556	5.0356	6.12481	7.42486	7.83199	0.508227	12.1985	5.32897	5.93313	6.3847	17.8217	9.70223	14.5178	9.37161	11.6496	8.80452	11.6032	19.2074	45.4595	0.508227
P62258	0.508227	1.35273	0.861562	0.508227	0.508227	1.43155	1.57309	1.43318	0.508227	0.508227	0.508227	1.30819	0.998276	4.16318	4.07801	0.508227	1.30718	0.985425	1.45869	0.508227	3.338	1.38406	4.29939	0.508227	0	0	0	0	0	0	0	0	0	0	0	0	0	0	0	0	0	0	0	0	0	0	0	0	0
P62328	131.286	147.872	259.427	179.847	195.086	224.692	210.853	211.038	274.099	267.977	114.331	270.486	134.557	222.011	171.748	334.247	168.321	65.5597	30.713	205.176	27.9002	149.021	186.226	370.329	16.0625	39.1078	22.0955	12.025	16.3191	18.5747	10.8955	15.5557	17.4071	3.19698	21.3317	41.0679	71.2336	43.8687	45.0641	75.1279	17.9126	102.223	30.033	46.5601	40.3556	38.8322	165.405	286.948	6.32193
P62491	32.7169	18.2916	49.4454	22.297	25.0613	21.1696	31.6236	28.9189	27.0976	18.5392	12.9613	24.6758	18.5584	34.5512	28.5186	46.1649	21.7629	7.88293	4.62227	39.312	4.749	27.2737	25.3829	59.0437	0	0	0	0	0	0	0	0	0	0	0	0	0	0	0	0	0	0	0	0	0	0	0	0	0
P62805	37.9576	18.2129	44.1521	81.3609	31.101	12.1605	62.897	21.2666	41.1635	6.88724	29.699	20.2737	33.3879	12.5496	40.8765	23.1015	27.0941	4.18835	6.96424	40.6566	6.77685	43.804	51.9546	25.4434	12.8796	20.507	12.2462	7.0534	14.1378	11.318	7.15474	13.9898	7.12286	7.57006	18.2133	9.60077	18.7283	6.49167	18.5955	7.24881	8.87951	7.09443	11.8062	8.56624	15.1746	3.98437	59.6727	16.5669	8.49963
P62820	17.0688	7.90576	8.80786	6.69798	11.3001	14.752	10.0699	7.19966	14.0585	4.7843	0.508227	11.9591	11.888	15.9219	11.3486	15.5281	5.15411	0.508227	0.508227	15.9553	0.508227	13.0277	12.0777	25.0913	0	0	0	0	0	0	0	0	0	0	0	0	0	0	0	0	0	0	0	0	0	0	0	0	0
P62937	31.8143	18.8204	48.1881	39.5483	27.8464	22.653	33.8562	26.8703	26.4231	27.8089	10.6839	22.316	17.5355	22.7482	21.9908	45.4414	22.2324	8.90202	5.44777	35.7775	23.2666	28.1896	29.2682	43.4826	8.09548	9.56609	5.07264	14.6756	7.69572	5.59355	0.508227	0.508227	5.66636	5.93843	6.50524	3.99445	5.17056	27.0485	5.05449	3.19494	4.67022	7.81008	5.02266	10.9407	7.23922	0.508227	17.6202	19.0995	12.293
P62942	49.392	26.1806	47.4171	48.8583	33.3846	36.0335	37.02	43.1542	36.89	29.9286	13.9691	47.0865	31.9472	35.7038	44.9627	64.6912	19.8519	6.12458	0.508227	70.5139	8.65551	25.7171	47.9431	67.3782	0	0	0	0	0	0	0	0	0	0	0	0	0	0	0	0	0	0	0	0	0	0	0	0	0
P63104	6.0924	2.15518	5.27646	12.151	5.19783	4.55343	5.39857	9.18342	3.17176	11.2862	4.2931	2.01624	6.29679	6.81306	10.4584	7.44435	2.93703	3.5528	1.61628	17.6419	0.508227	8.04386	14.9558	10.6036	3.16435	2.59489	0.508227	0.508227	2.75956	3.01521	0.508227	6.20105	3.67691	1.14749	5.51063	2.34196	4.00752	3.18473	0.508227	0.508227	0.508227	3.62073	9.74204	7.14158	3.41727	4.10236	5.43431	6.01626	0.508227
P67936	164.543	59.3779	248.849	143.521	95.4154	95.2317	144.835	125.379	125.685	57.7596	41.3658	100.76	93.8362	153.884	146.345	158.514	122.299	15.7648	7.36828	280.258	9.34339	139.029	181.31	203.251	12.3966	12.5916	13.8634	10.4708	6.00349	11.468	6.75996	8.09518	10.0252	10.4954	12.8336	9.75065	18.4957	10.5864	7.55194	18.6854	8.78152	18.4324	13.2453	15.6667	13.5115	9.84832	42.3093	147.459	9.04254
P68871	30359.5	8205.02	12906.9	9552.01	3874.37	3045.08	15879.2	20084.3	5122.15	5678.99	19150.8	5878.74	9847.11	6864.87	5583.29	7159.59	4572.94	4404.88	6743.18	11893.4	4979.56	10906.1	5718.82	17957.8	7721.41	5318.26	3590.15	5367.27	3954.33	3016.6	4831.54	10104	4038.53	7844.32	3575.73	6389.38	2931.78	5314.49	6679.53	5153.42	3703.42	4576.87	7578.34	5748.85	6717.59	4396.04	2903.06	19652.6	3872.74
P69905	27702	5671.4	9493.69	5877.39	2508.2	1797.71	9314.73	12535.2	3156.7	2708.66	10644.7	2971.3	4331.92	3095.21	2468.2	3498.41	2338.97	1950.83	3336.14	6716	2252.56	4375.55	2556.68	8185.35	2747.05	2537.47	1711.01	2494.25	1729.9	1569.55	2214.73	4501.48	2161.71	3260.82	1814.44	2707.42	1552.98	2151.95	2273.25	1882.9	1572.02	1643.75	3410.91	2224.16	2844.51	1522.47	994.438	7484.95	1710.32
P78382	0.508227	219.668	0.508227	0.508227	194.494	290.67	216.948	212.758	225.341	297.813	239.893	274.871	0.508227	268.42	0.508227	0.508227	0.508227	235.613	192.235	120.578	279.105	212.871	182.705	249.354	0	0	0	0	0	0	0	0	0	0	0	0	0	0	0	0	0	0	0	0	0	0	0	0	0
P78417	17.1659	9.79958	12.5043	27.4587	4.58805	13.241	11.4814	12.8313	5.49436	11.6255	9.89457	6.56984	7.15747	7.46881	11.211	8.7119	5.41802	14.9945	27.4471	15.6068	5.17936	15.2614	8.75449	15.172	5.83304	0.508227	0.508227	10.1022	7.87514	4.7893	7.62251	3.17671	8.49346	4.85342	0.508227	0.508227	6.26248	0.508227	5.18198	7.45553	6.62834	3.16379	9.18379	8.03318	12.9105	0.508227	0.508227	12.545	0.508227
P80188	28.2656	12.146	65.0135	79.3602	32.0208	13.6574	21.9796	16.8281	41.9878	19.4545	16.9447	24.6997	26.9587	12.5266	23.7127	25.0652	21.0574	11.7714	13.7338	42.661	15.3225	32.496	48.8963	41.8685	0.508227	12.8196	7.6718	14.5471	18.776	10.4044	7.66357	11.3225	8.10413	15.9435	15.2301	7.82693	19.2649	7.09097	25.6115	31.7226	8.23089	31.6351	5.90936	15.0906	23.286	16.2875	51.1668	23.0832	13.7626
Q01518	46.218	11.9741	57.7513	41.7992	25.3614	27.9549	35.1483	43.8213	35.3032	13.8941	5.81499	23.3006	27.7056	44.8732	53.4831	61.6723	23.6341	0.508227	0.508227	83.3945	2.43926	48.0086	66.3383	62.0768	0	0	0	0	0	0	0	0	0	0	0	0	0	0	0	0	0	0	0	0	0	0	0	0	0
Q02413	0	0	0	0	0	0	0	0	0	0	0	0	0	0	0	0	0	0	0	0	0	0	0	0	0.508227	2.88964	5.52291	0.508227	0.508227	0.508227	2.88798	13.0419	4.04951	0.508227	0.508227	0.508227	2.33218	4.54385	0.508227	2.10572	3.80545	0.508227	0.508227	3.9593	8.39737	0.508227	0.508227	6.71241	14.7235
Q05682	30.1452	6.9971	32.2926	16.3313	15.7427	18.6835	17.1425	26.5421	23.1342	20.6362	0.508227	11.5121	10.311	20.3777	28.484	23.8169	11.7378	4.54236	1.17789	25.3986	0.508227	25.2053	28.4488	50.6305	0	0	0	0	0	0	0	0	0	0	0	0	0	0	0	0	0	0	0	0	0	0	0	0	0
Q07507	12.127	7.19561	7.26262	6.31372	14.4208	14.3292	10.9514	10.949	9.01568	1.39045	0.508227	12.6041	0.508227	13.5418	8.7078	3.80633	3.66558	6.11388	5.20441	2.94191	9.99225	6.40735	6.18868	10.1778	0	0	0	0	0	0	0	0	0	0	0	0	0	0	0	0	0	0	0	0	0	0	0	0	0
Q0VF96	0.508227	6.82594	0.508227	24.6818	0.508227	0.508227	0.508227	3.97105	16.519	37.9234	0.508227	7.81072	11.6956	25.9588	69.8104	31.7638	166.731	9.83894	15.7419	0.508227	12.2893	12.8825	7.72037	31.7113	0	0	0	0	0	0	0	0	0	0	0	0	0	0	0	0	0	0	0	0	0	0	0	0	0
Q12899	23.0199	21.4182	12.028	22.8291	40.0477	31.597	63.7533	72.2017	19.5012	38.1022	123.509	32.4711	36.6377	25.056	31.6062	29.001	26.5205	10.844	14.1502	6.0958	37.677	35.4802	48.834	31.1706	35.5935	19.3867	41.5068	42.5129	19.4516	47.1845	69.1399	19.6397	109.19	45.5883	26.5614	37.8117	45.6552	41.313	21.2961	71.6953	82.3765	61.3234	56.8492	27.929	95.8325	59.3724	45.2073	56.8839	100.786
Q12907	41.7103	35.7991	22.5991	8.48064	31.4678	26.1441	3.86074	9.47503	16.3218	0.508227	4.34237	11.4639	14.2523	6.85015	7.52818	12.0718	2.60448	6.6489	2.04805	0.508227	8.41585	15.8485	17.7765	10.4031	0	0	0	0	0	0	0	0	0	0	0	0	0	0	0	0	0	0	0	0	0	0	0	0	0
Q13733	224.703	269.126	470.489	346.921	131.812	72.1318	397.723	443.673	636.246	259.184	191.854	128.445	199.14	367.289	602.977	810.124	117.698	470.805	406.133	161.124	172.721	259.231	686.487	83.8117	356.556	475.472	161.147	258.051	1047.33	1039.58	1053.77	780.672	85.1258	771.638	348.962	361.4	692.932	760.863	330.332	484.716	783.015	879.175	378.199	574.572	208.527	687.202	1442.19	346.638	1188.98
Q14019	14.4753	7.98321	41.4085	23.6442	13.5265	12.4003	11.0065	8.06789	13.8026	11.6932	5.71417	14.4345	14.3817	13.0542	8.55008	34.8865	11.026	3.49979	0.508227	42.8925	0.508227	15.8039	19.7554	32.6811	0	0	0	0	0	0	0	0	0	0	0	0	0	0	0	0	0	0	0	0	0	0	0	0	0
Q14376	144.593	471.234	315.177	407.254	129.755	178.468	534.761	585.056	148.722	625.685	646.996	351.58	213.36	350.893	475.774	469.781	570.709	482.1	194.8	221.314	151.258	417.761	325.419	462.792	703.943	709.434	441.527	248.845	308.51	260.534	528.519	242.189	499.591	433.118	296.806	740.493	731.811	299.269	713.731	873.481	915.48	740.77	445.451	1008.54	1057.44	581.065	613.312	288.101	238.822
Q14722	0	0	0	0	0	0	0	0	0	0	0	0	0	0	0	0	0	0	0	0	0	0	0	0	7.87121	18.5344	0.508227	7.8672	0.508227	0.508227	0.508227	11.0826	0.508227	0.508227	0.508227	9.77508	0.508227	8.67559	13.0533	9.63269	57.3747	6.05647	0.508227	9.79307	0.508227	23.8163	0.508227	8.29669	0.508227
Q15084	4.25343	0.508227	6.20279	13.4088	5.79422	3.55978	3.94077	6.16876	9.23795	0.508227	0.508227	0.508227	0.508227	7.08702	3.08128	7.7873	0.508227	0.508227	0.508227	7.57386	0.508227	10.0773	5.05675	6.76006	0	0	0	0	0	0	0	0	0	0	0	0	0	0	0	0	0	0	0	0	0	0	0	0	0
Q15465	8.05279	4.61708	11.3849	0.508227	6.18108	5.28671	4.07508	2.77751	4.58917	0.508227	18.1633	2.68077	5.44543	6.82931	11.1669	3.53246	4.9348	4.64306	4.27304	4.30179	7.29087	4.13382	0.508227	0.508227	12.4906	13.5336	7.88807	8.46178	0.508227	5.33582	11.2735	0.508227	7.14445	7.65958	14.0697	6.01513	14.6544	17.7661	15.4236	12.1469	8.83332	27.9445	9.50847	13.8179	5.30723	12.462	0.508227	0.508227	0.508227
Q15555	3.40217	0.508227	0.508227	0.508227	0.508227	5.27968	0.508227	6.67073	8.3958	5.52575	0.508227	2.65096	5.70706	8.94306	0.508227	11.5582	13.0094	0.508227	0.508227	6.50733	0.508227	6.19237	11.2207	14.741	0	0	0	0	0	0	0	0	0	0	0	0	0	0	0	0	0	0	0	0	0	0	0	0	0
Q15942	5.22521	16.0468	8.9373	7.09097	11.6123	18.6821	6.21211	11.4184	11.7264	29.8767	14.658	13.0637	9.70851	10.9446	13.1919	17.0328	9.41612	7.65617	7.13797	5.00241	0.508227	3.33134	6.00824	23.3025	0	0	0	0	0	0	0	0	0	0	0	0	0	0	0	0	0	0	0	0	0	0	0	0	0
Q3ZCW2	9.44045	6.07491	8.16156	10.6181	14.7791	9.11166	9.47189	11.7747	11.9574	3.78294	0.508227	9.77562	7.29033	10.1432	10.7616	14.1056	8.55859	3.09846	2.27251	6.78009	0.508227	4.5747	8.69055	21.799	0	0	0	0	0	0	0	0	0	0	0	0	0	0	0	0	0	0	0	0	0	0	0	0	0
Q53RD9	6.53618	16.1493	4.34615	0.508227	0.508227	0.508227	1.92506	2.45351	14.8666	0.508227	0.508227	0.508227	6.66987	1.69452	0.508227	0.508227	0.508227	29.9718	6.51547	0.508227	7.79312	5.08183	2.41645	0.508227	0	0	0	0	0	0	0	0	0	0	0	0	0	0	0	0	0	0	0	0	0	0	0	0	0
Q562R1	147.007	133.074	290.913	251.816	142.862	229.531	137.908	131.949	152.077	138.612	116.69	147.53	124.956	153.606	104.14	234.234	105.287	56.5392	73.3601	301.422	23.1291	173.489	186.868	216.591	96.4677	91.48	67.5277	54.7533	39.1229	38.8699	37.6906	90.6517	68.2319	29.2528	57.3747	48.3881	82.2207	63.1625	41.6105	42.8186	30.8425	86.1823	67.2855	69.6479	48.5003	31.4368	71.85	209.385	51.6826
Q68D10	56.1798	144.022	46.7564	11.6023	81.0782	140.61	86.5891	66.4647	191.877	109.116	185.331	78.6846	141.34	83.8936	71.225	68.5249	164.648	162.127	208.665	31.5504	142.387	78.8126	28.8854	107.718	265.217	287.193	123.859	142.022	119.994	185.386	186.266	164.354	231.922	172.404	212.435	237.684	174.784	150.721	139.862	285.431	164.858	135.284	203.801	232.556	99.1631	70.452	173.342	101.559	139.741
Q6IBS0	4.31934	5.75127	7.20901	7.62622	6.59996	0.508227	2.36576	4.19717	3.59417	0.508227	0.508227	4.91516	0.508227	3.72665	7.33963	5.51259	0.508227	0.508227	0.508227	9.27484	0.508227	0.508227	8.09548	14.364	0	0	0	0	0	0	0	0	0	0	0	0	0	0	0	0	0	0	0	0	0	0	0	0	0
Q6P0N0	367.653	324.6	301.403	211.501	247.022	140.14	144.479	155.368	132.58	24.0498	9.90589	7.7821	9.01442	8.52919	3.61982	13.4279	11.3965	3.8829	12.8474	9.46147	0.508227	3.37778	9.00992	4.18136	1.81153	0.508227	10.9039	23.1144	19.2807	12.9471	7.92239	6.82275	11.9774	9.95367	7.84962	22.8503	22.4371	12.959	0.508227	0.508227	23.7266	0.508227	13.0488	0.508227	5.98412	3.94865	0.508227	0.508227	0.508227
Q6ZNG0	177.223	169.976	179.601	240.523	97.4703	44.7647	215.493	206.388	59.9814	182.186	137.401	148.906	213.221	60.8844	136.672	186.533	286.051	237.996	330.593	301.013	398.133	238.059	275.016	176.721	95.3034	303.714	247.03	249.113	18.8977	112.543	235.931	186.281	64.1891	117.678	141.428	81.2257	95.1536	4.91227	152.864	10.2986	106.623	20.3758	90.0311	31.1042	7.24617	7.78952	16.4198	13.2672	46.1732
Q76NI1	2.83614	0.508227	0.508227	1.40177	1.01526	0.508227	1.43008	1.03073	0.508227	3.18837	0.508227	0.508227	1.25679	1.93288	2.24615	0.508227	2.13216	0.508227	3.78083	11.5732	4.73306	0.508227	7.19949	2.13658	0	0	0	0	0	0	0	0	0	0	0	0	0	0	0	0	0	0	0	0	0	0	0	0	0
Q86TY3	1.98831	1.1784	3.40953	1.49846	0.508227	3.11459	0.508227	0.508227	1.45887	2.98021	0.508227	0.508227	2.87138	2.31649	4.32147	1.3129	4.17195	0.508227	3.25583	3.67189	4.62896	3.70637	2.42201	1.44296	8.79551	6.30001	6.67999	4.70135	3.97979	4.288	5.7014	9.35541	6.0534	6.41198	0.508227	2.34796	2.50634	0.508227	15.2745	4.77217	6.38815	5.11921	7.88009	4.75058	3.39809	5.3388	2.28274	7.13219	7.42018
Q86UX7	20.7669	18.3763	22.9543	13.9147	11.7934	22.7071	17.7628	16.6522	25.8698	13.7559	7.33124	20.9602	13.6567	27.2286	25.7555	30.8193	11.0151	4.90533	2.53777	24.3882	5.3222	16.1007	16.0764	31.3043	0	0	0	0	0	0	0	0	0	0	0	0	0	0	0	0	0	0	0	0	0	0	0	0	0
Q86YW5	55.3084	43.2069	74.9515	37.5973	39.4027	22.7367	46.5502	53.6048	61.9146	99.6934	47.6481	70.6437	42.3967	46.8403	83.9962	116.535	63.6435	28.3072	49.9471	79.3818	29.5949	70.3595	66.7617	153.638	51.6312	39.5009	30.9578	29.8706	20.6228	17.171	22.5219	10.7481	30.759	30.323	57.727	37.1891	71.6211	40.0666	57.1542	66.615	36.2085	61.7294	76.9385	34.8085	48.5682	23.3197	43.7967	33.6875	0.508227
Q8IXL6	2.11794	1.7354	4.78507	3.14875	1.64929	0.508227	0.508227	0.508227	1.43015	5.4489	0.508227	0.508227	4.07266	2.19362	3.64969	0.508227	0.508227	5.17608	5.52944	0.508227	2.53367	0.508227	3.01486	0.508227	0	0	0	0	0	0	0	0	0	0	0	0	0	0	0	0	0	0	0	0	0	0	0	0	0
Q8IZF2	10.2205	9.49874	5.59899	7.16723	6.44642	6.50721	8.24907	5.97305	3.95164	8.25882	7.04576	10.317	6.44655	10.9766	9.73546	9.40668	13.512	10.3437	14.5855	10.3486	7.05469	8.27747	6.67495	15.1791	11.6848	12.7781	8.87414	7.26943	10.2114	11.1821	0.508227	10.5469	5.55826	6.5829	8.32443	4.01948	6.17879	10.5855	0.508227	0.508227	5.19949	0.508227	0.508227	0.508227	7.55187	4.3188	0.508227	0.508227	0.508227
Q8NE65	39.5846	66.9133	46.8632	54.2874	41.279	70.9154	65.2291	66.5542	40.7642	66.9192	72.6065	50.5284	57.2696	40.905	69.8343	71.1302	91.5116	90.6098	85.04	72.3018	74.0413	107.17	68.3172	57.5678	65.0703	79.3261	67.5557	101.291	100.466	96.1309	146.218	93.8665	87.141	57.3142	85.8035	81.0484	79.2669	109.124	114.486	183.517	83.5991	76.972	126.938	120.873	72.8151	132.294	99.8965	94.7927	138.114
Q8TE73	9.47182	13.6599	10.5006	0.508227	8.99964	39.933	0.508227	19.8666	0.508227	15.5839	0.508227	4.82863	0.508227	10.8893	28.4252	37.5874	0.508227	0.508227	13.999	14.361	0.508227	0.508227	11.2249	0.508227	0	0	0	0	0	0	0	0	0	0	0	0	0	0	0	0	0	0	0	0	0	0	0	0	0
Q8WWA1	0.508227	0.565987	0.941553	0.508227	1.30537	0.508227	2.13594	2.0475	2.32162	0.660132	0.508227	2.28674	0.508227	0.825169	0.508227	1.13773	0.508227	0.508227	0.508227	4.86654	0.508227	1.03022	0.508227	1.59981	0	0	0	0	0	0	0	0	0	0	0	0	0	0	0	0	0	0	0	0	0	0	0	0	0
Q96ED9	11.7851	3.7546	0.508227	3.92653	11.2339	23.2581	0.508227	8.72803	0.508227	0.508227	0.508227	0.508227	0.508227	20.2187	19.487	28.8372	0.508227	17.3189	2.15591	0.508227	21.8155	16.5167	23.5707	2.29771	0	0	0	0	0	0	0	0	0	0	0	0	0	0	0	0	0	0	0	0	0	0	0	0	0
Q96ND0	118.644	207.442	152.792	144.244	132.273	194.382	127.099	232.426	226.792	113.415	182.008	205.432	217.17	207.99	92.3401	237.148	148.525	299.079	284.721	129.01	234.007	152.488	244.82	229.649	151.909	0.508227	0.508227	105.326	0.508227	120.775	0.508227	286.91	254.146	254.134	0.508227	127.148	158.936	82.9209	0.508227	0.508227	133.786	0.508227	0.508227	51.5737	0.508227	115.265	383.515	179.114	0.508227
Q99453	35.1333	12.8166	38.8988	32.2139	39.6304	42.4616	0.508227	16.5153	21.9031	16.3059	23.8145	46.5353	27.144	0.508227	69.8542	13.9771	42.3384	28.9062	32.7951	14.0704	0.508227	35.2697	30.0438	35.7032	0	0	0	0	0	0	0	0	0	0	0	0	0	0	0	0	0	0	0	0	0	0	0	0	0
Q99497	16.3208	4.52551	12.832	10.5452	14.1087	4.47508	12.0303	13.7538	12.4729	2.43441	12.1329	21.7134	3.94073	13.1487	13.5944	22.5047	13.1407	0.508227	1.87737	30.9314	3.15476	16.9244	7.03577	36.6141	0	0	0	0	0	0	0	0	0	0	0	0	0	0	0	0	0	0	0	0	0	0	0	0	0
Q9BYE9	6.43689	0.508227	0.508227	2.76094	2.69615	0.508227	4.15668	2.42299	1.46071	0.508227	0.508227	0.508227	0.508227	4.42119	0.508227	4.1107	4.67177	3.64367	13.4869	3.68368	0.508227	4.61148	1.74695	2.12751	0	0	0	0	0	0	0	0	0	0	0	0	0	0	0	0	0	0	0	0	0	0	0	0	0
Q9GZR7	6.78027	11.5122	7.81104	11.2643	10.9864	18.4878	18.1677	16.8748	8.93812	26.9312	19.6872	31.4651	36.7226	18.2702	27.5769	25.7326	21.1534	49.5022	20.4903	13.9155	35.0768	34.888	16.201	16.9979	14.552	7.423	61.103	25.097	49.4273	44.8717	33.4804	63.1485	32.6714	40.4006	36.2411	50.2918	17.6206	20.1792	43.3118	49.214	23.9569	35.4797	0.508227	21.4356	29.1246	74.7119	14.1049	22.0194	0.508227
Q9H299	48.5226	47.4779	112.514	89.122	34.0902	53.9447	66.1619	56.2142	80.7475	61.0117	27.2997	47.95	67.6973	109.823	65.4788	83.341	41.7547	14.2236	7.22659	70.0375	5.53907	82.1335	85.186	89.5815	0.508227	8.52769	6.92193	0.508227	4.21662	5.27583	12.3586	5.61286	3.48723	2.9296	4.86055	9.15662	10.9794	8.5585	17.7893	20.2094	9.4263	30.2495	7.50277	18.9066	13.1692	0.508227	37.6631	70.5387	3.59096
Q9H6S0	85.7288	38.3273	116.961	65.4843	139.7	179.625	105.964	87.2866	228.48	117.319	209.093	100.059	123.017	96.7659	166.461	168.45	166.653	107.525	146.978	139.37	167.243	197.827	112.97	128.691	186.623	120.712	152.251	168.292	194.939	204.57	182.38	104.407	347.346	173.933	209.694	167.184	295.856	263.718	167.867	260.622	448.856	150.831	270.175	490.704	307.111	115.041	137.989	186.353	346.466
Q9HBI1	18.0848	9.87043	58.9645	27.9805	23.2308	16.0098	14.3265	25.7156	22.7183	14.6743	9.49479	24.2171	36.1559	35.9228	30.1745	33.7823	18.5139	5.70668	5.8132	58.9031	11.7477	26.4584	31.4834	43.3934	0	0	0	0	0	0	0	0	0	0	0	0	0	0	0	0	0	0	0	0	0	0	0	0	0
Q9HC78	1490	4745.64	1820.38	4688.92	2742.66	883.218	5106.74	1733.86	2527.92	4311.91	613.019	1983.9	1184.74	2188.18	3218.47	1086.99	2651.92	5908.28	2935.56	1581.85	3901.43	2819.81	1988.78	1412.48	3181.05	553.243	685.45	2188.71	71.8384	1739.32	2233.95	420.292	479.561	1569.51	726.338	3087.2	1442.64	1818.58	2299.21	2509.14	732.561	838.684	1938.79	634.687	1768.97	672.043	3121.25	561.433	1083.46
Q9HCN6	6.23785	3.04715	7.66106	3.01612	4.73925	4.34449	4.17797	7.1305	6.50112	0.508227	3.60653	9.74296	2.63644	11.7164	9.02251	13.89	5.09344	5.51373	3.09424	4.17214	4.46214	4.32234	4.21882	10.4786	0.508227	0.508227	2.14099	0.508227	2.57616	0.508227	0.508227	0.508227	0.508227	0.508227	0.508227	4.66629	3.54816	2.04234	0.508227	4.27457	0.508227	11.6733	4.72445	2.21073	2.27344	3.93534	5.24393	9.32063	1.07029
Q9NR31	2.45529	4.72087	6.78131	0.508227	0.508227	7.12982	3.78565	6.07846	5.91148	0.508227	0.508227	5.11753	4.46846	6.84785	6.26448	8.48111	0.508227	0.508227	0.508227	4.89009	0.508227	0.508227	16.3328	7.97701	0	0	0	0	0	0	0	0	0	0	0	0	0	0	0	0	0	0	0	0	0	0	0	0	0
Q9NR34	384.447	704.342	717.144	1193.26	918.117	743.073	1171.96	796.055	1290.72	1274.78	1147.78	717.151	1030.23	626.41	1089.74	442.706	886.005	866.673	623.099	735.511	1189.27	840.025	829.993	662.722	1510.92	1409.97	1023.21	1274.35	743.698	786.518	1016.43	938.788	903.569	1100.6	1627.11	1589.18	1346.53	2419.46	2857.98	2448.5	2059.8	2484.05	2593.16	2709.38	1928.6	3464.58	1910.92	2975.99	3292.37
Q9NZN3	10.6347	5.48723	22.044	8.40762	11.1326	7.28965	15.4151	7.39282	16.972	0.508227	0.508227	18.787	15.1138	15.7748	23.2936	11.1852	18.1612	0.508227	0.508227	28.9417	0.508227	3.49681	17.0939	34.1561	0	0	0	0	0	0	0	0	0	0	0	0	0	0	0	0	0	0	0	0	0	0	0	0	0
Q9P227	1695.12	2412.4	1573.78	2105.76	3247.17	2901.35	1688.13	1737.24	1381.46	2550.58	0.508227	2426.18	2208.18	1957.41	3035.64	2569.89	2813.77	1598.34	2155.26	2913.34	3192.46	5394.71	1365.48	3387.33	4145.32	2377.54	0.508227	2946.02	0.508227	1722.75	2945.13	1443.98	0.508227	0.508227	1914.48	1837.64	0.508227	0.508227	1946.81	2362.33	2530.16	189.058	0.508227	0.508227	950.116	0.508227	3572.46	1254.74	0.508227
Q9UBR2	16.9835	3.74401	6.13935	13.3199	8.07314	1.11164	11.6163	6.40115	6.57968	0.508227	6.3273	0.508227	14.3377	2.40016	0.508227	13.1841	13.0441	9.85795	12.5565	12.5467	22.816	10.1235	13.2692	9.43495	0	0	0	0	0	0	0	0	0	0	0	0	0	0	0	0	0	0	0	0	0	0	0	0	0
Q9UBW5	9.9395	3.40504	21.0684	9.06267	7.22935	8.14616	10.9456	14.0955	9.71758	3.07363	3.26251	8.33393	7.87195	11.9262	9.95489	13.9362	12.6437	0.508227	0.508227	19.6189	0.508227	14.9834	14.5852	16.9087	0	0	0	0	0	0	0	0	0	0	0	0	0	0	0	0	0	0	0	0	0	0	0	0	0
Q9UBX7	15.1882	17.351	14.2373	14.8072	20.2751	8.57097	25.4259	22.4429	13.5168	31.0828	36.5433	14.8091	43.2942	25.9241	33.703	33.4638	23.9895	47.1648	33.2537	21.5733	95.5023	46.0746	30.5201	37.2753	10.9528	24.3174	51.9361	33.2035	66.3184	59.7714	70.4888	41.2931	24.2035	26.2618	79.6512	58.5702	46.7413	60.4783	151.544	209.354	46.5285	64.3745	121.794	28.5258	52.8294	221.689	129.497	72.5349	46.9266
Q9UIB8	5.23523	0.508227	7.25607	1.80219	2.54785	0.508227	1.82778	0.508227	2.68027	0.508227	0.508227	2.87094	0.508227	6.3262	5.34043	4.41016	5.77993	1.41972	0.508227	10.8716	0.508227	5.31144	7.37337	13.6034	0	0	0	0	0	0	0	0	0	0	0	0	0	0	0	0	0	0	0	0	0	0	0	0	0
Q9UJU6	0.508227	11.4146	13.3526	0.508227	7.26729	11.3348	9.84077	12.1925	9.50589	0.508227	0.508227	11.8235	15.3827	13.5083	9.90509	19.7093	10.4721	0.508227	0.508227	12.2373	0.508227	8.56451	7.32511	34.1461	0	0	0	0	0	0	0	0	0	0	0	0	0	0	0	0	0	0	0	0	0	0	0	0	0
Q9ULV4	4.22066	0.933082	6.03846	3.98676	6.4656	1.75755	4.94739	3.07803	3.45804	3.75335	1.77741	2.09345	2.87553	3.09448	4.51545	4.0259	2.51161	0.508227	0.508227	8.46741	0.508227	4.7064	3.10301	6.19059	0	0	0	0	0	0	0	0	0	0	0	0	0	0	0	0	0	0	0	0	0	0	0	0	0
Q9UN70	195.791	232.351	140.94	0.508227	64.1993	136.937	44.0662	201.468	172.931	92.0043	344.749	170.608	240.416	200.783	78.4637	0.508227	118.305	151.984	0.508227	0.508227	215.881	178.126	117.412	175.239	0.508227	174.04	333.871	324.06	0.508227	147.7	0.508227	216.257	212.442	137.561	159.542	172.859	202.091	220.509	375.736	357.889	328.72	329.446	301.504	256.918	318.618	273.852	236.422	282.779	357.664
Q9Y490	52.6623	10.8292	92.8143	78.5221	24.1094	21.1193	36.4646	47.563	25.6519	17.3885	10.38	24.7554	24.2604	47.1449	40.777	51.4187	28.6597	7.38009	3.10849	108.58	5.17125	39.7952	58.0056	60.6168	6.90703	4.74055	5.32396	4.25829	3.30625	4.64344	3.75542	5.92482	7.09255	3.65301	4.09472	5.71881	8.35285	7.2047	6.0584	11.64	5.10105	10.1657	6.96964	8.15316	6.63546	7.66583	8.85856	32.8703	5.47019
[truncated: 12 more columns]

## Sheet: After_vs_before_regulated
Accession	S10	S11	S13	S14	S15	S1	S27	S28	S29	S2	S30	S31	S32	S33	S34	S35	S36	S37	S38	S39	S3	S40	S41	S42	S43	S44	S45	S46	S47	S48	S49	S4	S50	S5	S6	S7	S8	S9	S16	S17	S18	S19	S20	S21	S22	S23	S24	S25	S26
A0A075B6H9	1023.4	1860.27	1691.98	626.931	76.1759	1421.79	516.822	314.757	348.608	871.586	197.638	488.456	613.052	65.783	41.7935	50.8521	94.5843	23.4606	31.7627	9.25671	1696.52	0.508227	53.4925	84.3924	57.4967	19.4654	25.8146	24.9406	44.0833	26.6402	12.1354	646.978	38.4367	914.684	959.705	2792.98	1216.4	2478.27	795.66	138.559	189.521	481.272	699.24	554.052	881.612	153.929	405.142	1130.31	283.886
A0A075B6I1	384.249	977.69	115.973	225.701	42.4968	322.466	42.1454	88.5007	93.7754	146.812	34.7031	21.8135	7.04211	45.8775	28.2405	20.6413	44.4294	11.968	0.508227	38.3892	145.958	0.508227	15.7371	20.3694	0.508227	0.508227	1.47444	66.743	12.0082	14.5831	0.508227	256.638	16.2329	100.394	39.3976	14.0856	97.7422	328.497	25.0483	40.479	7.40714	35.4972	8.28504	44.7842	23.5098	31.1172	16.3553	42.4956	37.0811
A0A075B6I9	36.3764	151.19	96.3443	19.2923	49.7013	27.4828	136.934	123.478	151.339	135.401	119.964	130.722	207.851	288.342	55.1212	138.244	380.938	107.884	174.269	74.0999	66.6582	214.545	133.816	100.651	223.572	126.161	232.159	109.3	139.99	90.1727	133.697	96.1988	92.9896	29.3898	47.0339	57.7732	69.3647	183.983	90.0722	84.9452	117.407	122.833	150.754	157.312	132.64	60.1378	116.261	101.797	0.508227
A0A075B6J1	0	0	0	0	0	0	7.03054	9.75535	20.0543	0	0.508227	4.22752	0.508227	2.46409	0.508227	26.4796	15.8885	30.6045	47.0213	0.508227	0	2.00287	13.9415	0.508227	0.508227	16.8606	36.5656	27.9988	9.94167	10.1612	0.508227	0	0.508227	0	0	0	0	0	0	0	0	0	0	0	0	0	0	0	0.508227
A0A087WSX0	200.559	157.443	169.215	122.131	204.383	243.932	156.247	303.082	254.948	191.588	92.7031	117.847	76.6378	150.451	57.1699	94.0076	88.5638	89.2672	114.972	65.6958	524.277	141.329	147.522	62.5805	207.001	183.665	77.9584	63.1411	308.176	112.757	63.8555	822.801	46.5321	196.285	155.324	310.711	412.625	291.033	182.284	130.399	266.422	217.323	57.2096	185.214	276.332	158.987	68.3933	137.159	321.912
A0A087WSY6	485.744	863.344	687.998	490.784	605.687	461.648	659.096	822.397	454.824	368.404	774.109	1000.05	721.622	671.04	891.434	871.166	1276.02	855.373	1075.08	855.374	326.659	702.795	667.981	602.249	823.601	1041.8	549.502	394.327	807.169	453.09	706.598	74.2094	540.254	233.907	57.0774	180.796	91.4689	218.001	253.607	309.349	345.998	347.781	261.088	220.858	413.877	187.72	387.635	278.264	375.066
A0A0B4J1U3	34.9781	37.048	6.68487	12.5167	26.2629	30.5006	166.009	111.445	162.835	15.9924	178.881	86.8037	260.563	261.672	284.413	390.91	333.697	227.486	88.4615	202.599	12.9704	267.968	301.684	189.945	189.389	68.9238	166.517	90.5626	216.518	391.578	127.6	13.9018	188.192	20.8836	17.4891	13.9669	29.219	43.9207	105.981	99.1034	65.466	52.2488	141.609	64.2003	173.356	280.539	69.8903	102.91	119.368
A0A0B4J2B8	11.108	0.508227	10.4406	0.508227	5.08335	0.508227	0	0	0	7.11822	0	0	0	0	0	0	0	0	0	0	9.80124	0	0	0	0	0	0	0	0	0	0	11.8151	0	0.508227	6.50375	3.28133	0.508227	61.0834	0.508227	0.508227	11.3542	15.8952	7.80753	8.77965	14.0913	0.508227	0.508227	0.508227	0
A0A0C4DH30	0	0	0	0	0	0	0.508227	3.0415	0.508227	0	5.89457	12.5939	5.83373	12.0882	3.51753	7.53727	6.58655	32.0138	0.508227	0.508227	0	0.508227	14.2101	0.508227	0.508227	7.45333	9.9096	14.2232	13.0633	0.508227	0.508227	0	3.87554	0	0	0	0	0	0	0	0	0	0	0	0	0	0	0	11.0998
A0A0C4DH31	88.8711	376.12	238.28	91.2667	152.819	132.825	97.8117	107.833	49.2979	101.179	49.251	91.4346	132.567	49.6377	48.233	69.2233	190.859	65.0458	117.936	52.0696	175.871	115.431	83.6116	97.5735	110.781	63.2394	74.8964	48.3338	58.3669	46.0627	46.9833	69.2955	91.39	79.9334	120.345	218.032	94.4499	158.444	168.634	117.772	105.401	129.344	97.6411	71.1515	87.0546	64.163	91.8685	148.758	115.46
A0A0C4DH67	425.971	675.327	605.241	302.601	388.702	340.049	513.948	693.361	286.108	388.648	538.073	464.87	354.46	619.752	546.809	514.114	763.131	920.899	767.79	493.348	694.733	671.596	949.729	768.203	923.026	1087.36	562.125	519.071	1550.25	656.722	575.519	265.361	828.375	364.476	267.723	314.858	276.849	523.507	301.643	813.063	700.4	323.053	417.445	391.629	744.373	325.096	487.957	522.163	556.192
A0A0J9YXX1	3081.29	10291.5	5719.2	24414.2	5349.68	1548.41	729.215	1548.71	2536.85	2022.84	699.384	3927.31	12882.1	4221.79	4000.34	528.643	1968.66	7676.46	1548.12	1866.29	26352	901.901	1445.18	2184.92	4599.79	1965.96	1436.25	953.819	2204.91	1823.17	1920.44	15524.7	2130.91	2777.85	11452.4	35620.8	15087.2	3154.6	6451.54	5936.31	4399.86	904.016	3230.93	809.525	4716.2	815.343	5216.16	5138.14	733.673
A0A0J9YY99	154.36	333.719	134.998	170.241	288.506	402.891	110.994	113.385	49.0055	144.972	97.7291	73.0118	208.961	73.5054	55.4855	197.036	138.861	131.806	67.4625	78.1871	403.201	135.707	106.229	156.329	72.0161	113.749	106.272	71.3889	101.778	82.8109	74.3879	104.565	143.882	274.707	90.2645	259.661	113.236	295.952	101.88	190.169	144.332	124.739	63.1242	100.411	115.23	174.705	80.8545	248.866	123.675
A0A1B0GUS4	0	0	0	0	0	0	8.47472	0.508227	14.8201	0	14.6004	11.68	0.508227	0.508227	14.4358	7.23264	18.9084	0.508227	0.508227	14.2197	0	0.508227	24.4518	39.2636	14.1282	0.508227	0.508227	0.508227	0.508227	24.9133	0.508227	0	54.6509	0	0	0	0	0	0	0	0	0	0	0	0	0	0	0	9.25062
A6NJW9	0	0	0	0	0	0	0.508227	52.7177	0.508227	0	28.8252	34.5813	35.1231	25.9533	32.2083	33.2143	0.508227	0.508227	39.451	31.3567	0	39.6294	0.508227	24.6422	24.0518	27.1138	37.8172	39.1498	38.8809	0.508227	52.5778	0	33.2547	0	0	0	0	0	0	0	0	0	0	0	0	0	0	0	0.508227
A8CG34	0	0	0	0	0	0	0.508227	13.4318	10.3703	0	0.508227	0.508227	0.508227	22.4649	7.35105	0.508227	0.508227	0.508227	6.90087	14.9963	0	12.3857	97.8277	13.7061	9.79042	80.8688	0.508227	7.09673	0.508227	0.508227	8.64028	0	15.728	0	0	0	0	0	0	0	0	0	0	0	0	0	0	0	7.66776
B1AJZ9	17.9649	0.508227	6.87315	5.7246	10.7024	10.6778	4.94902	11.5299	9.62165	0.508227	2.03259	11.0975	33.9493	11.6368	6.69285	5.25385	17.9318	22.8329	34.111	18.887	12.485	30.8806	15.2833	23.1262	21.6438	8.78676	16.7971	23.2989	5.18535	17.1017	11.2007	3.57477	32.1008	0.508227	2.80172	6.79428	0.508227	9.58396	14.0609	20.9234	14.5607	7.74173	20.3259	18.6092	8.05776	8.64335	11.7919	22.5079	41.4897
O14672	0.508227	0.508227	0.508227	0.508227	0.508227	0.508227	10.7987	12.4451	18.6578	0.508227	8.181	10.6956	15.8502	14.5919	9.34117	10.136	53.4548	29.0468	19.3459	36.41	0.508227	21.7326	23.652	64.4538	27.25	14.3261	16.6615	34.3221	37.085	7.86669	17.7689	0.508227	16.8846	0.508227	0.950612	0.508227	0.508227	1.06961	5.98976	14.2121	10.7828	15.1554	4.52682	9.68543	25.6361	16.5074	3.93392	45.8272	31.5736
O60814	0	0	0	0	0	0	9.09547	4.08909	4.35221	0	5.24329	1.54573	0.508227	3.08194	1.66635	4.54039	0.508227	0.508227	7.29244	0.508227	0	0.508227	3.46431	0.508227	0.508227	0.508227	0.508227	5.75111	0.508227	3.06167	6.16814	0	3.63156	0	0	0	0	0	0	0	0	0	0	0	0	0	0	0	0.508227
O75127	0	0	0	0	0	0	0.508227	30.32	0.508227	0	8.01094	3.9484	1.1096	2.21026	0.508227	8.97179	4.42517	0.508227	34.649	35.0289	0	0.508227	0.508227	1.87112	0.508227	0.508227	8.9584	18.0485	1.61455	0.508227	0.508227	0	8.09918	0	0	0	0	0	0	0	0	0	0	0	0	0	0	0	9.63703
O75132	12.6986	0.508227	0.508227	6.84454	0.508227	13.5098	0	0	0	6.52747	0	0	0	0	0	0	0	0	0	0	0.508227	0	0	0	0	0	0	0	0	0	0	0.508227	0	15.7278	0.508227	13.4591	12.9737	0.508227	0.508227	4.75009	38.2041	0.508227	0.508227	13.3014	13.0303	0.508227	51.4775	0.508227	0
O75144	0.508227	0.508227	3.05823	2.97941	0.508227	4.67083	8.81886	6.9843	9.6774	4.52302	0.508227	7.37416	13.9175	7.38174	18.1865	17.1747	8.54681	15.2103	6.43406	14.5758	0.508227	10.9321	4.3248	9.85526	15.0915	12.4954	11.8824	14.1136	7.51118	12.5469	14.2109	4.55966	8.51799	0.508227	0.508227	5.97173	4.74638	0.508227	5.43475	6.43375	3.83431	2.72024	3.56733	4.24991	9.12812	6.15076	5.68953	3.82503	3.15502
O75884	72.2476	81.381	157.087	85.7014	41.3692	108.182	47.1932	70.9387	9.87002	62.3719	47.5175	74.0295	15.7245	18.64	14.3188	11.6245	11.8368	5.26703	6.43144	1.25057	155.728	6.58536	5.38993	2.07683	6.98632	9.50181	3.13588	8.03313	15.0229	9.12841	2.15433	20.3582	2.94061	66.5268	86.5652	34.5495	92.1855	313.401	49.8055	25.9127	41.2439	13.3534	34.3652	31.8037	23.5931	63.9441	7.37684	32.9387	80.3775
O94851	0	0	0	0	0	0	284.272	87.2221	13.2744	0	0.508227	29.1352	49.9726	7.11494	87.953	0.508227	69.2569	69.3064	61.0409	0.508227	0	0.508227	0.508227	74.6533	29.9054	0.508227	25.1205	24.8007	92.8821	10.6519	32.0457	0	98.7235	0	0	0	0	0	0	0	0	0	0	0	0	0	0	0	0.508227
O95866	0	0	0	0	0	0	18.229	0.508227	16.577	0	23.3846	15.1578	10.6522	14.7716	17.4708	22.86	9.27079	10.6753	22.2934	11.4838	0	34.9252	38.1883	16.3455	25.5764	0.508227	0.508227	70.1589	0.508227	45.2188	68.5748	0	54.6347	0	0	0	0	0	0	0	0	0	0	0	0	0	0	0	4.47013
P00739	193.088	323.687	512.949	280.894	141.071	448.443	443.757	441.275	586.885	317.774	554.666	538.004	390.359	380.543	627.781	318.215	445.192	888.382	718.362	398.122	241.074	333.024	712.385	446.523	564.296	580.881	564.357	524.788	810.105	868.643	738.987	475.545	507.317	385.599	412.53	431.668	267.521	150.469	401.268	403.873	279.656	361.944	350.121	339.543	494.19	684.44	515.556	321.1	470.237
P01033	0	0	0	0	0	0	19.8297	17.9201	25.6133	0	19.4627	38.0647	39.9782	35.0089	38.5126	43.4942	76.7955	29.7718	44.2497	30.7444	0	18.3522	33.4984	84.5924	14.9793	27.2126	60.8493	31.9658	39.0518	37.0358	41.7277	0	104.503	0	0	0	0	0	0	0	0	0	0	0	0	0	0	0	0.508227
P01137	166.935	172.03	157.121	151.053	115.26	92.8667	124.842	91.9568	109.583	121.786	63.3242	79.4981	39.7659	25.4216	51.3231	32.7061	27.5609	19.5426	30.1114	57.7581	113.226	30.7167	55.7896	42.4812	69.6035	24.6524	57.0315	57.1305	25.7601	33.3713	39.7116	165.438	65.1414	252.869	109.474	124.492	70.8649	150.313	62.3895	37.7435	87.6575	0.508227	83.2135	0.508227	75.6043	62.9277	0.508227	65.4717	98.7753
P01704	79.6783	115.03	123.283	91.1771	104.553	23.4905	27.9671	0.508227	5.18158	38.4464	76.326	51.5851	26.8599	74.1223	0.508227	7.66461	9.49165	9.8749	45.8159	32.9665	0.508227	11.0087	28.014	12.139	4.16668	54.126	16.8026	0.508227	46.2194	25.6641	27.8307	19.8652	16.3588	136.425	164.445	265.035	262.367	253.097	38.7943	25.4996	27.0983	51.58	7.27843	12.109	77.7359	12.9032	70.2429	5.62092	60.0598
P01764	39.4722	129.008	53.0141	35.2637	86.9733	269.099	140.796	110.988	164.243	89.9086	88.4407	144.836	198.31	239.199	43.1289	94.4059	328.205	157.502	103.597	98.7333	124.555	256.998	85.4433	155.772	273.011	298.253	35.8492	210.328	229.901	142.635	244.418	76.0928	181.826	19.0959	78.8049	107.797	105.219	100.036	72.3609	99.809	195.544	256.833	57.0083	121.741	160.651	61.9966	216.697	146.762	536.395
P01772	0	0	0	0	0	0	0.508227	0.508227	4.37496	0	0.508227	6.66152	0.508227	0.508227	0.508227	0.508227	61.3951	17.5856	0.508227	0.508227	0	8.19916	14.8733	8.71558	12.1519	17.3092	9.9773	12.3291	0.508227	0.508227	21.0892	0	12.6243	0	0	0	0	0	0	0	0	0	0	0	0	0	0	0	0.508227
P02745	59.0704	54.6997	51.8906	45.6945	75.482	42.0899	54.9481	47.2329	81.6999	53.3189	76.4542	63.0453	59.007	70.9697	80.1255	80.6263	73.1758	99.101	62.4664	120.834	46.9695	59.5713	56.2695	61.4436	83.7407	99.7838	103.36	68.1674	103.465	69.249	58.2473	23.1789	73.4631	42.2876	48.6785	44.235	50.681	34.9223	42.0136	54.3134	50.408	29.2554	57.8491	45.8577	57.5418	42.9996	48.0759	35.4277	71.0611
P04430	106.457	130.426	151.041	70.6826	169.876	101.156	94.8507	91.7465	101.126	82.5667	157.632	85.4374	94.2999	204.185	134.359	122.494	333.592	224.504	210.662	168.563	78.4456	292.81	155.591	88.0044	172.173	237.152	140.05	148.838	191.974	201.086	198.274	50.4222	115.551	49.1604	25.8479	47.9221	25.0392	30.6591	75.1275	87.0012	149.4	97.6131	94.1261	89.5339	93.0745	86.8537	135.722	52.6775	101.669
P05154	82.1597	73.4167	101.785	93.5613	72.3138	98.7907	7.58342	69.157	22.0063	112.644	28.7108	67.5032	82.9755	29.8158	43.0798	43.3726	52.4649	41.5399	32.5539	16.3244	99.0584	25.6254	79.798	86.1902	31.2429	69.0948	98.9573	33.7686	98.1914	27.5853	22.2734	71.0791	54.5845	74.8479	83.319	94.6651	75.4563	94.0137	116.188	83.6328	73.9629	44.6073	77.2624	93.067	52.8536	25.4196	14.9752	63.4803	99.2995
P06744	2.84932	3.19554	0.508227	0.508227	4.25351	5.25306	3.90622	2.06624	2.99457	2.83171	6.06473	3.92531	4.01536	2.69542	2.98581	7.34319	11.7867	4.47912	6.91281	4.03365	0.508227	3.64558	3.62212	3.11556	3.25878	0.508227	7.53277	7.35717	0.508227	17.6051	6.77157	1.49167	6.28668	0.508227	1.60609	0.508227	1.6048	0.508227	2.35921	2.81893	4.04965	4.56529	2.7961	2.32165	0.508227	4.42803	10.6095	0.508227	3.65852
P06753	19.2291	8.81875	4.07266	4.67172	13.8689	15.8774	35.2097	13.8757	43.6706	2.40315	27.992	23.4035	25.7861	22.5069	25.753	26.4751	20.4188	13.8951	16.7243	19.8563	1.98309	38.1725	33.5112	52.2068	25.4805	0.508227	3.00379	65.4864	0.508227	33.6558	29.3949	4.81121	45.6903	0.508227	3.0161	0.508227	4.11921	0.508227	19.685	37.3035	9.31367	19.929	16.1962	18.0389	0.508227	18.1943	41.2812	39.9701	4.61029
P08236	0.508227	18.7225	10.2572	0.508227	26.0952	0.508227	0	0	0	0.508227	0	0	0	0	0	0	0	0	0	0	0.508227	0	0	0	0	0	0	0	0	0	0	0.508227	0	17.5687	0.508227	11.7095	0.508227	25.1332	24.2534	0.508227	0.508227	10.9773	9.664	13.2959	38.6086	38.9224	0.508227	0.508227	0
P08246	83.0446	15.3041	6.1278	21.0521	19.9055	14.0341	126.158	77.2839	364.277	25.4877	551.464	142.184	74.5594	196.944	63.598	230.58	57.8194	39.3792	115.514	116.662	61.3101	52.3411	202.435	64.9453	86.0181	47.8213	57.2805	338.067	31.442	161.435	335.669	12.9142	101.273	9.76627	20.0096	8.3412	17.3	3.7708	60.6233	39.6296	49.8196	91.6921	87.8998	37.6876	25.0101	54.0841	300.986	27.0173	44.2055
P08571	92.1539	118.773	217.172	118.647	91.6075	109.938	162.26	192.955	141.339	102.79	170.249	175.785	281.63	176.993	152.902	207.47	213.783	145.035	218.99	297.577	124.603	166.031	172.097	236.905	149.597	111.889	197.842	207.677	226.404	183.35	153.881	92.4784	239.817	77.8931	122.76	114.667	104.424	123.191	144.696	164.56	78.7394	142.732	124.416	121.777	159.559	145.558	100.025	165.408	129.974
P08670	14.3232	0.508227	0.508227	0.508227	0.508227	7.71048	0	0	0	1.66187	0	0	0	0	0	0	0	0	0	0	0.508227	0	0	0	0	0	0	0	0	0	0	0.508227	0	3.07278	0.508227	3.62079	0.508227	0.508227	4.72676	3.89337	5.78145	6.68295	5.46978	4.42454	0.508227	5.24375	2.88381	3.60079	0
P0DV77	28.2199	4.91182	31.851	0.508227	23.9048	0.508227	0	0	0	2.72307	0	0	0	0	0	0	0	0	0	0	0.508227	0	0	0	0	0	0	0	0	0	0	0.508227	0	0.508227	0.508227	0.508227	4.823	7.60032	12.3634	11.9906	18.8677	6.90386	3.98441	5.62119	0.508227	6.7412	0.508227	17.0503	0
P10412	0.508227	4.00566	10.4814	0.508227	3.48592	10.9738	20.6624	0.508227	28.623	0.508227	42.1898	47.2671	14.1679	20.0964	11.1518	13.2095	13.222	19.6503	10.745	12.4846	0.508227	7.62872	15.7264	13.3924	10.6134	12.8799	0.508227	13.265	7.98729	18.5071	16.9366	0.508227	17.8262	5.58884	4.37753	0.508227	0.508227	0.508227	8.03772	10.1399	29.3425	22.4523	16.2512	8.88681	0.508227	19.883	14.701	19.2542	0.508227
P10619	6.24815	7.48605	3.10044	0.508227	2.94254	0.508227	0	0	0	0.508227	0	0	0	0	0	0	0	0	0	0	0.508227	0	0	0	0	0	0	0	0	0	0	0.508227	0	0.508227	0.508227	0.508227	0.508227	0.508227	5.08992	6.57505	2.2299	4.29817	3.62247	0.508227	0.508227	6.03331	3.32824	4.6693	0
P10721	0	0	0	0	0	0	8.33531	9.81416	7.98457	0	4.91159	0.508227	13.5694	0.508227	0.508227	9.25636	17.5569	11.4563	7.5449	17.999	0	3.34508	12.9939	5.83013	3.04087	9.24273	10.3282	7.34756	9.30438	5.44781	11.0514	0	8.69879	0	0	0	0	0	0	0	0	0	0	0	0	0	0	0	10.4331
P11684	1.14891	1.2682	0.508227	0.508227	0.508227	2.03549	1.48988	7.77437	8.6183	0.508227	2.65736	9.28253	19.6921	3.13544	3.43658	5.62439	3.22006	4.66597	3.23692	5.19045	4.8293	6.19759	8.70571	13.1919	3.18693	8.86108	1.22942	7.67269	19.1986	5.69927	11.5845	2.40496	20.7401	0.508227	2.10483	9.21888	0.508227	3.22904	3.256	5.07756	2.31127	0.508227	5.17568	5.32147	20.3925	4.23034	3.14203	4.53104	4.88863
P13693	0	0	0	0	0	0	8.57836	0.508227	1.24165	0	2.95663	2.66129	0.508227	7.03999	2.97012	4.05055	3.11892	0.508227	0.508227	0.508227	0	7.83322	0.508227	11.4708	4.32206	0.508227	0.508227	13.4082	0.508227	6.10641	6.37135	0	16.3407	0	0	0	0	0	0	0	0	0	0	0	0	0	0	0	0.508227
P14209	4.64745	15.0202	17.2965	11.4777	11.674	19.4749	0	0	0	19.4045	0	0	0	0	0	0	0	0	0	0	17.6531	0	0	0	0	0	0	0	0	0	0	13.8817	0	13.6937	10.1381	19.5296	18.2762	8.30739	17.6563	15.8276	13.4997	16.2711	21.4387	12.7968	11.2631	4.51096	6.76336	11.5039	0
P14780	6.78579	10.8809	9.38631	8.79909	11.7582	9.9513	23.0461	18.6105	27.3543	8.58668	31.1682	26.5841	13.691	8.94394	12.7835	26.9767	13.2592	12.4852	21.5227	19.0276	7.06604	9.23789	7.03926	17.4277	14.9726	17.2736	10.1811	19.296	7.28943	18.746	24.6642	7.18965	31.8364	9.05043	7.34319	4.33736	6.85757	2.76757	9.02571	12.5037	20.9087	19.9127	13.7043	8.59511	4.41188	9.32278	15.8199	12.1697	14.1186
P18564	0	0	0	0	0	0	0.508227	0.508227	14.793	0	23.4129	9.17266	0.508227	0.508227	11.4997	0.508227	16.282	0.508227	0.508227	0.508227	0	0.508227	16.0659	0.508227	24.2182	29.6577	5.9442	17.7966	9.70419	7.66146	0.508227	0	0.508227	0	0	0	0	0	0	0	0	0	0	0	0	0	0	0	8.68049
P20160	2.39316	0.508227	0.508227	0.508227	0.508227	0.508227	0	0	0	0.508227	0	0	0	0	0	0	0	0	0	0	4.78206	0	0	0	0	0	0	0	0	0	0	0.508227	0	0.508227	0.508227	0.508227	5.10243	0.508227	5.27051	5.18477	10.8828	18.5099	12.3159	4.77098	0.508227	4.67777	32.9643	6.97979	0
P23141	0	0	0	0	0	0	7.68363	0.508227	0.508227	0	0.508227	1.83687	3.26872	1.68111	2.45095	0.508227	0.508227	1.77806	2.38116	2.7411	0	0.508227	0.508227	5.77053	0.508227	0.508227	10.2432	3.40261	0.508227	6.84139	0.508227	0	1.67431	0	0	0	0	0	0	0	0	0	0	0	0	0	0	0	0.508227
P24158	39.19	10.4291	6.60328	8.31445	22.1541	10.4866	55.4307	35.6975	167.304	5.7722	113.846	61.3727	9.91407	52.3784	27.3345	127.471	15.5615	15.4345	29.4329	41.1399	13.8071	7.95723	33.6761	29.9781	28.4026	15.7834	19.8028	101.418	11.7788	36.317	113.232	9.02914	58.5677	0.508227	13.1958	5.38729	5.78488	6.94542	0.508227	11.5797	14.5896	24.6354	18.0179	9.04203	0.508227	9.46632	52.2694	5.62827	10.6367
P24592	8.83615	0.508227	4.31887	7.39562	14.0338	12.2979	21.3299	30.2363	15.3418	6.6018	21.2432	24.7224	87.7849	34.3873	54.9963	22.5377	32.6291	38.4819	49.637	37.2581	7.69527	43.6615	41.7703	61.6437	28.3741	33.7858	43.6394	50.1044	43.4294	72.7152	42.0899	6.68301	56.6996	4.1865	9.49302	13.9276	3.4555	37.6033	4.02455	0.508227	6.22512	0.508227	3.78308	0.508227	8.91179	4.00106	6.66757	13.9905	7.94992
P26447	0	0	0	0	0	0	16.0879	0.508227	13.192	0	13.642	12.0666	6.98305	10.1565	7.77236	10.304	0.508227	4.16821	0.508227	6.01075	0	12.3348	11.8062	11.7063	6.62817	0.508227	8.02294	12.6601	1.46397	15.083	1.27049	0	13.3867	0	0	0	0	0	0	0	0	0	0	0	0	0	0	0	0.508227
P29401	0	0	0	0	0	0	15.0562	8.94032	16.3612	0	31.0321	6.34254	5.8214	1.12071	8.28006	0.508227	0.508227	0.508227	8.23883	3.51141	0	14.9647	11.6807	7.4275	3.75032	0.508227	13.9495	16.0643	0.508227	14.4911	19.9774	0	10.1741	0	0	0	0	0	0	0	0	0	0	0	0	0	0	0	8.41559
P30566	0	0	0	0	0	0	0.508227	25.4696	49.1527	0	0.508227	46.5117	60.1714	0.508227	65.3688	0.508227	0.508227	142.509	0.508227	26.3894	0	260.109	56.3679	35.7555	67.5152	0.508227	49.6461	0.508227	0.508227	34.1497	76.0401	0	73.2159	0	0	0	0	0	0	0	0	0	0	0	0	0	0	0	12.2427
P32754	10.8604	0.508227	0.508227	0.508227	0.508227	0.508227	0	0	0	8.19875	0	0	0	0	0	0	0	0	0	0	0.508227	0	0	0	0	0	0	0	0	0	0	0.508227	0	4.77126	0.508227	3.3616	13.4693	5.50976	0.508227	21.0204	3.2572	4.71399	7.01306	2.90019	0.508227	8.74618	9.26307	0.508227	0
P36980	25.7517	31.8347	34.2796	43.0621	20.0957	19.3832	0.508227	13.2777	43.7573	5.19064	42.2755	0.508227	31.9127	6.61066	5.84236	34.2377	11.2073	7.23128	10.5449	7.34243	6.76958	3.598	14.0773	0.508227	8.28823	8.85761	5.11808	12.8232	18.7419	4.74814	10.4925	31.3864	1.11777	46.4554	11.4047	26.3048	9.55007	43.3494	10.0083	6.80081	28.5435	10.9693	84.4451	14.5279	98.395	16.0239	58.9025	10.1545	35.8223
P37198	0	0	0	0	0	0	0.508227	0.508227	0.508227	0	2.65449	2.95803	0.508227	2.25156	13.924	0.508227	3.42728	5.0905	9.33324	0.508227	0	0.508227	3.81632	0.508227	4.4433	6.53666	6.13703	1.14063	0.508227	11.827	1.64279	0	0.508227	0	0	0	0	0	0	0	0	0	0	0	0	0	0	0	0.508227
P37837	0	0	0	0	0	0	11.3359	0.508227	5.63348	0	6.31035	1.84365	0.508227	1.09284	4.97586	0.508227	0.508227	0.508227	2.99906	0.508227	0	4.67427	6.52551	0.508227	0.508227	0.508227	3.19195	2.81573	0.508227	0.508227	5.49725	0	1.69218	0	0	0	0	0	0	0	0	0	0	0	0	0	0	0	2.13561
P37840	0.508227	0.508227	0.508227	1.05447	0.508227	2.27322	0	0	0	4.28264	0	0	0	0	0	0	0	0	0	0	0.508227	0	0	0	0	0	0	0	0	0	0	5.55456	0	0.508227	0.83582	0.508227	0.508227	0.508227	5.12827	1.61403	0.792073	0.508227	3.58746	0.508227	3.59077	0.508227	2.19348	1.28085	0
P40145	0	0	0	0	0	0	30.3041	26.4293	35.5707	0	0.508227	29.5193	31.843	43.1006	32.4181	20.7092	22.9941	20.9675	36.9399	0.508227	0	0.508227	28.0534	35.7994	37.2835	31.7818	33.9276	76.911	41.203	23.0727	30.8366	0	31.5614	0	0	0	0	0	0	0	0	0	0	0	0	0	0	0	0.508227
P42679	70.7238	62.403	56.0079	55.0794	69.2856	67.0719	0	0	0	0.508227	0	0	0	0	0	0	0	0	0	0	0.508227	0	0	0	0	0	0	0	0	0	0	91.5586	0	59.9914	0.508227	0.508227	69.7513	0.508227	0.508227	0.508227	2.64737	0.508227	5.79159	0.508227	0.508227	0.508227	5.14936	0.508227	0
P50851	3.4268	7.84633	3.96901	2.42239	25.4946	1.16536	0	0	0	3.90308	0	0	0	0	0	0	0	0	0	0	0.508227	0	0	0	0	0	0	0	0	0	0	0.508227	0	23.1751	3.64809	0.900068	5.9645	12.0672	0.508227	0.508227	0.508227	0.508227	0.508227	2.01864	2.24668	0.508227	0.508227	0.508227	0
P51149	0	0	0	0	0	0	2.47342	0.508227	4.5268	0	0.508227	4.17202	1.55831	1.81477	0.508227	0.508227	0.508227	0.508227	5.16223	4.74081	0	4.34809	1.75366	6.72283	1.73891	0.508227	0.508227	8.28676	0.508227	0.508227	2.96904	0	4.84567	0	0	0	0	0	0	0	0	0	0	0	0	0	0	0	0.508227
P51452	0	0	0	0	0	0	0.508227	0.508227	7.70524	0	0.508227	0.508227	2.19692	5.42809	0.508227	3.19223	0.508227	0.508227	3.91224	5.2078	0	0.508227	4.71523	5.20097	1.61885	0.508227	0.508227	4.08941	0.508227	1.66475	7.97904	0	4.84425	0	0	0	0	0	0	0	0	0	0	0	0	0	0	0	0.508227
P52566	12.6423	7.53487	3.58348	7.49276	18.4163	11.0111	30.9398	13.9712	52.0187	3.56006	50.6817	35.3437	19.4145	31.2525	30.553	30.5414	19.818	8.62908	26.5349	23.226	3.20964	28.4063	26.3355	62.2833	23.5808	5.14326	0.508227	72.8162	2.32837	33.1038	41.1378	4.81134	62.882	1.71959	2.09113	0.508227	2.51284	1.9688	23.2684	73.3014	7.58873	17.2037	12.8968	12.7348	0.508227	6.93532	31.3855	21.4723	5.98735
P58335	0	0	0	0	0	0	0.508227	5.07754	7.25408	0	4.93204	7.75361	12.3205	12.7315	9.72275	4.93196	18.7748	16.996	30.9604	22.2057	0	25.664	7.2629	36.3615	18.7606	6.42136	9.12854	10.999	12.592	24.1093	14.9255	0	20.668	0	0	0	0	0	0	0	0	0	0	0	0	0	0	0	2.4772
P62258	0	0	0	0	0	0	0.508227	1.35273	0.861562	0	0.508227	0.508227	1.43155	1.57309	1.43318	0.508227	0.508227	0.508227	1.30819	0.998276	0	4.16318	4.07801	0.508227	1.30718	0.985425	1.45869	0.508227	3.338	1.38406	4.29939	0	0.508227	0	0	0	0	0	0	0	0	0	0	0	0	0	0	0	0.508227
P62328	149.179	148.236	87.2139	101.129	202.449	61.3927	131.286	147.872	259.427	15.7157	179.847	195.086	224.692	210.853	211.038	274.099	267.977	114.331	270.486	134.557	36.3409	222.011	171.748	334.247	168.321	65.5597	30.713	205.176	27.9002	149.021	186.226	29.3192	370.329	11.881	9.6564	14.1713	27.9143	25.5486	244.685	222.04	97.984	168.304	106.308	128.887	22.1181	116.259	153.567	277.485	110.015
P62805	11.2209	10.5667	6.48724	8.08865	11.6761	26.0877	37.9576	18.2129	44.1521	8.80514	81.3609	31.101	12.1605	62.897	21.2666	41.1635	6.88724	29.699	20.2737	33.3879	13.18	12.5496	40.8765	23.1015	27.0941	4.18835	6.96424	40.6566	6.77685	43.804	51.9546	6.06887	25.4434	2.95189	3.19401	4.79949	9.95996	7.07133	13.1618	11.2173	25.5865	38.0694	26.3564	8.27125	11.0233	36.3186	58.1647	13.5668	5.00019
P69892	0.508227	0.508227	0.508227	1.67169	0.737007	52.1691	0	0	0	12.1922	0	0	0	0	0	0	0	0	0	0	5.2964	0	0	0	0	0	0	0	0	0	0	3.83006	0	43.4291	5.74935	0.508227	0.508227	1.92587	0.508227	36.3182	0.508227	0.508227	0.508227	0.508227	0.508227	5.63238	0.508227	23.1961	0
P78382	0	0	0	0	0	0	0.508227	219.668	0.508227	0	0.508227	194.494	290.67	216.948	212.758	225.341	297.813	239.893	274.871	0.508227	0	268.42	0.508227	0.508227	0.508227	235.613	192.235	120.578	279.105	212.871	182.705	0	249.354	0	0	0	0	0	0	0	0	0	0	0	0	0	0	0	0.508227
P80188	18.0499	10.9588	7.28822	7.60333	9.15409	15.6533	28.2656	12.146	65.0135	20.9921	79.3602	32.0208	13.6574	21.9796	16.8281	41.9878	19.4545	16.9447	24.6997	26.9587	9.74487	12.5266	23.7127	25.0652	21.0574	11.7714	13.7338	42.661	15.3225	32.496	48.8963	6.77648	41.8685	0.508227	5.74829	6.82125	8.03024	6.20714	11.2927	13.9898	6.27603	20.2948	21.4622	8.58187	9.73681	12.4554	18.953	11.3578	11.9751
P98155	5.23555	16.4113	2.99982	31.2801	0.508227	0.508227	0	0	0	0.508227	0	0	0	0	0	0	0	0	0	0	0.508227	0	0	0	0	0	0	0	0	0	0	7.41174	0	0.508227	0.508227	5.62041	0.508227	18.9812	3.53712	1.97654	3.70597	6.78433	5.13449	0.508227	2.58248	7.18387	12.9851	16.174	0
Q02413	2.32003	3.10126	0.508227	0.508227	1.86662	3.08936	0	0	0	4.00466	0	0	0	0	0	0	0	0	0	0	0.508227	0	0	0	0	0	0	0	0	0	0	3.05017	0	7.37202	0.508227	0.508227	3.28719	4.40989	0.508227	0.508227	7.47483	7.3961	0.508227	1.57505	1.92399	0.508227	2.58208	2.11196	0
Q06830	2.38914	0.508227	0.508227	5.16082	0.508227	12.3199	0	0	0	14.9917	0	0	0	0	0	0	0	0	0	0	0.508227	0	0	0	0	0	0	0	0	0	0	0.508227	0	6.80212	7.18167	3.50454	3.894	0.508227	11.8556	2.48011	5.01328	7.31454	5.24348	7.65817	0.508227	2.65654	0.508227	6.09839	0
Q0VDF9	0	0	0	0	0	0	26.2604	84.7978	124.743	0	102.138	131.159	210.952	116.248	203.463	166.563	268.801	167.17	170.952	185.718	0	138.398	204.502	229.02	129.771	66.3512	98.8697	152.404	184.098	190.438	118.242	0	246.692	0	0	0	0	0	0	0	0	0	0	0	0	0	0	0	69.5371
Q0VF96	0	0	0	0	0	0	0.508227	6.82594	0.508227	0	24.6818	0.508227	0.508227	0.508227	3.97105	16.519	37.9234	0.508227	7.81072	11.6956	0	25.9588	69.8104	31.7638	166.731	9.83894	15.7419	0.508227	12.2893	12.8825	7.72037	0	31.7113	0	0	0	0	0	0	0	0	0	0	0	0	0	0	0	0.508227
Q12907	35.0262	69.0224	55.8506	61.0872	48.4742	76.2413	41.7103	35.7991	22.5991	35.4286	8.48064	31.4678	26.1441	3.86074	9.47503	16.3218	0.508227	4.34237	11.4639	14.2523	36.3928	6.85015	7.52818	12.0718	2.60448	6.6489	2.04805	0.508227	8.41585	15.8485	17.7765	44.1933	10.4031	33.4714	61.6525	45.2508	50.0415	33.8477	8.27086	17.53	4.97569	26.3357	26.2789	21.8633	22.2526	26.817	15.9289	13.9638	40.6942
Q14019	11.9444	14.8896	0.508227	6.22876	4.86579	2.85431	14.4753	7.98321	41.4085	0.508227	23.6442	13.5265	12.4003	11.0065	8.06789	13.8026	11.6932	5.71417	14.4345	14.3817	0.508227	13.0542	8.55008	34.8865	11.026	3.49979	0.508227	42.8925	0.508227	15.8039	19.7554	0.508227	32.6811	0.508227	0.508227	0.508227	0.508227	0.508227	0.508227	7.60831	5.26971	10.9912	12.2672	7.3677	0.508227	10.1275	14.0538	14.7783	0.508227
Q14515	6.74001	10.8605	11.6526	4.62941	14.3883	11.2684	12.3185	15.5055	16.93	9.24856	15.2647	10.6087	18.3692	15.5608	18.2411	16.1982	22.6827	29.6771	14.7793	21.7345	8.39643	12.3676	10.2624	16.179	10.6373	18.148	12.6238	17.9511	11.5351	9.69417	12.2376	14.0975	15.2442	7.17948	3.39435	8.03749	9.00654	3.27893	12.0043	21.5269	8.55524	8.6388	11.2577	11.8094	12.5801	7.3871	11.5565	7.10279	11.4188
Q15084	0	0	0	0	0	0	4.25343	0.508227	6.20279	0	13.4088	5.79422	3.55978	3.94077	6.16876	9.23795	0.508227	0.508227	0.508227	0.508227	0	7.08702	3.08128	7.7873	0.508227	0.508227	0.508227	7.57386	0.508227	10.0773	5.05675	0	6.76006	0	0	0	0	0	0	0	0	0	0	0	0	0	0	0	0.508227
Q15517	60.8598	287.501	132.798	118.398	76.0902	43.0154	268.361	71.0593	92.4271	148.763	92.411	40.0411	171.296	366.045	231.875	168.969	390.335	273.264	191.703	299.193	60.2413	138.553	1039.12	690.274	61.0416	330.303	192.623	138.484	90.4446	294.821	92.0598	57.6412	612.89	44.2182	0.508227	28.104	71.5433	50.2153	514.108	211.773	0.508227	166.898	0.508227	57.1981	0.508227	61.9493	38.5257	130.854	0.508227
Q15555	0	0	0	0	0	0	3.40217	0.508227	0.508227	0	0.508227	0.508227	5.27968	0.508227	6.67073	8.3958	5.52575	0.508227	2.65096	5.70706	0	8.94306	0.508227	11.5582	13.0094	0.508227	0.508227	6.50733	0.508227	6.19237	11.2207	0	14.741	0	0	0	0	0	0	0	0	0	0	0	0	0	0	0	5.68651
Q15678	0	0	0	0	0	0	11.4358	0.508227	8.88433	0	13.1556	4.07246	0.508227	9.57937	0.508227	3.52686	13.3164	24.0088	2.34824	0.508227	0	12.1961	10.7173	2.30209	5.63072	0.508227	32.8506	8.32009	5.88583	1.53613	10.7023	0	11.8859	0	0	0	0	0	0	0	0	0	0	0	0	0	0	0	0.508227
Q68DL7	261.973	429.127	358.137	288.298	228.293	318.964	0	0	0	137.477	0	0	0	0	0	0	0	0	0	0	261.854	0	0	0	0	0	0	0	0	0	0	144.357	0	151.092	213.288	389.399	314.582	429.411	0.508227	0.508227	0.508227	0.508227	5.23588	0.508227	0.508227	4.99686	0.508227	2.72233	0
Q6IBS0	0	0	0	0	0	0	4.31934	5.75127	7.20901	0	7.62622	6.59996	0.508227	2.36576	4.19717	3.59417	0.508227	0.508227	4.91516	0.508227	0	3.72665	7.33963	5.51259	0.508227	0.508227	0.508227	9.27484	0.508227	0.508227	8.09548	0	14.364	0	0	0	0	0	0	0	0	0	0	0	0	0	0	0	0.508227
Q6P0N0	698.391	746.093	718.926	653.934	587.633	506.925	367.653	324.6	301.403	307.356	211.501	247.022	140.14	144.479	155.368	132.58	24.0498	9.90589	7.7821	9.01442	539.917	8.52919	3.61982	13.4279	11.3965	3.8829	12.8474	9.46147	0.508227	3.37778	9.00992	590.945	4.18136	671.629	835.269	731.358	634.749	539.196	0.508227	0.508227	6.90012	3.99188	4.80215	9.93636	13.3561	0.508227	10.0001	0.508227	15.7456
Q6ZNG0	178.824	76.2509	64.0967	182.032	44.9643	107.519	177.223	169.976	179.601	171.818	240.523	97.4703	44.7647	215.493	206.388	59.9814	182.186	137.401	148.906	213.221	230.178	60.8844	136.672	186.533	286.051	237.996	330.593	301.013	398.133	238.059	275.016	109.198	176.721	137.314	101.507	103.82	24.6389	81.4471	24.8172	134.24	92.575	23.6194	32.1585	82.246	166.021	85.8232	90.7396	107.316	122.775
Q76NI1	0	0	0	0	0	0	2.83614	0.508227	0.508227	0	1.40177	1.01526	0.508227	1.43008	1.03073	0.508227	3.18837	0.508227	0.508227	1.25679	0	1.93288	2.24615	0.508227	2.13216	0.508227	3.78083	11.5732	4.73306	0.508227	7.19949	0	2.13658	0	0	0	0	0	0	0	0	0	0	0	0	0	0	0	0.508227
Q7L1S5	193.657	373.559	318	753.623	487.657	375.846	140.024	183.887	67.8587	124.61	100.63	53.1807	34.6809	23.6611	25.5331	11.5296	0.508227	17.2154	21.2427	51.5755	567.816	73.8804	13.7512	61.0307	23.2455	10.2191	62.3643	47.4089	45.1008	0.508227	18.7862	255.464	39.6684	389.546	121.533	121.784	317.279	621.103	227.185	475.233	271.043	314.823	303.34	176.494	287.488	244.441	190.041	484.95	290.061
Q7Z398	15.4317	0.508227	8.74655	23.0533	14.2149	19.4976	27.0612	38.8599	28.0116	27.7144	36.7743	16.0555	27.9962	24.2099	22.6998	31.8182	35.5892	39.238	37.9104	41.1379	18.574	25.4069	37.4397	14.3363	21.865	70.2553	43.306	35.9948	34.0714	21.7211	24.8313	11.86	25.9446	20.7678	23.3661	21.2614	10.4613	27.7901	13.049	21.6103	10.7307	47.3075	26.119	18.407	25.1008	10.7919	28.2251	17.9006	20.5639
Q7Z4G4	4510.93	3232.18	5110.83	4362.73	4625.65	4433.78	8758.21	7134.92	7450.32	5974.82	10575.2	6669.51	6822.69	9943.84	7438.27	10804.9	9021.76	11779.7	10215.5	11358.3	6269.73	10387.4	9747.18	9205.76	12036.4	17527.6	17304.7	9842.56	13535.5	10457.5	12492.2	4876.5	8445.62	4735.3	6137.33	5231.39	5617.6	5738.45	0.508227	4913.87	5052.49	7082.32	5828.23	4875.96	0.508227	5387.97	6263.21	5397.54	4364.9
Q86TY3	0	0	0	0	0	0	1.98831	1.1784	3.40953	0	1.49846	0.508227	3.11459	0.508227	0.508227	1.45887	2.98021	0.508227	0.508227	2.87138	0	2.31649	4.32147	1.3129	4.17195	0.508227	3.25583	3.67189	4.62896	3.70637	2.42201	0	1.44296	0	0	0	0	0	0	0	0	0	0	0	0	0	0	0	0.508227
Q86YW5	32.9799	33.3953	28.5763	33.2268	47.5498	28.3492	55.3084	43.2069	74.9515	23.3582	37.5973	39.4027	22.7367	46.5502	53.6048	61.9146	99.6934	47.6481	70.6437	42.3967	21.4207	46.8403	83.9962	116.535	63.6435	28.3072	49.9471	79.3818	29.5949	70.3595	66.7617	25.106	153.638	6.43128	10.7505	7.25294	19.6537	17.7253	63.8493	86.5256	48.6497	36.3823	52.6495	68.2857	15.2125	44.0387	47.0217	69.9164	45.0411
Q8IWJ2	0	0	0	0	0	0	569.067	0.508227	121.699	0	0.508227	233.344	0.508227	0.508227	0.508227	313.934	0.508227	0.508227	214.128	0.508227	0	0.508227	141.953	267.604	0.508227	166.295	0.508227	201.599	396.98	165.511	234.762	0	138.407	0	0	0	0	0	0	0	0	0	0	0	0	0	0	0	164.267
Q8IWV2	0.508227	0.508227	0.508227	0.508227	7.00696	2.08205	0	0	0	0.508227	0	0	0	0	0	0	0	0	0	0	0.508227	0	0	0	0	0	0	0	0	0	0	9.11114	0	0.508227	6.03546	7.52481	6.05155	0.508227	5.57129	2.64723	0.508227	0.508227	4.28103	3.7368	15.1467	3.61001	4.3279	3.52845	0
Q8IXL6	5.01254	4.73783	2.9098	3.2392	4.83988	3.1049	2.11794	1.7354	4.78507	5.486	3.14875	1.64929	0.508227	0.508227	0.508227	1.43015	5.4489	0.508227	0.508227	4.07266	5.11675	2.19362	3.64969	0.508227	0.508227	5.17608	5.52944	0.508227	2.53367	0.508227	3.01486	6.45989	0.508227	9.04034	7.24793	0.508227	0.508227	9.20218	4.89043	0.508227	0.508227	1.93088	2.92446	5.61843	4.42612	0.508227	9.42731	7.67047	0.508227
Q8IZF2	0.508227	0.508227	2.51631	0.508227	0.508227	0.508227	10.2205	9.49874	5.59899	0.508227	7.16723	6.44642	6.50721	8.24907	5.97305	3.95164	8.25882	7.04576	10.317	6.44655	0.508227	10.9766	9.73546	9.40668	13.512	10.3437	14.5855	10.3486	7.05469	8.27747	6.67495	0.508227	15.1791	0.508227	3.01836	0.508227	1.58092	0.508227	11.1282	5.17286	7.66234	13.0325	9.05843	4.9753	10.9882	5.48749	5.91437	11.1068	4.58263
Q8N4T4	0	0	0	0	0	0	2770.92	0.508227	1940.48	0	0.508227	3221.14	0.508227	0.508227	4682.9	4177.45	1344.89	6484.13	6085.4	3867.06	0	0.508227	0.508227	1000.82	0.508227	2163.16	4869.23	1100.83	4304.42	7609.53	2799.49	0	1056.08	0	0	0	0	0	0	0	0	0	0	0	0	0	0	0	0.508227
Q8N9B5	0	0	0	0	0	0	6.70556	5.28841	3.68408	0	8.39602	2.71186	0.508227	2.25014	7.76137	3.29886	12.57	0.508227	5.79011	1.76062	0	6.19511	16.0804	6.50573	4.45727	5.29793	4.40494	0.508227	0.508227	2.37378	0.508227	0	5.55693	0	0	0	0	0	0	0	0	0	0	0	0	0	0	0	3.67051
Q8NCA9	0	0	0	0	0	0	0.508227	0.508227	574.009	0	0.508227	0.508227	540.227	825.705	0.508227	3056.93	0.508227	2700.47	2404.21	0.508227	0	0.508227	0.508227	2283.54	1070.87	985.136	1005.84	1017.9	0.508227	1403.85	0.508227	0	1085.02	0	0	0	0	0	0	0	0	0	0	0	0	0	0	0	2367.85
Q8WVK7	200.102	227.05	0.508227	300.913	155.54	207.482	165.101	218.466	357.171	256.141	183.573	219.973	167.83	271.711	214.451	182.434	421.309	557.446	380.863	434.574	268.624	294.795	350.274	268.998	432.791	285.739	508.825	452.224	402.477	285.539	389.697	324.845	210.386	358.19	194.92	177.705	159.757	253.794	96.8987	166.987	68.2037	103.374	222.441	256.899	271.77	235.584	147.67	221.396	249.846
Q8WWA1	0	0	0	0	0	0	0.508227	0.565987	0.941553	0	0.508227	1.30537	0.508227	2.13594	2.0475	2.32162	0.660132	0.508227	2.28674	0.508227	0	0.825169	0.508227	1.13773	0.508227	0.508227	0.508227	4.86654	0.508227	1.03022	0.508227	0	1.59981	0	0	0	0	0	0	0	0	0	0	0	0	0	0	0	1.77951
Q96ND0	0	0	0	0	0	0	118.644	207.442	152.792	0	144.244	132.273	194.382	127.099	232.426	226.792	113.415	182.008	205.432	217.17	0	207.99	92.3401	237.148	148.525	299.079	284.721	129.01	234.007	152.488	244.82	0	229.649	0	0	0	0	0	0	0	0	0	0	0	0	0	0	0	0.508227
Q96NZ9	0.508227	0.508227	0.508227	0.508227	0.508227	2.89466	3.90198	5.34728	2.90527	2.41921	7.25406	10.1293	9.95668	8.90078	11.661	14.6905	0.508227	8.63593	12.4824	8.32229	0.508227	12.344	9.12858	10.1695	12.3432	19.5407	27.9202	7.6742	14.9314	18.0422	6.90362	0.508227	7.51447	0.508227	0.508227	0.508227	1.55299	0.508227	4.74251	8.59282	2.12242	2.05306	8.9787	5.7548	5.39926	4.51218	2.96921	6.33731	4.04154
Q99453	0	0	0	0	0	0	35.1333	12.8166	38.8988	0	32.2139	39.6304	42.4616	0.508227	16.5153	21.9031	16.3059	23.8145	46.5353	27.144	0	0.508227	69.8542	13.9771	42.3384	28.9062	32.7951	14.0704	0.508227	35.2697	30.0438	0	35.7032	0	0	0	0	0	0	0	0	0	0	0	0	0	0	0	0.508227
Q99459	1518.45	1405.4	776.692	1122.75	2205.16	230.565	2405.65	3274.56	1635.9	140.959	3462.12	2710.11	2495.24	3218.06	2970.95	4402.51	4619.09	5722.33	6308.62	3032.99	899.834	4241.19	4427.56	3473.7	4075.78	5767.47	3255.82	3561.09	5608.12	4674.48	5232.34	1080.53	3921.6	1976.83	68.4308	228.091	299.65	2168.4	5028.34	4056.12	4249.76	4236.01	4620.4	3210.51	5809.28	4767.18	5076.28	2932.71	5180.82
Q99963	509.265	570.127	1206.55	705.511	336.496	1090.52	605.694	1589.05	361.841	373.54	906.662	438.06	247.128	976.723	638.497	578.022	1170.96	1646.36	2176.05	1201.55	803.634	1014.42	1814.6	986.449	2602.01	157.243	629.176	660.143	591.71	1348.27	1438.25	229.322	1036.27	520.407	395.853	235.692	568.96	992.567	1434.4	593.542	0.508227	496.913	0.508227	670.333	680.219	979.398	1402.25	716.25	1503.15
Q9GZR7	1.93044	2.17151	1.16318	1.38711	1.43678	0.508227	6.78027	11.5122	7.81104	0.508227	11.2643	10.9864	18.4878	18.1677	16.8748	8.93812	26.9312	19.6872	31.4651	36.7226	1.92079	18.2702	27.5769	25.7326	21.1534	49.5022	20.4903	13.9155	35.0768	34.888	16.201	1.46008	16.9979	1.17897	2.39999	2.15681	1.54525	4.0732	3.81307	14.8093	4.65918	0.508227	4.3703	0.508227	16.5078	3.69741	4.72989	27.565	10.9274
Q9HCN6	0.508227	6.17111	4.46994	0.508227	2.4076	0.508227	6.23785	3.04715	7.66106	0.508227	3.01612	4.73925	4.34449	4.17797	7.1305	6.50112	0.508227	3.60653	9.74296	2.63644	0.508227	11.7164	9.02251	13.89	5.09344	5.51373	3.09424	4.17214	4.46214	4.32234	4.21882	4.18042	10.4786	0.508227	0.508227	0.508227	0.508227	0.508227	5.09879	7.79831	3.54747	3.14061	4.49451	3.18991	0.508227	2.95819	2.55517	4.10388	1.76178
Q9NR31	0	0	0	0	0	0	2.45529	4.72087	6.78131	0	0.508227	0.508227	7.12982	3.78565	6.07846	5.91148	0.508227	0.508227	5.11753	4.46846	0	6.84785	6.26448	8.48111	0.508227	0.508227	0.508227	4.89009	0.508227	0.508227	16.3328	0	7.97701	0	0	0	0	0	0	0	0	0	0	0	0	0	0	0	0.508227
Q9NVF9	372.62	315.692	289.591	170.723	234.735	359.6	212.052	109.529	111.192	450.18	121.85	89.8237	142.703	104.8	97.0243	215.82	171.774	87.7081	75.5143	57.8803	333.26	75.4115	63.8432	58.9419	37.0431	67.8836	57.4528	22.196	23.2303	33.4151	25.249	165.286	53.1111	228.145	228.014	454.196	202.266	530.09	57.493	26.8388	36.1267	51.4695	43.1377	11.9872	56.1477	48.8147	0.508227	73.9022	0.508227
Q9NYD6	0	0	0	0	0	0	0.508227	0.508227	183.197	0	0.508227	0.508227	185.519	248.956	103.989	259.11	291.23	194.514	289.833	305.272	0	222.24	398.826	269.72	0.508227	229.671	0.508227	254.443	67.485	310.301	0.508227	0	275.312	0	0	0	0	0	0	0	0	0	0	0	0	0	0	0	0.508227
Q9NZQ7	63.8999	0.508227	0.508227	255.86	11.8844	233.034	0	0	0	34.8859	0	0	0	0	0	0	0	0	0	0	206.744	0	0	0	0	0	0	0	0	0	0	152.926	0	15.1849	0.508227	0.508227	0.508227	89.9416	296.46	191.245	0.508227	186.069	167.803	413.477	488.308	220.912	194.28	749.867	0
Q9P1F3	12.9958	11.8917	1.21164	2.8131	10.5369	6.18348	0	0	0	0.508227	0	0	0	0	0	0	0	0	0	0	5.68729	0	0	0	0	0	0	0	0	0	0	0.508227	0	0.508227	0.508227	0.508227	1.2976	0.508227	4.80574	7.39326	2.88742	1.42798	4.29208	3.47594	0.508227	0.508227	1.98046	7.56357	0
Q9UHQ4	120.648	267.198	162.81	133.711	171.749	119.476	164.595	626.673	543.02	139.268	404.846	777.298	1153.91	1088.95	307.274	275.396	866.198	1042.74	1053.25	1093.4	121.433	1161.55	1159.66	1141.05	1102.4	1200.11	692.745	1362.95	1554.94	1225.26	936.907	118.522	966.676	155.753	205.235	226.083	152.453	57.7729	124.054	412.764	199.958	134.913	61.8174	522.776	563.084	35.766	225.333	583.165	457.884
Q9ULV3	5.1086	0.508227	7.27366	10.23	0.508227	0.508227	0	0	0	0.508227	0	0	0	0	0	0	0	0	0	0	0.508227	0	0	0	0	0	0	0	0	0	0	0.508227	0	37.9571	0.508227	0.508227	12.3928	37.8336	21.5006	0.508227	0.508227	0.508227	10.2076	64.5616	0.508227	29.8203	10.525	7.87732	0
Q9Y4L1	0.508227	0.508227	3.11736	0.508227	2.79088	0.508227	4.34782	5.4998	7.95453	0.508227	6.04846	5.3609	10.5121	11.7477	5.26843	5.7188	10.6236	12.941	7.5711	7.71564	8.74269	9.28198	9.74109	6.20717	10.2878	6.3263	16.4582	10.3179	10.6684	3.72227	12.0603	2.5997	16.0201	0.508227	0.508227	4.967	0.508227	0.508227	6.00597	5.85799	2.2959	3.08651	6.91036	4.87678	11.6509	8.15661	3.19632	7.29356	7.73422
Q9Y4R8	11.8624	5.65909	0.508227	11.8513	15.0912	6.57879	83.4079	133.276	29.731	6.41969	150.374	86.3923	32.8452	122.138	46.7031	139.58	47.526	262.379	93.2446	303.107	8.51025	128.694	120.674	93.833	63.7329	150.689	131.253	25.1177	59.3065	74.273	31.6493	1.81429	112.873	11.0891	4.32701	11.2912	8.35631	22.7176	44.5652	37.0106	31.0718	29.4835	61.9737	12.372	17.9269	35.6733	25.556	39.0622	0.508227
[truncated: 11 more columns]

## Sheet: Before_vs_Health_regulated
Accession	S10	S11	S13	S14	S15	S1	S2	S3	S4	S51	S52	S53	S54	S55	S56	S57	S58	S59	S5	S60	S61	S62	S63	S64	S65	S66	S67	S68	S69	S6	S70	S71	S72	S73	S74	S75	S7	S8	S9	S16	S17	S18	S19	S20	S21	S22	S23	S24	S25
A0A075B6H9	1023.4	1860.27	1691.98	626.931	76.1759	1421.79	871.586	1696.52	646.978	30.9497	15.5907	83.0576	65.6944	75.0702	18.9453	31.8763	36.2723	19.3816	914.684	40.9788	63.5169	33.2621	30.4305	20.9044	33.3691	68.9888	65.867	51.8093	124.922	959.705	5.97896	34.1768	18.9598	29.8823	20.8805	52.9601	2792.98	1216.4	2478.27	795.66	138.559	189.521	481.272	699.24	554.052	881.612	153.929	405.142	1130.31
A0A075B6I1	384.249	977.69	115.973	225.701	42.4968	322.466	146.812	145.958	256.638	74.3376	12.4793	22.0199	8.53647	64.3164	118.639	40.663	35.9293	3.98316	100.394	15.1868	0.508227	0.508227	2.0097	35.7371	120.842	7.04718	1.30881	73.4807	0.508227	39.3976	8.54323	41.776	200.492	0.508227	18.1405	12.7334	14.0856	97.7422	328.497	25.0483	40.479	7.40714	35.4972	8.28504	44.7842	23.5098	31.1172	16.3553	42.4956
A0A075B6I7	79.3313	75.8759	67.4678	74.3984	61.8835	117.606	85.6012	472.438	49.0401	113.827	93.4475	74.1638	214.396	140.882	120.606	318.859	23.3901	83.5935	56.5996	85.1368	179.592	22.6308	151.251	49.6719	114.594	128.826	42.8699	245.027	59.1888	13.2429	32.8477	51.7585	180.374	299.721	69.9785	75.571	26.9056	109.705	88.2613	0.508227	0.508227	49.5063	0.508227	0.508227	0.508227	0.508227	0.508227	0.508227	0.508227
A0A075B6I9	36.3764	151.19	96.3443	19.2923	49.7013	27.4828	135.401	66.6582	96.1988	242.809	130.424	123.782	336.782	441.173	410.884	29.903	249.39	179.58	29.3898	303.539	220.414	343.403	240.333	121.092	252.857	815.622	162.895	314.63	416.908	47.0339	328.435	661.266	490.424	392.369	214.147	306.275	57.7732	69.3647	183.983	90.0722	84.9452	117.407	122.833	150.754	157.312	132.64	60.1378	116.261	101.797
A0A075B6J1	0	0	0	0	0	0	0	0	0	39.7261	0.508227	26.7178	9.73454	153.651	34.1209	38.2696	16.4862	6.1693	0	45.3504	48.1025	30.2475	28.452	0.508227	69.4658	24.3864	42.9151	0.508227	43.3711	0	0.508227	11.0654	9.39845	30.3904	9.9042	0.508227	0	0	0	0	0	0	0	0	0	0	0	0	0
A0A075B6J9	11.6153	35.9302	32.7156	37.8799	30.0728	40.0179	81.6042	38.51	30.4604	12.9636	5.98831	0.508227	14.6696	23.1875	6.07228	4.49486	6.80159	0.508227	43.2819	8.28741	6.83824	6.79229	0.508227	4.69857	0.508227	2.44182	0.508227	0.508227	7.8411	97.3792	0.508227	7.4261	51.3387	37.4373	0.508227	3.14913	28.91	22.6431	28.0301	2.47944	0.508227	2.76412	12.516	0.508227	1.44839	26.0312	0.508227	20.2714	7.3873
A0A075B6R9	1169.82	6668.24	5919.9	5046.46	3432.94	3992.65	2739.37	1945.07	3606.47	1087.95	266.974	912.757	2278.37	1758.06	306.307	258.59	410.698	230.768	1865.41	1750.3	996.921	551.351	468.597	981.535	710.848	709.837	448.046	408.297	408.993	630.364	527.436	591.859	1289.14	386.125	384.693	366.183	2291.1	1308.56	1860.99	426.182	861.372	631.799	324.651	457.256	510.099	1685.27	489.168	820.853	946.076
A0A075B6S2	19.8764	0.508227	29.6496	91.8659	0.508227	21.1511	0.508227	0.508227	49.9358	0	0	0	0	0	0	0	0	0	0.508227	0	0	0	0	0	0	0	0	0	0	12.0079	0	0	0	0	0	0	44.8308	0.508227	50.3956	0.508227	66.0075	46.1533	0.508227	56.7963	20.9584	101.805	31.6197	0.508227	54.7676
A0A075B6S5	187.585	58.1288	79.9769	92.0433	120.099	96.6867	49.4446	91.4523	50.1756	172.947	66.5361	76.2366	90.2213	173.76	220.185	124.643	90.9292	93.9802	84.0038	187.529	154.452	188.778	109.506	74.5425	77.5351	223.632	389.38	147.598	169.401	78.2174	119.873	110.472	100.485	138.627	50.1744	214.066	63.0971	61.2391	98.1935	32.2923	40.1383	68.2395	65.1517	34.1518	42.2279	95.128	47.189	48.6511	102.281
A0A075B6S6	24.2568	563.569	19.6355	70.8902	26.1284	132.364	25.4168	11.7753	89.5283	11.6184	3.41113	8.00544	39.0156	17.9466	14.7841	7.7291	21.5837	10.0333	39.0875	58.7064	51.8907	0.508227	15.62	0.508227	0.508227	0.508227	41.1245	5.23237	11.8706	177.541	0.508227	0.508227	0.508227	0.508227	0.508227	0.508227	34.0671	64.3798	63.4711	28.3166	42.0589	28.0763	15.2308	60.1732	37.0899	84.7183	67.8216	7.61299	49.8333
A0A075B7D8	72.1912	221.218	135.653	60.4869	94.9777	53.8752	165.084	129.579	127.083	324.157	181.931	375.306	329.89	544.759	466.653	263.652	176.403	198.933	126.457	328.978	356.583	387.309	288.624	287.052	336.499	795.044	303.929	383.904	790.906	78.7365	212.713	415.478	269.659	265.373	225.408	439.044	119.597	191.353	152.769	217.324	224.219	247.045	209.573	216.475	79.6016	280.961	165.204	214.955	257.234
A0A087WSY4	304.414	354.477	257.346	211.426	377.856	205.555	197.389	164.044	157.777	8.64491	24.2737	64.3393	11.1316	47.0178	58.7883	0.508227	46.4605	44.6747	243.331	34.9976	41.0031	29.1401	18.5881	42.9475	46.2893	69.5755	40.0302	34.1884	0.508227	156.208	56.9391	54.108	42.7381	32.5065	8.10812	10.4046	162.7	244.013	412.692	24.014	18.8473	40.7731	46.3696	21.5974	9.34799	59.1673	11.2103	63.6794	47.2225
A0A087WSY6	485.744	863.344	687.998	490.784	605.687	461.648	368.404	326.659	74.2094	543.328	625.735	678.885	663.406	1326.03	918.021	693.007	667.97	561.295	233.907	952.708	927.011	856.876	874.67	691.578	756.68	1662.1	789.383	798.679	705.717	57.0774	506.048	544.495	803.488	335.316	339.728	767.821	180.796	91.4689	218.001	253.607	309.349	345.998	347.781	261.088	220.858	413.877	187.72	387.635	278.264
A0A0A0MRZ9	80.7416	79.5684	79.1371	34.113	36.5979	30.8105	21.3619	48.5096	41.7987	20.2233	38.9553	16.8287	62.278	70.9746	14.544	10.4862	33.0951	14.7051	5.39382	14.6404	23.5583	7.76682	10.9208	16.7499	5.23543	6.42567	21.5927	0.508227	32.9906	24.4847	0.508227	8.99056	0.508227	25.5416	0.995084	7.01165	92.5881	84.4644	68.5946	40.6982	4.05875	0.508227	109.043	31.9278	41.1471	19.9546	11.7959	8.81992	0.508227
A0A0B4J1U3	34.9781	37.048	6.68487	12.5167	26.2629	30.5006	15.9924	12.9704	13.9018	146.636	478.087	244.839	96.5981	1564.09	212.821	197.098	317.581	156.528	20.8836	85.8664	530.088	527.023	110.599	206.498	191.001	2678.92	273.01	220.811	374.537	17.4891	341.286	342.753	229.5	335.262	280.006	1210.51	13.9669	29.219	43.9207	105.981	99.1034	65.466	52.2488	141.609	64.2003	173.356	280.539	69.8903	102.91
A0A0B4J1V6	278.745	1451.66	662.254	823.283	799.703	751.314	857.685	802.614	513.922	1236.14	689.034	1187.49	1339.86	1487.49	1049.02	710.019	739.581	590.394	475.868	2049.37	2300.39	1688.09	992.124	864.6	1278.93	1352.91	1032.79	1108.8	1686.62	701.342	1164.75	1023.53	1526.79	486.827	774.268	1245.73	978.171	739.34	873.349	845.262	592.757	819.202	680.638	1157.92	344.045	1020.18	869.065	527.044	514.714
A0A0B4J1Y9	91.3676	128.143	85.9672	52.9002	109.514	156.111	141.641	106.322	69.373	218.104	89.2822	203.573	264.029	380.626	231.906	164.281	120.313	189.361	108.156	204.894	234.522	229.467	208.922	156.235	175.743	327.491	329.25	235.71	378.971	66.8783	184.452	424.226	247.515	131.238	160.678	279.427	175.397	147.731	134.078	120.11	149.936	156.857	147.958	143.086	87.4992	233.877	193.104	280.255	123.857
A0A0C4DH24	0.508227	234.923	156.81	0.508227	10.4447	111.19	327.808	397.684	133.046	126.689	12.1353	60.0023	273.188	285.586	48.235	0.508227	0.508227	80.9445	0.508227	53.6994	114.155	44.0016	12.3005	22.5282	9.83777	0.508227	0.508227	12.948	86.6353	143.879	18.4639	9.4153	5.13946	0.508227	0.508227	0.508227	115.672	8.6461	777.375	7.27196	347.114	181.43	0.508227	221.555	67.2689	420.467	17.6443	121.121	278.912
A0A0C4DH30	0	0	0	0	0	0	0	0	0	7.03677	0.508227	49.5492	0.508227	14.7669	13.9747	17.9576	0.508227	0.508227	0	26.0455	0.508227	27.3759	3.954	20.1385	0.508227	0.508227	10.3871	8.12006	22.959	0	4.57512	0.508227	4.88448	102.461	13.21	16.0897	0	0	0	0	0	0	0	0	0	0	0	0	0
A0A0C4DH31	88.8711	376.12	238.28	91.2667	152.819	132.825	101.179	175.871	69.2955	73.5656	63.213	121.243	58.9239	102.645	120.683	68.5552	65.553	35.9536	79.9334	49.6191	59.9058	83.5559	50.4805	18.7566	44.4432	52.2229	42.0869	47.3655	43.7111	120.345	11.9219	29.5162	43.0826	18.1258	28.3887	33.9232	218.032	94.4499	158.444	168.634	117.772	105.401	129.344	97.6411	71.1515	87.0546	64.163	91.8685	148.758
A0A0C4DH33	21.3061	36.3496	35.2497	16.9662	15.4499	8.01864	19.6219	10.3012	14.4438	20.5995	12.0446	13.8119	28.5931	13.9166	8.7608	7.75102	13.9578	9.50165	3.50405	7.40728	14.9017	18.473	6.66477	6.76832	3.89897	12.6301	6.7657	9.30579	7.02676	30.7901	4.99088	9.88677	6.71938	6.0076	8.36591	6.27291	44.1231	6.89772	22.7357	91.8596	16.1554	9.28077	35.8971	15.2932	19.617	8.3713	15.2807	17.7617	9.73401
A0A0C4DH34	492.746	1776.65	1352.86	683.076	1310.62	494.829	419.31	565.78	250.153	263.165	263.772	381.228	203.085	299.331	302.997	122.631	313.694	132.016	577.467	229.956	238.739	251.275	56.8845	46.2754	50.8252	97.7303	204.858	67.5035	127.127	339.131	13.5116	26.4653	85.9172	64.722	35.5596	32.2919	409.487	338.034	782.675	96.4882	50.0487	52.4216	111.066	78.5912	25.5651	77.5308	117.557	87.0315	107.075
A0A0C4DH43	1306.06	765.847	362.034	493.835	774.227	7.30565	354.178	14.8745	329.47	91.198	189.996	29.2967	0.508227	4.48287	7.9449	18.1394	180.811	25.0314	22.4248	9.76435	517.472	5.75092	9.13624	0.508227	132.333	11.1218	92.0382	369.19	263.253	9.63394	148.902	205.256	179.457	14.7922	210.654	11.9888	1268.17	388.098	881.092	89.2847	45.3936	36.1697	52.3633	52.3104	37.1209	35.0445	6.81623	39.6699	70.2076
A0A0C4DH67	425.971	675.327	605.241	302.601	388.702	340.049	388.648	694.733	265.361	930.244	945.453	1053.64	527.533	1397.52	1076.95	793.578	746.531	357.895	364.476	835.363	1128.45	688.687	513.27	625.429	967.727	1327.14	985.426	1029.88	1147.12	267.723	722.877	716.622	937.688	750.861	605.322	949.963	314.858	276.849	523.507	301.643	813.063	700.4	323.053	417.445	391.629	744.373	325.096	487.957	522.163
A0A0C4DH72	411.506	1343.31	803.381	450.415	266.873	803.667	449.709	695.026	484.353	1435.39	925.362	1444.28	1342.69	2429.21	747.903	790.074	621.11	870.759	358.309	1875.28	1497.89	1481.39	955.148	889.891	1069.09	1178.47	1106.78	2057.97	1843.87	458.236	1262.02	1203.93	1182.42	412.434	443.783	1227.61	748.424	453.194	1547.96	499.952	1287.77	694.263	897.573	563.133	602.392	1284.48	396.959	693.483	1160.55
A0A0G2JS06	234.258	224.257	144.39	114.624	148.694	296.633	185.671	426.162	655.049	207.282	193.18	193.096	527.399	496.773	710.023	312.308	162.372	170.843	219.773	281.331	295.407	230.19	223.177	271.56	355.915	438.569	308.723	370.856	564.007	121.911	173.594	297.444	563.794	636.412	155.103	513.197	317.51	296.881	372.429	197.458	82.0778	196.446	161.209	85.4404	95.0936	205.219	114.592	63.5108	77.9751
A0A0J9YXX1	3081.29	10291.5	5719.2	24414.2	5349.68	1548.41	2022.84	26352	15524.7	4032.16	1604.17	2606.4	684.577	499.973	2823.55	2307.74	296.652	1024.72	2777.85	2776.15	804.47	721.591	1264.54	2333.03	1172.56	5370.43	2977.81	4813.6	3249.6	11452.4	1844.36	3341.9	2488.22	3554.57	2329.86	5450.33	35620.8	15087.2	3154.6	6451.54	5936.31	4399.86	904.016	3230.93	809.525	4716.2	815.343	5216.16	5138.14
A2PYH4	14.9048	33.3471	24.2632	25.4658	30.7886	25.7599	41.645	34.7885	9.22966	21.9414	21.5399	13.8556	77.6273	50.4612	8.91193	74.4005	16.795	36.4942	33.8022	21.703	19.7747	43.1955	17.9405	21.9296	38.0068	18.0462	11.2565	22.8735	26.778	7.48214	32.5642	34.2548	3.89729	26.7754	21.0691	10.0142	17.995	21.3469	22.2438	8.24254	9.79297	0.508227	5.40132	6.85046	6.2981	2.8066	4.91392	3.58945	4.04155
A4D2P6	10.0696	25.8327	33.9159	12.2547	23.3739	23.8278	83.4917	28.9543	18.9755	0	0	0	0	0	0	0	0	0	3.85658	0	0	0	0	0	0	0	0	0	0	278.624	0	0	0	0	0	0	110.937	0.508227	0.508227	0.508227	0.508227	3.02308	0.508227	4.79453	6.25411	0.508227	12.3573	10.0216	0.508227
A8CG34	0	0	0	0	0	0	0	0	0	31.9634	17.7053	12.9125	13.2257	6.29222	12.7381	7.92205	14.2752	14.8024	0	0.508227	0.508227	19.2875	0.508227	0.508227	0.508227	0.508227	17.7938	0.508227	0.508227	0	0.508227	8.40983	0.508227	0.508227	27.9973	19.4283	0	0	0	0	0	0	0	0	0	0	0	0	0
B1AJZ9	17.9649	0.508227	6.87315	5.7246	10.7024	10.6778	0.508227	12.485	3.57477	0.508227	13.9095	22.2336	6.32906	44.679	16.9819	0.508227	36.7863	59.9539	0.508227	18.0568	36.0829	35.2693	47.9401	31.2788	15.1249	42.0013	32.9554	20.1917	177.513	2.80172	135.927	28.0948	7.78128	16.4547	17.3666	216.728	6.79428	0.508227	9.58396	14.0609	20.9234	14.5607	7.74173	20.3259	18.6092	8.05776	8.64335	11.7919	22.5079
O00151	40.1385	28.1241	21.4535	24.1267	35.8003	8.16304	0.508227	7.69066	0.508227	5.55853	4.28585	0.508227	4.69413	0.508227	2.03901	0.508227	0.508227	2.36872	0.508227	0.508227	5.87301	0.508227	10.0553	5.58863	1.81	3.49994	2.90811	4.9222	3.15957	0.508227	10.3006	5.68652	0.508227	17.8201	26.7062	0.508227	0.508227	8.96135	6.53219	54.0256	56.5936	22.4437	43.078	38.9501	38.55	3.70112	39.0864	46.5756	58.0733
O00194	13.3928	10.866	0.508227	6.33634	13.5077	5.77624	0.508227	0.508227	0.508227	0	0	0	0	0	0	0	0	0	0.508227	0	0	0	0	0	0	0	0	0	0	0.508227	0	0	0	0	0	0	0.508227	0.508227	0.508227	18.8125	42.4193	8.47829	30.4039	18.5544	14.6582	0.508227	22.0947	19.7032	47.6085
O00299	5.11499	1.50385	0.508227	0.508227	7.82265	9.77816	3.55823	0.508227	4.75042	0	0	0	0	0	0	0	0	0	0.508227	0	0	0	0	0	0	0	0	0	0	2.54299	0	0	0	0	0	0	0.508227	0.508227	0.508227	15.0904	43.212	3.58831	36.3927	19.3284	5.79272	0.508227	4.92847	20.7584	30.2929
O14513	2.28697	9.2796	4.21406	11.8136	1.93285	9.3731	7.49117	17.7621	12.6947	13.5947	16.0021	9.37747	21.6979	17.1854	23.3528	26.1598	21.6315	3.23962	8.02191	15.6208	13.0681	30.8289	7.66875	18.8672	39.6197	28.1666	9.9274	7.44874	36.7086	7.29615	8.85433	9.31776	0.508227	16.8527	17.9192	13.3406	1.44649	0.508227	6.64665	14.8921	14.5124	5.29052	0.508227	13.9111	0.508227	22.6451	0.508227	5.19212	24.4149
O14672	0.508227	0.508227	0.508227	0.508227	0.508227	0.508227	0.508227	0.508227	0.508227	21.4367	11.433	37.1341	19.7623	83.5589	63.6719	21.0458	59.8171	14.6575	0.508227	34.5298	25.4927	46.824	27.7615	17.9993	28.6384	36.4964	25.5896	37.014	88.226	0.950612	22.9719	19.6972	104.37	28.5835	45.2503	31.2949	0.508227	0.508227	1.06961	5.98976	14.2121	10.7828	15.1554	4.52682	9.68543	25.6361	16.5074	3.93392	45.8272
O14782	210.699	83.6936	187.159	1463.9	368.615	4769.51	3823.42	91.2789	3687.22	49.4746	41.5727	23.6921	16.9265	18.5456	31.9625	26.3388	73.6974	34.4182	2300.4	41.8587	27.8839	35.5497	30.8626	163.551	88.7624	53.681	21.3578	32.4252	0.508227	1335.81	86.5251	120.285	8.13993	36.5075	302.73	80.0142	181.078	590.19	189.471	379.732	275.413	50.705	61.9469	66.1597	200.45	74.1059	260.706	103.425	247.018
O15050	61.5868	27.1539	57.7413	29.5123	53.2179	96.0793	265.233	79.7782	57.8186	89.5875	43.7119	58.9856	56.8776	72.4489	27.7544	48.0282	60.293	28.3334	60.057	64.3894	51.7334	74.7487	39.0408	110.679	53.454	62.7981	15.4365	22.0987	34.4552	58.9887	39.4099	19.3023	44.5862	109.53	109.753	27.3699	44.4424	98.3341	19.0572	172.428	197.308	88.0095	210.042	222.409	265.6	80.7346	509.963	165.935	209.922
O43707	273.739	557.37	430.569	380.972	406.152	358.62	340.674	509.857	373.644	705.145	1096.92	797.994	760.498	472.504	638.097	638.29	1125.88	813.195	411.552	548.846	990.736	615.278	471.67	725.996	468.014	568.769	485.108	802.984	505.957	509.319	721.096	530.217	942.798	610.74	899.946	998.245	277.193	540.844	370.188	639.191	337.132	421.851	875.189	536.881	384.24	414.16	604.144	704.518	423.87
O75132	12.6986	0.508227	0.508227	6.84454	0.508227	13.5098	6.52747	0.508227	0.508227	0	0	0	0	0	0	0	0	0	15.7278	0	0	0	0	0	0	0	0	0	0	0.508227	0	0	0	0	0	0	13.4591	12.9737	0.508227	0.508227	4.75009	38.2041	0.508227	0.508227	13.3014	13.0303	0.508227	51.4775	0.508227
O75144	0.508227	0.508227	3.05823	2.97941	0.508227	4.67083	4.52302	0.508227	4.55966	17.0223	9.34812	6.89782	22.9591	0.508227	10.1696	13.367	15.9062	11.6149	0.508227	0.508227	11.3588	8.73475	18.2088	13.1135	0.508227	13.7639	19.3729	12.982	13.8325	0.508227	16.0165	11.6848	5.80157	12.6485	10.1288	12.3729	5.97173	4.74638	0.508227	5.43475	6.43375	3.83431	2.72024	3.56733	4.24991	9.12812	6.15076	5.68953	3.82503
O75368	3.68414	2.35761	0.508227	2.91499	5.90728	3.40692	1.46075	0.508227	0.508227	0	0	0	0	0	0	0	0	0	0.508227	0	0	0	0	0	0	0	0	0	0	3.97715	0	0	0	0	0	0	2.06906	0.508227	0.508227	4.32951	17.873	1.17999	13.8798	9.78732	6.41406	0.508227	7.779	9.42876	22.8195
O75529	65.1024	33.607	67.1839	73.5086	60.385	45.1594	74.0231	45.4752	57.7149	36.1451	59.4499	0.508227	66.2534	44.229	45.9244	48.5832	48.8203	29.1063	63.1111	41.6851	54.8711	54.2292	48.4198	27.2918	27.5673	35.0165	12.2676	0.508227	0.508227	85.6731	10.9866	20.3361	24.9182	31.5876	27.9206	16.7852	47.0266	53.9485	40.8284	63.1582	41.5542	53.8553	60.6465	77.6974	81.9751	0.508227	86.9975	0.508227	44.2219
O75884	72.2476	81.381	157.087	85.7014	41.3692	108.182	62.3719	155.728	20.3582	0	0	0	0	0	0	0	0	0	66.5268	0	0	0	0	0	0	0	0	0	0	86.5652	0	0	0	0	0	0	34.5495	92.1855	313.401	49.8055	25.9127	41.2439	13.3534	34.3652	31.8037	23.5931	63.9441	7.37684	32.9387
O94812	365.691	522.011	631.611	369.025	358.368	339.604	350.458	286.979	244.823	23.5614	56.4124	102.668	11.956	67.215	165.632	132.577	14.4214	247.561	425.213	115.146	268.245	233.469	144.938	7.58107	0.508227	0.508227	6.78394	5.95265	0.508227	523.546	3.58085	0.508227	0.508227	0.508227	0.508227	0.508227	594.384	609.213	191.382	1.41091	0.508227	23.8985	0.508227	0.508227	0.508227	0.508227	4.89863	9.94297	22.4208
O94851	0	0	0	0	0	0	0	0	0	15.3661	16.0052	68.4019	98.3926	162.704	0.508227	0.508227	0.508227	36.2987	0	35.0852	120.421	84.6752	0.508227	194.884	27.1462	10.3978	12.1811	72.2062	40.3617	0	135.689	91.1946	93.6678	0.508227	4.93322	35.4733	0	0	0	0	0	0	0	0	0	0	0	0	0
O94929	242.652	963.732	967.163	630.027	774.896	312.428	276.936	667.487	359.997	447.889	603.176	872.427	337.456	475.298	310.629	188.57	598.175	266.675	496.637	350.587	567.859	212.781	168.111	192.155	146.557	105.776	181.142	237.223	154.61	461.793	100.702	79.2279	122.741	53.367	314.706	99.5664	288.706	553.63	588.865	759.19	401.318	594.913	662.516	733.256	377.995	536.36	782.492	568.227	713.095
O95497	18.5796	9.81405	23.3468	5.48255	6.99028	28.8341	42.7124	44.2881	16.3383	27.5335	24.6205	15.2704	12.9435	7.54135	10.7362	33.6542	5.97275	29.8001	15.0531	14.942	14.5708	27.1195	11.9794	5.48767	6.94402	15.3932	5.23939	9.70062	6.53898	26.9105	7.14459	7.34023	13.7666	3.45869	11.5061	12.8837	8.46588	11.7627	28.5236	9.5336	11.445	15.7851	44.353	30.1372	25.9868	28.8807	38.4053	17.232	10.6205
O95810	14.4966	15.613	6.4216	10.8986	20.1645	4.33088	4.99739	2.95826	2.6157	0	0	0	0	0	0	0	0	0	0.508227	0	0	0	0	0	0	0	0	0	0	0.508227	0	0	0	0	0	0	0.508227	5.05916	0.508227	42.1304	11.0543	8.43798	8.73744	3.58541	18.4973	0.508227	3.45313	4.5452	6.77468
P00352	3.74413	0.508227	0.508227	0.508227	7.76422	14.828	9.36836	0.508227	5.61956	0	0	0	0	0	0	0	0	0	4.67427	0	0	0	0	0	0	0	0	0	0	4.94402	0	0	0	0	0	0	3.65428	15.6943	3.86468	6.93564	3.64814	3.13701	5.18815	11.0196	5.51053	0.508227	8.48021	15.4426	3.21002
P00441	14.5983	13.1463	0.508227	25.8395	19.3093	60.9316	39.7874	5.56128	32.7372	5.1022	10.0474	13.5359	9.43532	9.54577	5.39593	8.22107	21.2577	9.6238	27.498	5.7404	13.9143	7.26884	10.2249	9.51704	8.91084	14.3675	13.9758	13.5359	12.7683	25.6436	12.6971	18.3492	12.1151	20.631	44.8608	0.508227	7.85888	6.30162	9.31777	43.6163	51.0195	18.0157	14.5625	20.5015	47.1509	0.508227	10.7249	15.8874	32.277
P00568	5.99148	3.2874	0.508227	5.80838	3.99699	21.7093	12.6359	0.508227	16.0264	0	0	0	0	0	0	0	0	0	8.29269	0	0	0	0	0	0	0	0	0	0	6.15987	0	0	0	0	0	0	0.508227	3.54241	1.70033	10.516	10.6008	3.81556	3.39625	3.1541	10.3553	0.508227	2.97577	5.60397	8.78671
P00739	193.088	323.687	512.949	280.894	141.071	448.443	317.774	241.074	475.545	552.026	556.673	405.123	566.018	351.285	346.168	503.252	727.334	613.047	385.599	723.571	527.688	614.424	739.666	735.206	618.602	378.248	358.563	617.042	615.051	412.53	512.396	523.621	522.444	212.122	976.618	720.853	431.668	267.521	150.469	401.268	403.873	279.656	361.944	350.121	339.543	494.19	684.44	515.556	321.1
P00746	58.1094	65.6498	107.449	102.873	74.7546	106.031	75.2713	99.134	97.3606	26.4885	44.5713	67.9488	36.9683	43.1934	35.9028	48.947	22.3044	19.0092	67.3644	36.1322	40.6256	17.2548	30.977	14.8793	39.2587	39.093	23.8973	25.0527	25.2246	55.348	6.04035	19.5718	44.0143	30.1631	22.9899	11.0005	90.6031	25.389	74.256	51.7017	86.7172	36.7987	70.1824	34.1135	47.7549	95.7335	37.1371	47.3967	44.6626
P00915	32.864	22.5535	25.9601	169.959	32.2226	692.439	314.343	14.4298	477.055	52.4146	29.4351	21.9094	28.2971	75.4603	33.8807	33.6372	76.5708	32.705	259.604	58.8247	30.3149	58.555	13.1977	34.1741	47.6914	38.0194	28.693	27.7384	57.714	221.516	33.1635	43.3064	33.1608	28.3714	143.565	30.9232	27.8497	48.2655	26.8623	241.004	174.234	65.6956	39.0601	45.4006	149.408	31.1241	61.4565	54.5051	143.259
P00918	19.9407	12.3908	11.0292	42.4157	15.6547	116.247	84.5526	4.07325	87.442	12.9213	11.5881	5.58942	9.71832	20.996	8.50558	6.52983	22.6023	8.08812	41.754	12.4443	9.36861	14.0565	8.11296	10.406	12.79	18.8491	6.07646	8.96562	10.5144	45.7081	12.2704	17.4119	12.9987	13.9963	53.9519	3.24035	4.80167	11.7581	5.2891	81.8387	91.7194	11.0336	30.5572	22.5094	42.4079	8.61217	41.1722	45.0849	106.329
P01009	12659.7	11120.9	10680.5	9878.53	11933.8	8776.63	7757.57	12023.9	9678.5	14991.3	14690.1	13162.6	16040.9	15482.5	15766.7	17541.1	12819.8	14605.8	9336.22	14712.5	11008.9	14138.5	13729.6	13116.6	14799.4	17362.2	16563	14862.3	15387.5	9978.81	15109.8	12230.5	15312.6	18125	12478.2	17941.5	9763.6	9214.07	12612	9756	10743.9	7445.49	8169.59	9765.76	8554.22	9562.27	8486.43	8871.16	10564.9
P01023	16807	20065.1	15511.5	18472.1	13240.9	21290.1	17248.2	19907.6	18973.5	27784.2	29745	23656.1	25428.6	28778.3	31606.8	36625.2	21447.9	26580.2	10411.4	27272.2	32093.4	35638.8	27314.2	18241.5	30147.1	27030	27848.9	26503.3	30690.5	20093.8	24647.2	15707.7	22519.5	36078.4	14358.2	25700.4	31115.4	12500.7	30974.5	10345.6	17447.8	10084.3	14549.1	14795.7	9993.78	18618	11109.1	11617.5	17167.2
P01033	0	0	0	0	0	0	0	0	0	49.3824	24.787	41.9054	24.8286	39.7592	21.5291	31.8033	60.4061	59.5101	0	34.1505	34.3563	34.1187	67.3354	45.5517	43.6849	43.6986	18.9143	35.1512	40.4634	0	22.4238	54.5585	37.3702	67.6266	29.2795	37.4867	0	0	0	0	0	0	0	0	0	0	0	0	0
P01137	166.935	172.03	157.121	151.053	115.26	92.8667	121.786	113.226	165.438	52.4533	33.2304	52.7752	86.0148	20.7678	86.4574	21.6207	56.2392	34.5158	252.869	56.1152	22.5744	50.0249	50.0037	116.822	0.508227	17.322	81.3502	0.508227	0.508227	109.474	12.9886	0.508227	0.508227	7.59227	0.508227	21.2519	124.492	70.8649	150.313	62.3895	37.7435	87.6575	0.508227	83.2135	0.508227	75.6043	62.9277	0.508227	65.4717
P01597	229.638	229.207	143.231	106.096	252.25	143.232	283.003	210.797	269.327	187.705	125.765	226.075	167.153	315.102	342.965	221.247	98.9631	109.964	41.8064	408.723	302.552	523.249	186.435	221.929	254	404.299	356.427	394.703	463.491	303.442	387.04	222.136	192.396	201.591	118.72	245.139	112.2	32.5728	113.123	112.972	84.0646	122.761	57.5365	116.705	93.4105	150.811	79.7668	126.995	63.9694
P01704	79.6783	115.03	123.283	91.1771	104.553	23.4905	38.4464	0.508227	19.8652	25.1761	11.0978	19.9687	34.5626	7.41262	20.0015	0.508227	4.78432	15.0164	136.425	51.2619	22.8015	0.508227	14.0843	67.7236	35.7953	69.2962	5.68951	40.0879	90.1248	164.445	10.159	56.2185	9.24844	24.0509	14.8936	22.9127	265.035	262.367	253.097	38.7943	25.4996	27.0983	51.58	7.27843	12.109	77.7359	12.9032	70.2429	5.62092
P01709	163.774	944.569	817.29	152.1	459.102	241.123	443.053	291.275	241.284	504.075	465.047	582.401	533.667	633.9	661.207	233.419	414.854	187.629	137.004	263.312	256.18	344.031	294.627	265.13	171.284	356.143	593.89	493.295	312.313	139.024	496.997	375.692	291.944	197.601	60.3524	385.292	210.024	168.155	120.865	67.5571	85.6748	62.2937	128.62	91.7025	50.4922	147.931	77.4074	122.337	110.521
P01721	376.695	774.582	153.672	265.045	344.134	235.115	267.326	301.077	333.763	209.099	90.7347	201.234	152.328	336.357	140.606	152.717	101.466	59.2921	243.637	110.595	116.256	120.001	88.2286	69.5213	164.104	144.346	110.433	154.304	198.103	53.5445	125.906	87.8243	134.999	55.2894	106.09	150.768	317.416	228.759	184.871	313.557	274.193	125.062	269.272	146.002	121.297	36.6933	199.35	195.798	252.579
P01764	39.4722	129.008	53.0141	35.2637	86.9733	269.099	89.9086	124.555	76.0928	156.475	57.7948	221.089	304.44	372.231	747.662	261.583	129.85	251.789	19.0959	220.935	198.039	247.735	37.4686	157.764	135.54	143.471	403.602	326.447	207.137	78.8049	256.7	148.308	209.485	180.401	142.524	274.493	107.797	105.219	100.036	72.3609	99.809	195.544	256.833	57.0083	121.741	160.651	61.9966	216.697	146.762
P01767	0.508227	0.508227	0.508227	0.508227	0.508227	0.508227	0.508227	0.508227	0.508227	20.7741	12.1017	0.508227	0.508227	16.1203	21.5635	16.8437	15.7402	7.05642	0.508227	16.87	17.7646	21.0833	0.508227	21.2916	46.678	45.6106	63.7464	44.9879	83.063	0.508227	0.508227	14.4319	29.4415	14.4935	13.0057	31.8604	9.9197	6.0352	0.508227	12.4543	31.0786	27.816	8.72663	13.2265	8.28184	13.6856	16.377	14.1892	23.0462
P01772	0	0	0	0	0	0	0	0	0	53.5506	23.2625	27.547	0.508227	0.508227	0.508227	14.134	24.1056	0.508227	0	39.7809	26.0884	18.0009	0.508227	0.508227	20.433	42.4693	0.508227	36.9425	0.508227	0	11.2104	0.508227	0.508227	0.508227	0.508227	23.7732	0	0	0	0	0	0	0	0	0	0	0	0	0
P01860	2589.73	3530.54	3152.54	3211.32	3068.93	3366.06	2519.52	2784.84	1990.52	3517.33	2264.35	3742.42	4208.23	4825.76	4193.66	3761.2	3428.97	3541.5	2403.54	4823.18	4382.82	4133.58	3724.48	3035.56	3427.24	4626.78	3819.91	5099.11	5437.25	2777.04	3827.64	3719.05	3614.01	2783.01	2988.91	3976.06	3270.05	2563.58	4362.06	2575.2	1958.56	1180.82	2070.24	2259.65	1354.06	2287.44	2441.03	1153.57	1851.99
P02042	122.103	57.5893	69.8625	415.69	160.235	1832.63	1402.85	43.0176	1053.86	146.158	108.342	65.0552	109.319	57.6114	61.1977	100.587	212.574	82.2197	635.577	174.164	78.8907	134.19	55.268	97.351	140.079	89.5682	65.4174	72.9833	125.509	698.056	68.084	112.541	87.3422	47.8996	453.754	53.9226	53.385	177.914	58.8677	682.302	494.41	141.159	115.354	151.788	416.224	83.7761	232.395	134.606	364.793
P02647	26226.9	44187.5	35325.7	33851.1	31650.4	28155.6	25469.1	29698	32991.3	74516.7	53722.5	55194.9	56416.1	53608.4	46779.9	53629.4	47234.1	53316.9	35049.8	54457.7	46741.8	69076.6	50174.3	54030.9	55484.5	69298.4	59336.9	63448.1	60057.1	28158.2	73392.3	55850.2	50668.8	46325	40368.6	74009	28153.2	24136.3	24389.4	29250.1	31627.4	42938.9	31237.4	28345.5	27344.1	30497.9	27237.5	32060.5	29919.1
P02745	59.0704	54.6997	51.8906	45.6945	75.482	42.0899	53.3189	46.9695	23.1789	68.8905	56.6261	80.9608	100.552	163.929	98.5954	75.6745	59.2855	66.8658	42.2876	70.3271	89.4271	75.0806	89.7148	84.1322	58.5641	76.4685	73.8932	53.3719	128.435	48.6785	69.5542	90.3031	54.9838	53.9847	44.956	86.928	44.235	50.681	34.9223	42.0136	54.3134	50.408	29.2554	57.8491	45.8577	57.5418	42.9996	48.0759	35.4277
P02765	3159.82	3096.29	3241.06	3490.43	2026.25	3218.25	3852.3	3387.47	3368.47	7809.49	5358.64	4788.28	7220.63	4843.33	5855.91	5769.94	5047.21	4914.24	3197.69	4374.17	5954.39	6719.74	6757.03	7261.12	7249.27	6644.51	4794.09	5148.72	6315.13	3255.5	4915.36	5318	3979.61	3258.48	5087.39	5343.44	3142.31	3292.14	2483.12	2961.02	3402.46	2947.34	2536.3	4340.06	4645.44	4813.55	3442.23	3680.62	3540.87
P04040	15.7437	11.5565	15.7694	37.1983	16.817	74.9338	51.399	12.294	39.5242	13.8865	12.2251	7.79248	12.1712	14.8975	14.6065	12.5228	19.2786	15.6538	26.9831	17.7038	7.69075	12.906	9.93236	13.0189	10.0193	11.0665	12.0765	17.0027	12.0415	29.6402	10.8745	17.3449	13.8878	16.9686	22.9065	12.6946	7.72531	16.719	12.9443	41.9264	28.7597	19.4009	19.5228	12.2672	25.6927	14.8399	21.1897	17.6851	26.9273
P04406	23.6076	25.8255	13.4213	23.1162	27.081	101.426	42.4269	19.7646	46.1338	21.6919	13.7484	32.1933	10.7634	18.5161	14.2401	8.99174	32.3131	15.28	28.6436	10.1568	13.081	17.552	20.4729	13.6711	13.5888	22.553	20.8934	19.0217	23.4698	36.163	26.6358	26.985	15.2587	49.0157	31.0831	38.2313	14.1825	22.7223	23.5275	47.7479	41.2884	42.6004	38.7364	28.7532	27.6573	14.7499	31.2526	57.1412	28.8343
P04430	106.457	130.426	151.041	70.6826	169.876	101.156	82.5667	78.4456	50.4222	217.98	277.676	157.013	158.331	235.026	481.711	169.474	136.304	162.145	49.1604	296.399	254.016	442.372	222.92	169.212	297.902	574.841	393.872	216.652	590.905	25.8479	295.04	209.073	242.034	169.02	205.629	363.208	47.9221	25.0392	30.6591	75.1275	87.0012	149.4	97.6131	94.1261	89.5339	93.0745	86.8537	135.722	52.6775
P04908	20.563	16.0534	19.4734	9.54269	35.1662	46.0064	20.5132	20.8397	9.02048	6.17049	20.6312	18.4491	10.0262	20.3583	5.16092	5.49723	8.0587	12.1944	18.4578	0.508227	18.1202	5.68179	19.0101	0.508227	6.55448	4.65384	7.71819	12.7673	0.508227	10.7397	11.7902	15.4921	2.91267	13.1121	9.87141	9.57567	4.66729	12.4885	14.3206	28.7227	20.8344	41.4159	39.1085	37.9254	17.6043	12.5406	36.3155	68.9455	19.3188
P05019	3.49052	4.19162	4.41872	0.508227	0.980492	1.08106	2.98233	0.508227	0.508227	6.65051	14.5741	6.39235	7.29122	9.46939	7.82195	3.57162	8.73692	4.48361	0.508227	0.508227	21.7398	11.0421	19.1496	1.35768	9.2813	4.69636	12.4971	3.95838	11.1168	0.508227	4.13532	7.16604	2.60487	2.84906	1.02857	3.71017	4.22352	0.508227	1.57451	0.508227	0.508227	8.26945	3.29095	7.29798	2.4489	0.508227	3.54854	2.16777	0.508227
P05062	11.136	26.8841	11.7947	25.1863	28.4341	23.4251	44.7956	13.3623	10.9781	22.7716	15.2052	16.8975	19.9769	8.43102	6.64524	9.1421	17.6223	10.467	24.5195	11.7331	20.2318	12.9128	7.87856	18.8304	8.20219	13.7903	9.29903	7.21848	8.73456	12.7585	15.202	27.5544	13.0026	41.6522	33.081	18.4936	8.56537	106.101	40.0847	12.7951	11.3015	42.4283	33.4305	96.9628	9.74805	12.7561	102.409	101.971	13.6941
P05451	6.3336	0.508227	0.508227	0.508227	5.16666	10.0396	3.42165	7.48098	4.58455	0	0	0	0	0	0	0	0	0	6.32056	0	0	0	0	0	0	0	0	0	0	4.02532	0	0	0	0	0	0	13.4977	0.508227	6.33187	7.09771	3.49687	0.508227	0.508227	0.508227	6.42315	4.07776	5.53648	0.508227	2.80865
P05783	445.686	569.631	451.889	398.612	178.842	554.979	143.714	160.766	317.705	58.7604	59.1203	25.0136	51.2889	83.2636	89.2941	109.012	58.9316	45.0091	111.37	126.145	100.272	182.114	63.1519	147.554	237.96	173.045	116.885	139.169	169.1	435.058	171.954	150.19	161.495	131.667	188.922	0.508227	178.641	450.985	183.424	56.8457	174.352	42.0825	68.9322	141.116	94.9974	0.508227	178.045	63.276	155.642
P06312	4257.8	3732.95	4153.86	2886.25	2789.16	3069.84	1858.25	3069.43	1874.13	7342.1	5209.03	4106.82	6308.5	6209.83	6084.68	6232.24	4063.25	3098.7	3079.67	6483	7291.61	8127.86	5498.44	5569.42	8520.89	7272.92	5442.1	8223.93	8258.4	1602.93	5309.65	5654.97	4977.67	5656.19	3209.48	7980.23	1914.26	1407.06	2936.86	3391.57	4238.83	4233.45	2182.2	3952.5	2969.71	3546.05	4677.63	2379.51	1802.5
P06703	7.61858	6.00333	0.508227	25.6203	11.6445	98.4037	58.5617	6.68094	47.2424	0.508227	1.41637	0.508227	4.19695	4.41508	4.67542	0.508227	3.4575	0.508227	21.8004	0.508227	0.508227	5.95926	0.508227	0.508227	4.89058	9.35179	4.02836	6.99828	0.508227	30.0122	6.59292	0.508227	2.5928	28.503	13.8832	0.508227	6.43823	10.8254	0.508227	18.6342	21.6733	10.0924	14.6546	9.60946	12.8419	4.18955	12.8643	28.0795	30.8061
P06744	2.84932	3.19554	0.508227	0.508227	4.25351	5.25306	2.83171	0.508227	1.49167	0	0	0	0	0	0	0	0	0	0.508227	0	0	0	0	0	0	0	0	0	0	1.60609	0	0	0	0	0	0	0.508227	1.6048	0.508227	2.35921	2.81893	4.04965	4.56529	2.7961	2.32165	0.508227	4.42803	10.6095	0.508227
P06753	19.2291	8.81875	4.07266	4.67172	13.8689	15.8774	2.40315	1.98309	4.81121	0	0	0	0	0	0	0	0	0	0.508227	0	0	0	0	0	0	0	0	0	0	3.0161	0	0	0	0	0	0	0.508227	4.11921	0.508227	19.685	37.3035	9.31367	19.929	16.1962	18.0389	0.508227	18.1943	41.2812	39.9701
P07355	2.42577	4.33468	2.56061	3.42556	2.32457	3.13727	2.08116	3.26882	6.27956	0	0	0	0	0	0	0	0	0	4.84075	0	0	0	0	0	0	0	0	0	0	2.50116	0	0	0	0	0	0	0.508227	7.91868	2.62163	0.508227	0.508227	1.97613	2.99253	0.508227	0.508227	1.91626	0.508227	4.03021	4.60623
P07358	482.397	481.863	645.218	615.012	559.397	513.212	583.433	527.269	575.456	806.227	829.166	1129.49	910.733	780.569	717.535	825.094	1014.27	908.493	400.474	747.375	942.062	894.541	928.095	820.235	1192.16	1083.07	725.556	868.356	1135.81	673.25	903.416	903.439	912.084	791.718	795.795	1079.84	531.457	505.721	471.737	585.283	541.476	562.859	736.653	557.353	693.081	760.222	664.225	676.174	566.148
P07360	392.555	253.92	273.065	278.379	172.585	199.563	308.977	232.353	293.159	320.599	519.844	779.735	427.666	398.698	401.939	356.692	591.689	482.327	275.104	294.173	596.813	325.769	568.217	486.52	623.828	376.143	372.846	330.81	513.451	280.993	281.379	480.662	546.717	517.046	407.601	491.891	295.124	187.63	266.932	275.005	288.626	350.718	469.722	288.512	486.069	321.457	335.131	305.679	281.706
P07602	1.81531	3.79794	2.97909	0.508227	1.81362	0.508227	2.71894	0.508227	4.04191	0	0	0	0	0	0	0	0	0	0.508227	0	0	0	0	0	0	0	0	0	0	0.508227	0	0	0	0	0	0	0.508227	0.508227	0.508227	3.68116	5.31856	0.508227	0.508227	0.508227	0.508227	1.65437	5.26903	2.27415	4.06962
P07737	47.3262	49.2195	19.0132	34.2647	53.7959	36.9313	11.916	19.4413	12.7242	10.7345	19.9446	12.7335	5.38344	11.5557	7.41486	5.50319	11.5923	6.61394	7.1267	5.5359	11.03	11.5378	17.7198	12.0738	4.23682	13.4201	6.92066	23.8433	12.2539	8.45095	14.3673	19.2861	10.9155	59.6771	77.6703	5.94231	9.27659	10.5067	8.7541	112.579	393.564	30.9843	248.193	176.063	86.3693	9.29252	93.2505	302.065	431.77
P07988	13.0743	3.12164	13.1828	7.08066	17.3727	6.3862	0.508227	5.17718	1.78717	0	0	0	0	0	0	0	0	0	2.58176	0	0	0	0	0	0	0	0	0	0	7.0253	0	0	0	0	0	0	41.2591	4.45804	3.78679	15.588	6.12739	4.10341	6.52351	2.07549	7.20018	8.84958	6.37264	4.32389	7.29922
P08185	1033	1097.03	1154.29	1386.37	674.864	935.696	1130.5	1150.87	1363.23	1841.85	1593.46	1615.12	1566.95	1635.2	1735.98	2065.44	1593.33	1462.82	1262.88	1761.31	1263.69	1873.52	1437.22	2217.06	2269.95	1892.6	1431.81	1790.63	1676.74	1149.23	2232.54	1772.03	1387.29	1540.96	1505.81	1822.89	1031.04	1149.06	1130.92	1364.53	974.953	1182	1267.99	1206.4	1059.92	1115.64	1129.06	1300.69	1110.97
P08236	0.508227	18.7225	10.2572	0.508227	26.0952	0.508227	0.508227	0.508227	0.508227	0	0	0	0	0	0	0	0	0	17.5687	0	0	0	0	0	0	0	0	0	0	0.508227	0	0	0	0	0	0	11.7095	0.508227	25.1332	24.2534	0.508227	0.508227	10.9773	9.664	13.2959	38.6086	38.9224	0.508227	0.508227
P08311	10.9486	4.61762	5.63578	0.508227	7.59487	6.3282	4.09456	14.6367	4.32608	7.476	8.70398	0.508227	0.508227	7.23409	5.56797	0.508227	4.2026	8.73952	11.6991	1.67105	6.66947	5.90003	9.02557	3.97357	3.10925	11.6804	3.24887	5.6012	2.59429	3.75701	4.91319	5.09632	7.99537	14.8287	4.68951	0.508227	3.30727	3.83502	4.73231	17.4282	8.60659	10.0458	19.0864	15.2375	5.48641	6.01234	14.6276	16.5456	8.15107
P08514	2.59775	11.8498	1.99156	4.0128	5.69745	4.51591	0.508227	0.508227	3.52105	0	0	0	0	0	0	0	0	0	0.508227	0	0	0	0	0	0	0	0	0	0	0.508227	0	0	0	0	0	0	0.508227	4.40676	0.508227	11.7528	9.65033	2.22065	4.98342	8.34683	3.81125	6.37413	6.85965	17.0322	5.05201
P08567	6.07135	12.0484	1.917	0.508227	6.21983	3.08422	0.508227	0.508227	0.508227	0	0	0	0	0	0	0	0	0	0.508227	0	0	0	0	0	0	0	0	0	0	1.73993	0	0	0	0	0	0	0.508227	0.508227	0.508227	12.3008	20.1203	0.508227	13.8941	10.4822	10.8843	0.508227	9.37985	14.9487	16.8708
P08571	92.1539	118.773	217.172	118.647	91.6075	109.938	102.79	124.603	92.4784	160.099	165.871	173.615	257.629	223.129	203.586	214.137	275.355	242.898	77.8931	208.8	195.835	195.072	162.789	233.346	292.652	248.214	174.276	170.829	213.42	122.76	250.828	215.561	228.992	256.015	240.485	303.267	114.667	104.424	123.191	144.696	164.56	78.7394	142.732	124.416	121.777	159.559	145.558	100.025	165.408
P08670	14.3232	0.508227	0.508227	0.508227	0.508227	7.71048	1.66187	0.508227	0.508227	0	0	0	0	0	0	0	0	0	3.07278	0	0	0	0	0	0	0	0	0	0	0.508227	0	0	0	0	0	0	3.62079	0.508227	0.508227	4.72676	3.89337	5.78145	6.68295	5.46978	4.42454	0.508227	5.24375	2.88381	3.60079
P09172	24.1458	48.9957	27.3261	34.1624	21.954	16.3121	39.8466	32.1609	13.1649	13.051	34.3906	47.752	20.3185	27.0273	86.947	62.6686	14.3087	20.5976	19.5476	48.7449	41.0956	80.6872	25.5463	32.5938	37.8311	39.4655	54.7882	40.2777	10.9303	10.14	22.7306	33.935	31.9761	76.178	8.1938	30.1008	21.9704	17.4037	29.7322	1.66858	9.18025	10.7664	17.6939	13.9918	10.6764	42.6537	17.1372	16.9205	9.34443
P09211	2.33597	0.508227	6.97178	3.80986	3.89453	4.57212	2.27071	0.508227	4.60044	0	0	0	0	0	0	0	0	0	0.508227	0	0	0	0	0	0	0	0	0	0	0.508227	0	0	0	0	0	0	0.508227	1.38247	0.508227	7.48252	12.5237	3.72634	9.66417	11.2325	4.19241	0.508227	3.30718	10.1591	14.1558
P0CAT3	0.508227	16.677	38.7083	25.1784	0.508227	13.6709	29.7581	0.508227	0.508227	0	0	0	0	0	0	0	0	0	15.5958	0	0	0	0	0	0	0	0	0	0	0.508227	0	0	0	0	0	0	10.3676	20.7124	22.2932	0.508227	31.6452	0.508227	33.0859	17.759	6.96888	0.508227	15.1477	0.508227	40.5593
P0DJI9	22.8053	0.508227	7.12964	4.56781	18.7873	2.64912	9.09502	8.98101	5.35377	0	0	0	0	0	0	0	0	0	8.29345	0	0	0	0	0	0	0	0	0	0	8.23126	0	0	0	0	0	0	26.1276	12.75	93.2199	8.59195	0.508227	12.3331	19.6526	12.3895	18.3001	7.88643	19.7971	4.94734	0.508227
P0DMV8	5.49548	5.17458	0.508227	0.508227	3.74729	11.1418	4.468	5.95866	3.41683	0	0	0	0	0	0	0	0	0	3.79413	0	0	0	0	0	0	0	0	0	0	3.68897	0	0	0	0	0	0	3.26726	0.508227	0.508227	5.93	6.59147	5.38107	4.69568	5.45915	5.93983	3.03439	2.66934	8.46281	4.80331
P0DP23	15.779	10.3887	9.91119	14.1839	9.07725	8.46821	9.90601	0.508227	8.82758	0	0	0	0	0	0	0	0	0	12.0444	0	0	0	0	0	0	0	0	0	0	6.93874	0	0	0	0	0	0	6.41686	4.58948	0.508227	15.0257	43.1608	15.5242	31.2047	93.2015	34.8328	0.508227	7.45012	76.7547	57.5734
P0DV77	28.2199	4.91182	31.851	0.508227	23.9048	0.508227	2.72307	0.508227	0.508227	0	0	0	0	0	0	0	0	0	0.508227	0	0	0	0	0	0	0	0	0	0	0.508227	0	0	0	0	0	0	0.508227	4.823	7.60032	12.3634	11.9906	18.8677	6.90386	3.98441	5.62119	0.508227	6.7412	0.508227	17.0503
P10412	0.508227	4.00566	10.4814	0.508227	3.48592	10.9738	0.508227	0.508227	0.508227	0	0	0	0	0	0	0	0	0	5.58884	0	0	0	0	0	0	0	0	0	0	4.37753	0	0	0	0	0	0	0.508227	0.508227	0.508227	8.03772	10.1399	29.3425	22.4523	16.2512	8.88681	0.508227	19.883	14.701	19.2542
P10599	12.3846	14.7947	12.7359	15.9437	17.3594	29.7202	14.0117	5.88012	13.575	4.67928	9.88163	2.4575	3.73413	6.52633	0.508227	0.508227	0.508227	11.1895	13.9043	0.508227	10.7103	7.94117	9.01264	8.92507	0.508227	8.29053	7.20291	8.34538	15.2029	3.58454	11.7422	19.386	0.508227	7.06401	20.609	19.9946	5.07765	4.08199	6.12581	28.1769	37.4755	18.4681	33.4371	24.2861	25.5876	7.29377	17.4389	29.1005	39.5204
P10619	6.24815	7.48605	3.10044	0.508227	2.94254	0.508227	0.508227	0.508227	0.508227	0	0	0	0	0	0	0	0	0	0.508227	0	0	0	0	0	0	0	0	0	0	0.508227	0	0	0	0	0	0	0.508227	0.508227	0.508227	5.08992	6.57505	2.2299	4.29817	3.62247	0.508227	0.508227	6.03331	3.32824	4.6693
P10721	0	0	0	0	0	0	0	0	0	0.508227	13.7058	14.4448	16.1151	0.508227	7.40749	22.2924	9.88899	16.5565	0	15.7729	0.508227	13.4593	13.4705	17.7087	0.508227	12.2705	23.0901	12.4646	23.5912	0	13.0475	14.202	7.90744	2.82403	13.2251	16.1703	0	0	0	0	0	0	0	0	0	0	0	0	0
P11142	21.076	20.8945	13.1379	20.9286	17.8748	37.5531	32.7418	23.4098	24.8033	8.76451	15.3191	21.7999	11.7244	30.0107	21.7489	19.5685	28.9637	12.9619	16.1631	16.4839	7.18596	20.174	9.79751	12.4549	12.6058	16.7796	12.4532	9.20296	13.0144	21.3893	18.4063	14.576	8.76288	22.5118	17.3057	7.1017	11.7865	23.4049	14.4638	31.9681	32.9603	32.4254	23.9558	30.851	20.1082	12.2578	22.9422	29.6845	31.1094
P11226	297.064	63.392	121.972	115.245	123.467	157.042	86.8877	78.7674	78.8899	72.9338	230.635	218.985	56.408	116.324	304.097	285.367	43.7694	98.9296	51.9085	107.9	90.0782	51.7126	334.401	102.963	165.534	114.656	236.148	36.8626	85.0726	87.5977	96.0907	226.822	359.585	74.3737	194.447	222.518	195.027	25.4592	80.221	93.0206	120.246	44.4696	111.283	107.01	131.866	136.085	39.2202	44.499	89.6305
P11684	1.14891	1.2682	0.508227	0.508227	0.508227	2.03549	0.508227	4.8293	2.40496	9.57708	10.0353	6.3156	15.825	9.44508	5.47515	3.41324	7.89841	10.0779	0.508227	7.71558	9.93955	9.61966	7.57325	17.0685	11.1759	7.73534	4.00077	16.2573	14.791	2.10483	21.2309	7.73659	17.6459	8.72531	12.5431	8.52676	9.21888	0.508227	3.22904	3.256	5.07756	2.31127	0.508227	5.17568	5.32147	20.3925	4.23034	3.14203	4.53104
P13929	30.0728	22.2875	12.0127	28.6507	36.9303	107.115	51.7392	25.8361	60.0908	13.1715	15.473	16.176	21.3961	21.6157	3.43199	7.26235	27.6994	22.2585	27.5729	13.9011	0.508227	24.9483	19.6024	27.3466	22.1884	21.8418	12.88	40.2712	20.6605	44.6853	0.508227	37.1494	0.508227	64.7261	40.9902	18.3159	21.6948	52.407	14.0871	62.5964	40.0701	28.6827	76.2013	50.6652	25.3781	19.5424	15.4696	79.6743	52.5438
P14151	31.2344	42.7078	33.8795	36.1106	39.0609	48.0844	30.7329	27.8	48.7225	32.4345	30.3535	37.4117	40.5857	30.766	34.2093	59.9679	31.3326	40.3239	29.0165	41.0897	39.7357	47.7794	41.6933	51.4353	98.8583	60.8947	58.2637	39.9467	34.6593	22.007	50.8159	38.2727	39.7413	46.46	22.684	50.3688	16.8075	35.4039	37.8876	56.8689	8.67557	18.9761	20.1154	15.7006	16.8327	17.6192	17.9318	24.0478	26.261
P14209	4.64745	15.0202	17.2965	11.4777	11.674	19.4749	19.4045	17.6531	13.8817	0	0	0	0	0	0	0	0	0	13.6937	0	0	0	0	0	0	0	0	0	0	10.1381	0	0	0	0	0	0	19.5296	18.2762	8.30739	17.6563	15.8276	13.4997	16.2711	21.4387	12.7968	11.2631	4.51096	6.76336	11.5039
P14314	1.79434	7.58884	0.508227	0.508227	1.87281	2.07124	0.508227	4.42856	0.508227	0	0	0	0	0	0	0	0	0	0.508227	0	0	0	0	0	0	0	0	0	0	0.508227	0	0	0	0	0	0	2.36296	0.508227	2.64813	0.508227	14.6647	6.15244	5.55524	0.508227	5.74954	0.508227	0.508227	0.508227	11.8398
P14923	4.9543	0.508227	0.508227	4.1062	5.36844	0.508227	0.508227	0.508227	0.508227	0.508227	6.35807	3.21357	3.20085	4.17779	10.4778	0.508227	52.1861	6.07943	9.01395	5.58787	3.53009	4.03058	10.0721	12.3493	0.508227	5.93555	14.405	1.3361	6.66856	0.508227	12.0633	13.5661	10.8566	9.33446	4.9296	7.57137	3.74704	2.40939	4.78286	0.508227	0.508227	13.0261	3.06994	3.11669	6.75006	4.77395	4.16856	3.30897	0.508227
P16070	57.855	84.9143	63.2188	43.4951	48.4554	34.0308	39.431	65.6592	53.6087	90.0923	75.7243	63.6429	70.165	79.2475	68.291	86.3848	92.2336	106.072	40.2367	73.7158	58.8007	61.6415	89.7769	90.9418	130.841	99.535	103.751	69.0635	93.3025	24.212	106.255	96.4081	123.356	82.6809	108.096	102.73	37.6325	30.0951	40.2341	70.0505	64.5776	37.822	43.3593	66.4256	74.1315	59.6389	54.9946	36.9541	68.6226
P16109	11.6832	11.36	5.37758	8.4476	5.83249	6.94225	5.83061	3.16931	0.508227	2.12557	6.22974	4.89712	5.13385	2.80144	3.55959	0.508227	5.61107	11.8023	0.508227	0.508227	0.508227	7.71415	3.07716	6.31466	0.508227	0.508227	0.508227	0.508227	0.508227	3.05437	6.5737	8.17952	0.508227	6.78357	19.7294	0.508227	3.26116	6.81976	0.508227	10.3891	26.2461	6.293	13.1923	16.0993	15.5021	4.24109	19.7982	17.5923	29.2421
P16930	6.78078	9.37061	13.3657	16.1418	14.5443	15.0738	26.9722	10.2097	18.82	13.8688	9.58193	7.12729	15.8	7.83153	10.1507	6.80068	6.88739	0.508227	13.9174	9.89944	13.9893	11.1702	8.01415	6.55232	11.7896	8.7613	12.703	6.68008	11.8944	11.5267	6.1911	21.0335	6.94712	15.7854	19.3115	6.68858	8.59061	45.1934	21.4833	9.88657	8.65476	11.3291	17.2889	44.0007	7.34115	6.45397	25.17	29.2256	8.05032
P17936	132.755	154.392	172.687	118.087	118.154	179.52	324.507	141.847	290.141	207.947	239.246	240.188	288.185	221.043	281.567	312.481	187.629	164.604	133.416	183.144	271.979	308.489	266.023	243.504	293.957	293.905	245.223	165.782	201.235	184.998	296.978	273.453	193.577	146.473	210.719	391.571	141.801	173.017	65.2444	207.279	104.765	134.05	143.853	179.649	141.899	139.026	237.946	149.259	115.021
P20023	5.93889	5.67614	13.5092	3.29918	0.508227	7.40474	10.4215	7.01434	15.3093	0	0	0	0	0	0	0	0	0	0.508227	0	0	0	0	0	0	0	0	0	0	5.51327	0	0	0	0	0	0	8.74355	13.928	8.22657	6.10883	0.508227	0.508227	6.05158	0.508227	4.95851	5.51349	7.81328	0.508227	7.49551
P20160	2.39316	0.508227	0.508227	0.508227	0.508227	0.508227	0.508227	4.78206	0.508227	0	0	0	0	0	0	0	0	0	0.508227	0	0	0	0	0	0	0	0	0	0	0.508227	0	0	0	0	0	0	0.508227	5.10243	0.508227	5.27051	5.18477	10.8828	18.5099	12.3159	4.77098	0.508227	4.67777	32.9643	6.97979
P21333	43.7048	60.1772	27.6604	38.6756	51.6634	26.3115	20.0152	27.0786	20.6169	30.0675	24.6436	26.3724	20.3088	16.6732	15.5979	13.6811	18.904	27.8184	18.4345	23.2297	21.2973	21.3106	34.2211	20.6336	21.3039	27.0403	14.9022	27.1484	27.9176	9.66021	25.8135	22.8188	14.5869	35.0145	104.265	18.4968	12.5825	19.9003	16.3239	89.4128	390.576	34.6449	248.296	175.746	93.0314	17.6468	91.6045	246.854	401.25
P23083	15.6823	505.494	45.8982	94.2406	205.963	208.431	131.152	27.2665	93.9975	194.344	230.028	417.033	241.984	239.062	245.691	54.4724	202.347	39.9844	140.504	191.819	70.9847	243.392	30.2351	71.509	126.106	336.382	645.128	75.0522	504.966	7.26238	305.659	286.392	19.7679	286.804	136.358	186.26	155.092	26.5983	161.782	84.4586	49.4826	188.738	19.444	98.7959	23.9667	166.648	105.975	184.858	52.486
P23469	0.508227	6.7477	0.508227	0.508227	0.508227	4.77825	8.53153	5.60381	9.63559	0	0	0	0	0	0	0	0	0	3.95791	0	0	0	0	0	0	0	0	0	0	4.6334	0	0	0	0	0	0	0.508227	0.508227	0.508227	0.508227	0.508227	0.508227	0.508227	4.40489	3.73714	7.85592	9.82267	0.508227	4.76515
P23528	9.78829	11.1614	4.65347	9.27891	14.3859	13.7284	7.44594	6.78375	5.05994	3.8383	8.31766	4.99609	3.30065	7.16621	4.00487	0.508227	5.2396	3.56971	1.76684	0.508227	1.28243	6.81307	6.734	0.508227	0.508227	19.3637	5.12378	11.7665	7.90171	5.40266	8.5075	9.5019	0.508227	22.281	45.0861	0.508227	4.07105	4.42505	2.80646	55.2347	140.95	13.0758	94.1711	72.2087	37.4083	3.52186	39.1197	82.6444	161.374
P24592	8.83615	0.508227	4.31887	7.39562	14.0338	12.2979	6.6018	7.69527	6.68301	45.7919	55.2034	30.6362	51.3897	32.6319	41.6317	43.1349	70.4422	31.2795	4.1865	86.7282	85.4112	71.4617	61.309	15.8068	55.1686	36.0211	0.508227	20.5843	0.508227	9.49302	0.508227	0.508227	24.3249	38.4829	33.2489	38.3024	13.9276	3.4555	37.6033	4.02455	0.508227	6.22512	0.508227	3.78308	0.508227	8.91179	4.00106	6.66757	13.9905
P25092	32.0509	0.508227	15.3101	0.508227	0.508227	0.508227	0.508227	7.88354	7.71093	0	0	0	0	0	0	0	0	0	0.508227	0	0	0	0	0	0	0	0	0	0	0.508227	0	0	0	0	0	0	17.403	0.508227	0.508227	63.8892	41.992	106.37	24.3109	0.508227	32.4475	19.645	26.0882	28.8062	0.508227
P26572	5.26067	0.508227	6.05079	0.508227	5.24301	14.2871	0.508227	3.30834	3.0793	0	0	0	0	0	0	0	0	0	0.508227	0	0	0	0	0	0	0	0	0	0	0.508227	0	0	0	0	0	0	0.508227	0.508227	0.508227	10.8492	11.4503	0.508227	0.508227	4.71519	13.3747	1.68892	2.33158	0.508227	4.80956
P27348	9.95395	12.0545	4.2859	11.768	14.4706	17.8364	13.0855	7.00327	6.96262	0.508227	5.21496	3.79586	3.58912	0.508227	0.508227	0.508227	2.74898	3.38862	3.11456	0.508227	0.508227	0.508227	0.508227	4.53933	4.3586	11.0155	7.23475	4.68878	7.4837	13.2147	3.02848	4.20006	0.508227	0.508227	8.59842	0.508227	7.59973	6.78649	7.13666	6.95355	9.55271	5.51234	10.3112	6.89816	13.9144	3.63667	11.5377	15.3326	16.7299
P30041	4.60344	5.43367	4.09952	13.4693	6.60528	56.9765	32.2726	0.508227	27.146	4.42771	0.508227	3.46149	7.20369	16.21	0.508227	9.59032	6.27562	0.508227	13.8025	3.39207	0.508227	4.43485	3.27793	7.53009	12.0001	0.508227	5.10433	0.508227	9.67994	12.9579	6.15082	7.01022	4.09239	6.87818	9.96927	3.61114	7.97356	8.45738	4.65681	22.8641	48.616	6.08574	18.4362	19.6486	17.1418	3.35325	14.5047	26.0891	37.8924
P30043	9.03741	2.88722	3.92416	31.5132	12.1405	142.245	80.215	0.508227	90.701	12.6951	13.0129	8.3942	9.49709	26.3393	8.7362	10.0573	17.0382	8.70425	47.6454	21.8522	7.51671	10.2149	5.48439	6.53465	13.8748	8.62433	8.68593	5.79778	15.3203	38.245	10.8071	10.4355	5.44038	6.42174	42.1157	7.20156	5.03757	7.89552	1.85386	67.9343	52.7932	17.6363	18.436	19.4423	41.9938	6.88934	18.1443	17.4122	44.5206
P31146	5.85239	8.32343	4.41632	6.31064	7.94921	13.2872	6.54356	5.19518	0.508227	0.508227	0.508227	5.81112	0.508227	9.63576	2.85369	5.98846	0.508227	2.73169	0.508227	0.508227	0.508227	13.6632	2.98052	7.87184	0.508227	0.508227	2.33701	2.18675	0.508227	0.508227	4.07867	0.508227	2.17017	3.95959	6.73506	13.1334	3.37186	5.66268	0.508227	6.18393	29.2026	8.39244	15.5905	12.3359	6.78418	0.508227	8.13785	11.2614	23.3247
P31948	0	0	0	0	0	0	0	0	0	5.7241	4.50419	0.508227	0.508227	7.27879	3.87654	37.5533	0.508227	0.508227	0	3.20385	0.508227	0.508227	0.508227	0.508227	9.25248	50.1582	7.11526	0.508227	5.554	0	0.508227	0.508227	36.8653	12.7196	11.5113	0.508227	0	0	0	0	0	0	0	0	0	0	0	0	0
P32119	14.5615	16.8917	17.6444	84.9488	29.2822	307.775	199.4	12.2879	204.153	26.4871	21.066	12.3911	16.3877	32.2749	12.3042	9.83238	50.2775	15.2718	111.221	22.9527	12.2591	30.2365	12.3512	20.6021	28.616	17.0174	20.2481	18.4578	25.0477	101.116	20.2456	26.6107	17.2526	15.6558	67.4293	21.207	16.2121	28.1861	16.3696	98.7767	48.648	27.016	26.0185	28.5628	60.2946	14.5952	26.4419	24.963	42.1443
P32754	10.8604	0.508227	0.508227	0.508227	0.508227	0.508227	8.19875	0.508227	0.508227	0	0	0	0	0	0	0	0	0	4.77126	0	0	0	0	0	0	0	0	0	0	0.508227	0	0	0	0	0	0	3.3616	13.4693	5.50976	0.508227	21.0204	3.2572	4.71399	7.01306	2.90019	0.508227	8.74618	9.26307	0.508227
P37802	42.2062	39.2122	19.4847	34.1902	61.9464	6.65	4.1186	7.14283	5.58799	30.9792	13.8581	0.508227	0.508227	12.1912	4.40092	0.508227	0.508227	6.25581	0.508227	14.0669	5.83934	9.309	14.3209	8.60064	13.8744	11.5511	4.55928	17.7991	4.09255	4.9736	18.0642	9.42948	4.1105	30.7527	66.1818	0.508227	2.65171	7.72994	6.21033	97.619	206.335	25.9027	130.125	88.5909	74.0661	5.85269	67.1317	115.24	189.958
P37840	0.508227	0.508227	0.508227	1.05447	0.508227	2.27322	4.28264	0.508227	5.55456	0	0	0	0	0	0	0	0	0	0.508227	0	0	0	0	0	0	0	0	0	0	0.83582	0	0	0	0	0	0	0.508227	0.508227	0.508227	5.12827	1.61403	0.792073	0.508227	3.58746	0.508227	3.59077	0.508227	2.19348	1.28085
P40227	37.7183	45.8674	36.873	55.2247	52.8473	56.389	44.2797	59.5436	61.7119	82.9291	79.1988	57.1276	86.7605	53.3425	61.3235	109.716	61.1782	73.4126	18.6474	120.569	43.0103	77.0135	71.0267	95.3404	85.4188	123.359	54.6247	111.891	65.91	62.7743	149.918	36.1687	62.1457	112.889	103.934	65.8568	53.252	50.2665	60.974	78.3294	61.4623	17.9098	44.5456	83.5727	31.7857	46.6534	35.6006	51.0179	61.7315
P40925	4.43381	0.508227	0.508227	4.92118	34.8969	11.8795	13.2349	0.508227	9.84151	0	0	0	0	0	0	0	0	0	4.01924	0	0	0	0	0	0	0	0	0	0	4.401	0	0	0	0	0	0	4.30375	2.7891	3.45637	11.3461	13.7856	8.55724	6.40272	4.72482	4.38197	0.508227	5.71174	7.28838	3.97641
P42679	70.7238	62.403	56.0079	55.0794	69.2856	67.0719	0.508227	0.508227	91.5586	0	0	0	0	0	0	0	0	0	59.9914	0	0	0	0	0	0	0	0	0	0	0.508227	0	0	0	0	0	0	0.508227	69.7513	0.508227	0.508227	0.508227	2.64737	0.508227	5.79159	0.508227	0.508227	0.508227	5.14936	0.508227
P49916	7.3723	9.99552	8.46109	3.08867	7.67803	8.85373	3.38731	6.56619	11.0332	7.96708	6.80913	15.4577	15.4411	19.8265	13.6485	4.89847	0.508227	16.0477	6.70988	9.63411	14.0754	8.67357	13.5164	20.63	9.98328	26.9174	18.5258	15.2434	12.7756	8.08159	21.4174	13.4786	29.0853	11.8921	8.19072	18.2726	13.2169	0.508227	2.48476	11.3858	11.7554	8.82062	4.85306	6.57569	17.0978	7.3493	7.23358	3.4951	11.3821
P50552	12.3399	7.11474	6.05029	5.69347	12.6289	4.91093	0.508227	3.77478	3.06521	0.508227	2.62501	0.508227	0.508227	0.508227	10.044	0.508227	0.508227	13.4795	0.508227	0.508227	3.34804	2.62066	2.84094	1.28408	0.508227	5.50663	0.508227	0.508227	0.508227	0.508227	5.73835	3.05125	6.5915	4.33922	8.83056	0.508227	1.51155	3.31577	2.05835	13.0607	22.7954	6.20537	18.475	13.4596	12.5506	2.17748	11.3872	10.0998	16.1894
P50851	3.4268	7.84633	3.96901	2.42239	25.4946	1.16536	3.90308	0.508227	0.508227	0	0	0	0	0	0	0	0	0	23.1751	0	0	0	0	0	0	0	0	0	0	3.64809	0	0	0	0	0	0	0.900068	5.9645	12.0672	0.508227	0.508227	0.508227	0.508227	0.508227	2.01864	2.24668	0.508227	0.508227	0.508227
P52565	4.30793	0.508227	0.508227	0.508227	6.66483	6.45794	0.508227	0.508227	0.508227	0	0	0	0	0	0	0	0	0	0.508227	0	0	0	0	0	0	0	0	0	0	0.508227	0	0	0	0	0	0	0.508227	0.508227	0.508227	15.3194	59.9123	7.69265	26.5281	17.3601	11.8076	0.508227	11.8389	32.5405	47.8721
P54253	272.637	269.059	165.918	314.292	196.014	448.789	378.503	264.839	417.44	612.754	512.64	533.892	604.842	636.558	526.392	909.055	539.403	537.893	255.529	523.434	666.228	691.866	621.294	977.684	1269.16	1404.46	656.867	756.786	962.998	291.949	1019.6	741.144	1235.62	859.062	650.409	1280.27	219.055	265.26	222.48	276.555	382.871	291.531	212.753	316.187	297.484	276.565	224.606	268.738	394.065
P54802	6.33875	6.56379	5.61312	3.49201	7.00603	6.02972	9.71837	7.8575	8.07969	45.8776	9.61103	5.93566	15.7934	15.3948	8.66896	22.3306	3.05738	29.2459	6.42312	12.4212	20.0855	14.8035	11.3198	14.4917	16.3221	6.03396	19.5443	6.97784	10.1099	5.36851	18.1991	13.5462	9.87691	7.66938	7.03737	10.1347	14.6024	12.48	9.90934	10.3566	10.8952	9.5396	6.73632	19.5276	13.1214	10.6219	11.7102	10.5149	11.5022
P55854	0.508227	2.57824	0.508227	0.508227	1.27812	0.508227	0.508227	1.87843	2.27505	0	0	0	0	0	0	0	0	0	0.508227	0	0	0	0	0	0	0	0	0	0	2.1566	0	0	0	0	0	0	0.508227	0.508227	0.508227	5.02034	5.95894	1.77313	6.57316	3.53863	1.44294	1.36211	0.508227	3.62382	10.05
P58166	0.508227	0.508227	0.508227	1.73385	1.4715	0.508227	3.44415	0.508227	1.48169	0	0	0	0	0	0	0	0	0	1.38234	0	0	0	0	0	0	0	0	0	0	2.01147	0	0	0	0	0	0	0.508227	4.04974	5.43626	2.49953	0.508227	1.6333	5.92499	4.89992	1.05787	3.94294	5.98672	2.79059	1.09376
P58335	0	0	0	0	0	0	0	0	0	9.2732	22.4166	39.3308	21.0676	15.0974	7.8263	19.4835	20.7601	29.9838	0	21.6428	9.4178	14.4158	9.11555	29.4958	11.0909	4.65327	31.0886	15.9724	29.1136	0	22.7489	28.1266	19.6231	15.6543	14.4952	16.8195	0	0	0	0	0	0	0	0	0	0	0	0	0
P58546	7.40068	5.29457	0.508227	10.6765	9.73877	4.04841	0.508227	3.09455	2.63768	0	0	0	0	0	0	0	0	0	0.508227	0	0	0	0	0	0	0	0	0	0	0.508227	0	0	0	0	0	0	0.508227	0.508227	0.508227	19.4815	29.0585	4.48741	14.5108	10.1776	5.33727	0.508227	9.20571	14.7547	30.6374
P60174	15.905	8.40327	0.508227	11.5705	15.7582	31.0763	19.5607	31.8001	12.332	0.508227	0.508227	20.2034	32.2025	3.49318	22.5617	0.508227	17.367	28.7253	10.1442	20.7163	15.271	15.603	12.2995	6.61641	4.48571	4.88288	4.12952	7.35633	0.508227	14.9238	3.46735	12.5713	0.508227	18.1368	18.0471	3.74778	17.448	8.51038	0.508227	25.4605	80.1024	15.913	45.3589	33.886	20.8625	14.6531	27.9174	41.8811	70.5694
P60985	4.34105	7.63323	4.42645	2.92951	10.2031	12.5441	23.8459	2.05629	14.0134	25.0867	29.4248	18.2484	22.91	17.631	17.1414	23.5181	17.8932	13.7361	6.67039	18.6125	11.3473	13.5602	17.2627	0.508227	0.508227	30.0048	8.008	22.9746	36.2148	6.34128	37.9054	18.3987	0.508227	0.508227	0.508227	13.6215	4.43839	8.07047	0.508227	8.5603	13.2684	18.6954	22.5359	13.1181	6.0577	14.868	18.5417	8.33385	6.57809
P61204	18.4802	16.552	9.78652	16.7373	20.4885	8.94055	9.85281	10.5545	3.20008	0.508227	7.67091	7.30822	0.508227	0.508227	0.508227	2.4161	4.16109	1.50698	0.508227	1.21251	0.508227	6.43199	8.879	0.508227	6.01479	37.446	0.508227	14.637	0.508227	3.97044	5.38261	0.508227	0.508227	16.5743	23.9449	0.508227	0.508227	7.6606	7.21803	19.7894	34.0401	8.10436	32.8139	15.671	16.7202	0.508227	18.5095	22.5437	45.1705
P61224	16.5372	28.0142	6.26612	14.9334	23.6963	13.4824	10.8175	6.50281	11.699	6.87162	9.2771	8.28664	5.89689	4.435	4.00556	5.0356	6.12481	7.42486	2.67854	7.83199	0.508227	12.1985	5.32897	5.93313	6.3847	17.8217	9.70223	14.5178	9.37161	3.45397	11.6496	8.80452	11.6032	19.2074	45.4595	0.508227	4.48715	8.82832	8.58213	25.4242	147.071	5.57075	68.5857	49.4497	29.1272	3.87605	31.2701	77.0776	139.417
P61626	135.389	149.263	174.812	87.7234	118.807	139.007	108.137	129.18	88.4659	66.5356	58.1376	79.8743	89.114	109.67	40.1978	58.21	73.7708	59.2251	123.842	52.6246	61.1687	58.7891	80.5094	134.421	105.537	96.0584	46.5524	147.902	84.595	100.344	105.641	102.094	75.2843	117.792	126.036	91.0104	110.093	633.056	112.343	199.934	118.496	102.079	125.317	137.4	89.6474	76.0334	98.3942	176.438	127.861
P62328	149.179	148.236	87.2139	101.129	202.449	61.3927	15.7157	36.3409	29.3192	16.0625	39.1078	22.0955	12.025	16.3191	18.5747	10.8955	15.5557	17.4071	11.881	3.19698	21.3317	41.0679	71.2336	43.8687	45.0641	75.1279	17.9126	102.223	30.033	9.6564	46.5601	40.3556	38.8322	165.405	286.948	6.32193	14.1713	27.9143	25.5486	244.685	222.04	97.984	168.304	106.308	128.887	22.1181	116.259	153.567	277.485
P62491	17.3349	14.8703	6.30474	12.0772	25.0533	31.5389	4.34848	3.17167	2.48331	0	0	0	0	0	0	0	0	0	0.508227	0	0	0	0	0	0	0	0	0	0	0.508227	0	0	0	0	0	0	17.8312	4.61609	0.508227	24.871	55.6846	10.5614	47.5602	30.2161	25.0779	0.508227	24.5637	28.5645	71.53
P62820	9.3554	8.54799	0.508227	11.3562	5.57332	3.99871	4.34167	0.508227	3.50274	0	0	0	0	0	0	0	0	0	0.508227	0	0	0	0	0	0	0	0	0	0	5.14403	0	0	0	0	0	0	0.508227	10.1247	0.508227	14.4282	13.3136	3.417	21.0615	11.8227	8.4123	0.508227	9.49271	7.74449	21.3133
P62937	26.2914	20.3823	10.363	13.4945	31.0652	20.6467	10.7886	9.32558	11.7384	8.09548	9.56609	5.07264	14.6756	7.69572	5.59355	0.508227	0.508227	5.66636	11.2931	5.93843	6.50524	3.99445	5.17056	27.0485	5.05449	3.19494	4.67022	7.81008	5.02266	9.90585	10.9407	7.23922	0.508227	17.6202	19.0995	12.293	6.12616	9.46059	5.01619	22.8218	51.853	14.0159	33.0297	17.4591	18.0317	3.73564	13.5358	29.3722	58.7949
P62942	27.771	22.8008	8.75468	21.9749	28.9542	26.6961	5.97136	6.91235	6.99693	0	0	0	0	0	0	0	0	0	6.94735	0	0	0	0	0	0	0	0	0	0	5.91013	0	0	0	0	0	0	5.19454	0.508227	6.66695	59.8987	75.9433	17.0655	89.4564	71.9568	43.4502	7.35212	35.913	47.2744	124.232
P67936	72.8789	43.2378	16.1425	30.1315	67.3251	29.1327	12.1137	12.8168	12.0668	12.3966	12.5916	13.8634	10.4708	6.00349	11.468	6.75996	8.09518	10.0252	7.40916	10.4954	12.8336	9.75065	18.4957	10.5864	7.55194	18.6854	8.78152	18.4324	13.2453	7.40657	15.6667	13.5115	9.84832	42.3093	147.459	9.04254	5.48909	9.06085	10.1328	131.244	297.94	36.3606	194.923	135.791	116.98	7.79107	110.74	187.862	337.082
P68363	8.50901	20.3927	7.76214	11.3782	15.8894	17.9334	11.9204	6.95151	11.5632	12.7572	5.86333	6.26871	0.508227	6.30381	6.26155	0.508227	0.508227	4.34499	4.46287	3.30202	6.43188	8.90684	8.11917	4.64022	15.7989	8.65	13.1452	11.5894	6.50513	5.10082	5.06967	11.1338	4.18852	12.9768	10.1268	5.00857	5.64547	7.12039	5.14466	18.4796	15.0608	11.705	11.3697	10.7733	10.5143	3.95116	8.12766	12.8146	18.1866
P68871	4088.77	2662.9	2780.14	16900	6427.83	45678.2	37033.7	1755.24	35742.3	7721.41	5318.26	3590.15	5367.27	3954.33	3016.6	4831.54	10104	4038.53	21702.4	7844.32	3575.73	6389.38	2931.78	5314.49	6679.53	5153.42	3703.42	4576.87	7578.34	24164.2	5748.85	6717.59	4396.04	2903.06	19652.6	3872.74	2954.88	7129.98	3004.72	23140.7	16069.2	5595.47	5231.16	5957.47	14148.8	4025.52	9075.29	5556.58	14269.5
P69892	0.508227	0.508227	0.508227	1.67169	0.737007	52.1691	12.1922	5.2964	3.83006	0	0	0	0	0	0	0	0	0	43.4291	0	0	0	0	0	0	0	0	0	0	5.74935	0	0	0	0	0	0	0.508227	0.508227	1.92587	0.508227	36.3182	0.508227	0.508227	0.508227	0.508227	0.508227	5.63238	0.508227	23.1961
P69905	3188.58	2092.41	2268.98	13319.6	6136.41	46483	31754.9	1369.5	30854.6	2747.05	2537.47	1711.01	2494.25	1729.9	1569.55	2214.73	4501.48	2161.71	26016.1	3260.82	1814.44	2707.42	1552.98	2151.95	2273.25	1882.9	1572.02	1643.75	3410.91	17986	2224.16	2844.51	1522.47	994.438	7484.95	1710.32	2080.32	5635.16	2388.44	10968.7	8083.61	3127.08	2686.49	3305.85	7919.25	2106.52	3952.96	2456.02	7863.49
P78417	2.11335	6.16177	8.50003	6.83739	8.45429	12.5959	13.372	4.07361	9.87493	5.83304	0.508227	0.508227	10.1022	7.87514	4.7893	7.62251	3.17671	8.49346	6.25545	4.85342	0.508227	0.508227	6.26248	0.508227	5.18198	7.45553	6.62834	3.16379	9.18379	0.508227	8.03318	12.9105	0.508227	0.508227	12.545	0.508227	9.25261	7.59523	4.80079	16.0759	13.9494	8.95039	14.0171	16.3042	18.5276	5.43542	10.8732	25.8141	18.3138
P80748	377.513	319.402	1217	1019.43	1187.78	762.066	211.023	328.316	160.845	1453.14	1013.92	1053.04	803.805	1026.84	438.155	868.207	339.396	903.748	346.698	1005.42	1120.45	457.698	697.733	330.789	928.411	1191.16	653.418	2916.28	729.83	155.035	1435.29	962.07	688.587	131.37	350.289	815.213	142.626	388.783	981.894	271.792	496.588	407.506	1210.95	727.591	234.501	679.065	394.969	540.621	428.614
P98155	5.23555	16.4113	2.99982	31.2801	0.508227	0.508227	0.508227	0.508227	7.41174	0	0	0	0	0	0	0	0	0	0.508227	0	0	0	0	0	0	0	0	0	0	0.508227	0	0	0	0	0	0	5.62041	0.508227	18.9812	3.53712	1.97654	3.70597	6.78433	5.13449	0.508227	2.58248	7.18387	12.9851	16.174
Q01518	14.3	22.7269	0.508227	0.508227	9.05981	11.7758	2.23574	0.508227	1.7913	0	0	0	0	0	0	0	0	0	0.508227	0	0	0	0	0	0	0	0	0	0	0.508227	0	0	0	0	0	0	0.508227	0.508227	0.508227	41.1521	153.453	11.2761	87.0555	56.3923	38.6302	3.22666	36.9195	75.8002	168.803
Q02985	433.489	193.358	502.504	271.77	166.384	289.173	148.549	421.93	377.556	421.371	543.926	424.469	564.875	406.202	208.525	379.283	349.324	585.834	562.479	634.597	354.423	282.697	728.735	376.868	640.365	178.533	455.103	392.522	350.466	329.62	644.446	424.66	477.293	497.995	882.964	590.864	429.26	151.72	299.462	214.32	129.246	134.396	267.452	157.084	338.174	285.711	301.066	175.2	146.904
Q05682	8.19492	12.4735	0.508227	7.59193	16.9304	4.87397	0.508227	2.10399	2.72743	0	0	0	0	0	0	0	0	0	0.508227	0	0	0	0	0	0	0	0	0	0	0.508227	0	0	0	0	0	0	0.508227	0.508227	2.97041	23.5416	59.384	8.21761	37.0682	25.5599	17.6078	0.508227	12.4149	32.771	61.9184
Q06830	2.38914	0.508227	0.508227	5.16082	0.508227	12.3199	14.9917	0.508227	0.508227	0	0	0	0	0	0	0	0	0	6.80212	0	0	0	0	0	0	0	0	0	0	7.18167	0	0	0	0	0	0	3.50454	3.894	0.508227	11.8556	2.48011	5.01328	7.31454	5.24348	7.65817	0.508227	2.65654	0.508227	6.09839
Q07507	8.75664	10.4364	24.9249	12.8697	5.82586	0.508227	3.7352	18.9252	0.508227	0	0	0	0	0	0	0	0	0	10.0065	0	0	0	0	0	0	0	0	0	0	16.4867	0	0	0	0	0	0	14.3936	9.91939	11.8086	15.1907	23.7015	4.72941	16.9428	10.345	11.6762	19.3798	9.14731	5.69283	22.3654
Q0VDF9	0	0	0	0	0	0	0	0	0	219.827	182.758	121.742	206.575	141.495	145.388	187.811	0.508227	179.318	0	189.044	217.539	242.069	68.5296	182.608	314.21	0.508227	0.508227	212.321	230.691	0	239.45	154.439	0.508227	0.508227	147.029	196.213	0	0	0	0	0	0	0	0	0	0	0	0	0
Q10588	9.34345	21.9609	16.7981	15.4565	11.7443	9.6845	10.2907	6.53759	14.6702	26.3885	22.8538	21.5003	25.1898	18.8524	13.4375	18.453	13.1868	20.7471	7.64596	18.2351	16.5553	26.1651	25.0904	18.5319	24.0999	17.8744	15.0465	10.4526	20.2456	12.3281	17.32	18.4113	23.0383	10.4225	12.9898	42.6355	9.0547	8.3064	14.0023	11.8187	8.20851	13.3592	14.8359	13.2883	9.65638	10.1547	9.71914	9.81635	6.71927
Q12899	13.6569	29.7279	41.8196	30.9302	48.6983	16.5286	20.963	49.0513	24.7554	35.5935	19.3867	41.5068	42.5129	19.4516	47.1845	69.1399	19.6397	109.19	26.1322	45.5883	26.5614	37.8117	45.6552	41.313	21.2961	71.6953	82.3765	61.3234	56.8492	76.2961	27.929	95.8325	59.3724	45.2073	56.8839	100.786	42.7008	51.3339	6.12684	35.1803	25.2155	17.0635	8.00917	25.9203	7.41449	15.4311	18.5226	41.8129	25.9
Q12907	35.0262	69.0224	55.8506	61.0872	48.4742	76.2413	35.4286	36.3928	44.1933	0	0	0	0	0	0	0	0	0	33.4714	0	0	0	0	0	0	0	0	0	0	61.6525	0	0	0	0	0	0	45.2508	50.0415	33.8477	8.27086	17.53	4.97569	26.3357	26.2789	21.8633	22.2526	26.817	15.9289	13.9638
Q13103	42.8672	75.8824	72.8801	57.4259	46.6677	29.5772	54.5877	40.065	27.6475	98.9522	102.693	64.5935	126.778	102.984	137.939	109.611	51.4769	104.755	16.7319	100.375	94.5157	173.419	95.0419	71.8268	117.173	69.8723	68.8028	54.9855	83.1819	30.9989	102.556	79.0788	37.3482	55.4954	47.4216	103.946	27.7297	13.6489	14.1495	67.9603	65.9812	59.023	45.4529	49.1092	66.2006	39.6019	22.6854	53.0461	44.4496
Q14019	11.9444	14.8896	0.508227	6.22876	4.86579	2.85431	0.508227	0.508227	0.508227	0	0	0	0	0	0	0	0	0	0.508227	0	0	0	0	0	0	0	0	0	0	0.508227	0	0	0	0	0	0	0.508227	0.508227	0.508227	0.508227	7.60831	5.26971	10.9912	12.2672	7.3677	0.508227	10.1275	14.0538	14.7783
Q14320	18.0532	13.2712	8.04692	18.9547	9.33818	12.8693	10.2251	17.6308	12.9471	24.4671	12.0482	51.6564	39.6254	99.0937	56.6656	29.9143	59.3834	10.5631	14.7244	49.752	36.4136	27.5463	36.5892	0.508227	21.1501	48.1152	29.7879	45.5422	92.3368	12.6011	22.1891	14.4348	36.6966	17.8384	21.1389	10.6074	14.1126	7.15642	52.2511	29.1701	32.0738	22.1863	16.092	34.3758	26.9351	47.0407	24.6311	13.9096	67.6224
Q14376	277.551	123.231	131.54	243.119	70.4152	523.059	447.436	402.886	941.377	703.943	709.434	441.527	248.845	308.51	260.534	528.519	242.189	499.591	501.166	433.118	296.806	740.493	731.811	299.269	713.731	873.481	915.48	740.77	445.451	683.863	1008.54	1057.44	581.065	613.312	288.101	238.822	515.389	162.577	283.112	360.384	198.192	105.646	64.0931	85.122	153.531	388.901	600.148	536.196	116.739
Q14515	6.74001	10.8605	11.6526	4.62941	14.3883	11.2684	9.24856	8.39643	14.0975	42.8804	11.8023	14.5441	12.0324	9.22153	13.4317	21.1608	19.64	13.8058	7.17948	19.8334	17.4505	27.312	22.4465	22.566	16.4855	20.4813	21.3602	17.4645	30.9148	3.39435	21.2359	9.28562	16.8986	12.7313	8.15731	20.1173	8.03749	9.00654	3.27893	12.0043	21.5269	8.55524	8.6388	11.2577	11.8094	12.5801	7.3871	11.5565	7.10279
Q14722	0	0	0	0	0	0	0	0	0	7.87121	18.5344	0.508227	7.8672	0.508227	0.508227	0.508227	11.0826	0.508227	0	0.508227	0.508227	9.77508	0.508227	8.67559	13.0533	9.63269	57.3747	6.05647	0.508227	0	9.79307	0.508227	23.8163	0.508227	8.29669	0.508227	0	0	0	0	0	0	0	0	0	0	0	0	0
Q15063	7.39974	6.95665	7.40878	6.09608	6.43269	4.79784	5.55145	3.61069	7.22075	10.5318	7.3693	8.68384	11.1506	7.73077	8.1604	14.1049	10.2421	11.411	4.21322	8.57697	9.22272	9.85871	12.2976	7.9122	9.89917	9.72909	15.5562	14.4125	14.9365	5.10872	26.3081	10.8446	12.1687	7.09489	8.16541	10.0682	5.57195	7.36838	5.62474	4.83258	3.77422	2.36497	8.51651	6.54446	2.56204	7.52402	4.88898	6.60566	4.9966
Q15149	189.339	93.1518	308.916	214.87	183.379	222.881	56.0949	98.2997	114.947	0.508227	78.8307	68.6842	39.743	15.0226	25.8102	34.5402	49.2515	68.8819	209.384	15.4821	93.6864	55.3426	22.9856	17.9981	0.508227	0.508227	45.1314	0.508227	9.59031	199.057	7.47608	31.756	27.4645	0.508227	0.508227	12.0156	366.435	259.625	85.079	0.508227	20.8074	26.1201	4.68905	0.508227	0.508227	0.508227	0.508227	14.4871	35.2861
Q15465	8.41603	5.76455	0.508227	4.85327	5.81744	0.508227	3.04775	5.24763	7.95052	12.4906	13.5336	7.88807	8.46178	0.508227	5.33582	11.2735	0.508227	7.14445	0.508227	7.65958	14.0697	6.01513	14.6544	17.7661	15.4236	12.1469	8.83332	27.9445	9.50847	10.0006	13.8179	5.30723	12.462	0.508227	0.508227	0.508227	4.51166	3.09329	5.7667	5.61637	0.508227	0.508227	0.508227	4.29147	0.508227	11.3693	0.508227	0.508227	1.86059
Q15517	60.8598	287.501	132.798	118.398	76.0902	43.0154	148.763	60.2413	57.6412	130.272	177.902	542.351	74.0189	198.42	191.254	207.063	209.648	116.959	44.2182	104.971	192.42	168.695	212.56	145.168	0.508227	187.849	90.522	214.456	109.537	0.508227	212.949	290.074	335.731	0.508227	169.446	55.7951	28.104	71.5433	50.2153	514.108	211.773	0.508227	166.898	0.508227	57.1981	0.508227	61.9493	38.5257	130.854
Q15678	0	0	0	0	0	0	0	0	0	3.86959	0.508227	14.6953	3.52153	3.79637	12.6013	8.16931	4.57734	6.046	0	3.18378	1.80215	1.0559	2.23136	2.67447	0.508227	0.508227	3.80436	0.508227	0.508227	0	3.35565	6.31374	4.15357	2.70727	0.508227	0.508227	0	0	0	0	0	0	0	0	0	0	0	0	0
Q15942	26.4392	20.0131	17.1484	18.5068	46.5941	11.1078	6.9761	8.85979	9.30774	0	0	0	0	0	0	0	0	0	0.508227	0	0	0	0	0	0	0	0	0	0	0.508227	0	0	0	0	0	0	0.508227	7.26684	6.76904	45.7607	13.9104	24.0795	14.5229	8.41148	17.6139	0.508227	15.3436	9.80908	16.2041
Q16610	126.372	144.627	73.4335	148.781	47.7907	130.723	77.6018	124.845	156.888	197.564	127.955	217.113	191.65	171.329	120.903	304.468	216.091	119.925	105.292	246.327	175.828	193.711	114.111	172.457	163.565	206.985	207.836	160.765	156.491	108.859	172.3	182.65	155.8	157.442	108.908	231.526	163.37	169.572	85.9304	76.3542	92.1551	53.9439	117.405	126.93	100.4	120.038	115.564	93.8603	71.184
Q16787	6.53208	5.4402	0.508227	12.0971	0.508227	0.508227	9.36061	8.90517	7.92349	0.508227	8.37433	0.508227	0.508227	10.4688	8.11188	18.3851	12.1715	13.058	3.51118	19.0828	7.54819	0.508227	13.1334	12.3791	13.8959	20.5442	7.28925	0.508227	10.0558	4.60603	0.508227	7.40789	0.508227	11.4647	15.7046	0.508227	0.508227	4.53794	0.508227	0.508227	0.508227	0.508227	0.508227	7.2765	5.63032	0.508227	0.508227	10.2799	0.508227
Q3ZCW2	7.58241	6.71242	0.508227	21.2013	7.64466	0.508227	0.508227	0.508227	4.33727	0	0	0	0	0	0	0	0	0	0.508227	0	0	0	0	0	0	0	0	0	0	0.508227	0	0	0	0	0	0	0.508227	0.508227	0.508227	13.874	2.41446	10.6684	3.7618	13.5068	14.1953	0.508227	5.30597	5.46047	4.94367
Q53RD9	6.97407	0.508227	4.4423	25.254	5.87764	0.508227	21.318	11.4084	17.436	0	0	0	0	0	0	0	0	0	0.508227	0	0	0	0	0	0	0	0	0	0	0.508227	0	0	0	0	0	0	0.508227	0.508227	0.508227	3.94699	0.508227	2.1099	52.7747	4.84616	1.32548	0.508227	2.81476	0.508227	0.508227
Q562R1	32.4844	153.509	50.3242	44.3754	106.669	88.9272	46.8731	61.3329	48.669	96.4677	91.48	67.5277	54.7533	39.1229	38.8699	37.6906	90.6517	68.2319	48.0717	29.2528	57.3747	48.3881	82.2207	63.1625	41.6105	42.8186	30.8425	86.1823	67.2855	51.7745	69.6479	48.5003	31.4368	71.85	209.385	51.6826	54.2142	54.9187	44.4731	325.157	227.618	105.627	394	166.275	125.2	60.9513	175.744	226.09	393.952
Q68D10	153.071	189.834	147.147	130.472	137.685	149.709	78.8368	125.014	66.9277	265.217	287.193	123.859	142.022	119.994	185.386	186.266	164.354	231.922	59.6684	172.404	212.435	237.684	174.784	150.721	139.862	285.431	164.858	135.284	203.801	61.5394	232.556	99.1631	70.452	173.342	101.559	139.741	40.4833	73.7443	135.841	112.587	29.0523	166.884	51.8185	75.9228	152.023	113.958	61.6879	5.88247	16.0012
Q68DL7	261.973	429.127	358.137	288.298	228.293	318.964	137.477	261.854	144.357	0	0	0	0	0	0	0	0	0	151.092	0	0	0	0	0	0	0	0	0	0	213.288	0	0	0	0	0	0	389.399	314.582	429.411	0.508227	0.508227	0.508227	0.508227	5.23588	0.508227	0.508227	4.99686	0.508227	2.72233
Q6NUJ5	35.3224	55.0202	18.3244	39.2729	27.352	50.941	23.3443	27.8873	27.5165	114.14	43.5863	80.3421	43.0036	53.8667	65.1112	81.7669	35.2429	102.806	77.6791	86.2205	81.8162	68.6598	87.0377	73.0579	102.586	93.33	55.1947	111.044	80.4555	58.795	28.1343	33.5218	123.956	87.3915	29.4965	30.1751	42.0496	21.4327	89.8229	32.716	57.1829	37.7522	17.4698	0.508227	29.9307	35.4242	49.865	8.72409	29.5763
Q6P0N0	698.391	746.093	718.926	653.934	587.633	506.925	307.356	539.917	590.945	1.81153	0.508227	10.9039	23.1144	19.2807	12.9471	7.92239	6.82275	11.9774	671.629	9.95367	7.84962	22.8503	22.4371	12.959	0.508227	0.508227	23.7266	0.508227	13.0488	835.269	0.508227	5.98412	3.94865	0.508227	0.508227	0.508227	731.358	634.749	539.196	0.508227	0.508227	6.90012	3.99188	4.80215	9.93636	13.3561	0.508227	10.0001	0.508227
Q6UXB8	8.94168	23.8703	18.2637	24.0648	13.1403	32.5714	22.5449	16.4863	27.7405	33.8585	36.8765	9.06553	21.8797	24.836	30.8835	37.3418	21.5039	22.0277	19.1326	27.4886	22.8698	17.8708	29.8923	23.0412	20.7854	40.0164	41.5511	25.4984	38.1845	11.655	33.6707	33.3538	42.6005	10.3778	47.5269	35.2741	25.1649	21.1786	22.1472	18.0875	13.6884	4.54916	15.8401	15.9408	18.8431	22.6313	12.4172	10.3858	14.4121
Q6ZRI0	22.3351	62.8562	34.0947	18.3938	19.6142	18.4106	26.1515	31.5099	0.508227	235.524	0.508227	0.508227	230.406	237.111	82.2656	63.066	96.6078	39.7042	0.508227	134.926	96.8379	208.459	82.6553	177.947	116.258	202.067	228.803	173.941	680.17	0.508227	87.7694	92.856	152.754	103.397	145.197	130.95	35.0273	21.4353	51.761	112.305	198.544	86.0927	104.808	111.782	62.9896	144.441	93.5183	280.756	123.745
Q7L1S5	193.657	373.559	318	753.623	487.657	375.846	124.61	567.816	255.464	0.508227	9.59815	26.7913	41.0492	68.1304	34.5108	46.0879	0.508227	19.0975	389.546	25.0035	0.508227	12.0543	11.0555	155.283	249.891	94.0829	338.131	598.507	177.386	121.533	134.249	151.555	326.744	69.8909	215.096	117.425	121.784	317.279	621.103	227.185	475.233	271.043	314.823	303.34	176.494	287.488	244.441	190.041	484.95
Q7Z398	15.4317	0.508227	8.74655	23.0533	14.2149	19.4976	27.7144	18.574	11.86	0.508227	23.611	52.2809	0.508227	32.0721	29.6132	30.0873	36.5406	20.0279	20.7678	27.3796	19.7186	13.4551	25.7893	37.3531	60.2198	40.9307	30.4792	31.6961	49.982	23.3661	59.4709	45.8282	70.8234	33.6528	91.6783	44.9897	21.2614	10.4613	27.7901	13.049	21.6103	10.7307	47.3075	26.119	18.407	25.1008	10.7919	28.2251	17.9006
Q7Z4G4	4510.93	3232.18	5110.83	4362.73	4625.65	4433.78	5974.82	6269.73	4876.5	15566.9	12966.6	11289.9	11798.2	6652.06	9532.16	10124	12348.1	9688.92	4735.3	11241.7	14484.9	10559.7	11961.6	10591	12374.5	14186.8	9912.98	9398.72	12183	6137.33	10764.5	11226	8301.91	18236	11066	14751.5	5231.39	5617.6	5738.45	0.508227	4913.87	5052.49	7082.32	5828.23	4875.96	0.508227	5387.97	6263.21	5397.54
Q7Z7M0	14.076	0.508227	7.81842	10.4106	8.01118	9.79057	18.7901	8.10413	7.28946	0.508227	7.98449	9.15453	16.1039	0.508227	0.508227	3.02465	13.0485	4.86072	0.508227	3.53755	0.508227	8.72907	7.89963	4.2215	10.1757	7.10374	0.508227	3.7791	5.15706	9.70196	0.508227	4.65291	10.3053	4.22917	6.31751	6.9766	8.83961	5.55074	11.9791	13.0198	10.3969	8.32185	9.81115	8.81888	5.89111	11.4357	15.7218	11.643	4.57065
Q86TY3	0	0	0	0	0	0	0	0	0	8.79551	6.30001	6.67999	4.70135	3.97979	4.288	5.7014	9.35541	6.0534	0	6.41198	0.508227	2.34796	2.50634	0.508227	15.2745	4.77217	6.38815	5.11921	7.88009	0	4.75058	3.39809	5.3388	2.28274	7.13219	7.42018	0	0	0	0	0	0	0	0	0	0	0	0	0
Q86UN6	276.097	127.307	700.887	186.549	391.327	330.962	93.0069	134.396	44.6164	120.912	130.163	113.839	157.39	110.425	163.394	117.666	59.3572	64.727	143.456	102.792	48.7968	27.7598	29.6778	67.4965	15.0441	14.5108	34.8037	467.746	0.508227	32.8541	21.9025	26.4961	0.508227	0.508227	21.9565	0.508227	49.9947	145.324	162.105	256.471	52.5913	90.884	263.249	121.42	161.462	74.9486	103.172	131.436	58.5594
Q86UX7	15.4505	17.383	10.816	11.3816	17.2713	11.7161	2.868	3.10282	3.09935	0	0	0	0	0	0	0	0	0	0.508227	0	0	0	0	0	0	0	0	0	0	0.508227	0	0	0	0	0	0	3.75653	5.85817	0.508227	31.8599	27.5406	6.66101	22.0665	18.1244	20.8518	0.508227	16.4571	15.9272	25.3014
Q86VB7	4.14877	8.63519	6.90364	2.49594	7.23061	4.44704	6.65965	7.5747	1.93039	4.36916	0.508227	6.44061	6.64981	3.7829	6.87437	7.62444	2.30187	6.72619	4.1402	0.508227	5.90275	0.508227	0.508227	1.31764	3.92428	0.508227	5.90891	0.508227	0.508227	1.25562	0.508227	2.16152	8.77503	10.4784	1.92509	0.508227	10.2949	7.3351	8.44288	3.07893	5.19682	4.51515	10.1956	7.67894	4.39671	5.89337	6.94003	5.88709	0.508227
Q8IUG5	243.77	277.649	158.356	202.445	141.393	277.831	273.664	225.447	308.848	56.4879	91.7354	128.666	110.9	79.7307	0.508227	110.091	237.595	113.475	347.104	23.8673	91.0398	0.508227	124.513	123.524	176.341	80.7562	0.508227	0.508227	194.785	335.81	246.495	0.508227	0.508227	165.499	120.501	0.508227	0.508227	95.99	0.508227	120.18	54.5124	109.95	0.508227	111.299	0.508227	193.927	0.508227	107.622	163.605
Q8IWJ2	0	0	0	0	0	0	0	0	0	175.632	0.508227	145.538	312.835	218.327	0.508227	122.323	0.508227	0.508227	0	137.662	0.508227	233.592	0.508227	566.095	0.508227	0.508227	366.764	227.297	0.508227	0	498.513	441.656	215.264	0.508227	519.059	235.26	0	0	0	0	0	0	0	0	0	0	0	0	0
Q8IWV2	0.508227	0.508227	0.508227	0.508227	7.00696	2.08205	0.508227	0.508227	9.11114	0	0	0	0	0	0	0	0	0	0.508227	0	0	0	0	0	0	0	0	0	0	6.03546	0	0	0	0	0	0	7.52481	6.05155	0.508227	5.57129	2.64723	0.508227	0.508227	4.28103	3.7368	15.1467	3.61001	4.3279	3.52845
Q8IXL6	5.01254	4.73783	2.9098	3.2392	4.83988	3.1049	5.486	5.11675	6.45989	0	0	0	0	0	0	0	0	0	9.04034	0	0	0	0	0	0	0	0	0	0	7.24793	0	0	0	0	0	0	0.508227	0.508227	9.20218	4.89043	0.508227	0.508227	1.93088	2.92446	5.61843	4.42612	0.508227	9.42731	7.67047
Q8N4T4	0	0	0	0	0	0	0	0	0	1192.12	0.508227	11899.6	5869.13	12345.9	6765.86	518.43	1082.52	6292.88	0	0.508227	12814.3	3477.55	1755.62	0.508227	2292.29	4723.45	2643.48	5630.43	7939.48	0	7706.26	4850.23	0.508227	6223.12	6117.05	0.508227	0	0	0	0	0	0	0	0	0	0	0	0	0
Q8N9B5	0	0	0	0	0	0	0	0	0	13.179	19.7969	9.13316	5.72259	0.508227	7.4257	7.83453	0.508227	3.88758	0	10.3944	7.54479	2.18029	9.06867	7.62296	7.23392	13.4246	0.508227	0.508227	0.508227	0	0.508227	0.508227	0.508227	5.25109	4.2838	0.508227	0	0	0	0	0	0	0	0	0	0	0	0	0
Q8NCA9	0	0	0	0	0	0	0	0	0	0.508227	1711.42	0.508227	1866.78	2991.91	3127.23	2350.33	0.508227	3081.17	0	0.508227	3857.39	0.508227	0.508227	4788.62	0.508227	0.508227	2480.53	0.508227	3233.9	0	1727.64	1869.97	4208.35	0.508227	3757.49	0.508227	0	0	0	0	0	0	0	0	0	0	0	0	0
Q8NE65	40.3537	59.6507	43.8599	60.7999	40.2938	72.0058	78.5594	32.7032	83.5337	65.0703	79.3261	67.5557	101.291	100.466	96.1309	146.218	93.8665	87.141	40.3713	57.3142	85.8035	81.0484	79.2669	109.124	114.486	183.517	83.5991	76.972	126.938	70.4809	120.873	72.8151	132.294	99.8965	94.7927	138.114	40.5619	51.5854	36.1239	89.0655	60.126	83.6459	83.9097	57.9929	106.049	72.3442	57.8037	71.6583	95.3547
Q8TE73	31.4072	0.508227	12.81	0.508227	31.2124	43.4454	30.732	27.6388	6.33052	0	0	0	0	0	0	0	0	0	17.2978	0	0	0	0	0	0	0	0	0	0	16.8232	0	0	0	0	0	0	42.91	16.3375	0.508227	22.8196	0.508227	16.7859	25.2357	16.6114	0.508227	26.8634	13.7691	0.508227	0.508227
Q8WVK7	200.102	227.05	0.508227	300.913	155.54	207.482	256.141	268.624	324.845	372.101	574.983	292.865	668.935	379.468	570.469	467.292	538.485	317.122	358.19	392.38	406.038	812.189	483.937	0.508227	825.133	590.061	410.218	0.508227	588.26	194.92	384.511	442.694	351.441	0.508227	215.635	803.109	177.705	159.757	253.794	96.8987	166.987	68.2037	103.374	222.441	256.899	271.77	235.584	147.67	221.396
Q96AV8	122.373	100.832	81.1843	34.8911	81.116	52.6898	35.043	55.4412	28.9536	0.508227	24.6574	56.9669	52.4979	88.9315	39.2316	65.7104	73.8788	32.9763	33.5008	16.2562	28.6722	53.4191	25.1958	30.4728	0.508227	41.6112	0.508227	0.508227	0.508227	25.2357	0.508227	0.508227	0.508227	0.508227	0.508227	0.508227	5.17052	106.622	64.3383	0.508227	0.508227	0.508227	107.608	0.508227	86.5773	0.508227	93.4408	26.159	105.032
Q96D09	98.9712	70.1613	0.508227	75.0082	212.132	39.2253	99.993	87.5307	192.557	55.8252	29.3057	92.7089	262.879	85.3327	125.891	311.445	456.821	414.453	89.0686	263.1	68.1855	176.312	74.3117	106.641	70.1056	103.758	50.1153	168.785	101.906	41.471	185.471	73.3571	175.963	65.966	190.333	193.725	38.5097	236.452	110.189	76.1697	106.928	87.6268	53.4783	109.166	33.8241	45.8443	30.3438	69.7244	82.5341
Q96ED9	5.14468	21.0068	6.33786	13.3004	4.84131	12.512	11.8002	9.47683	0.508227	0	0	0	0	0	0	0	0	0	4.08138	0	0	0	0	0	0	0	0	0	0	15.4391	0	0	0	0	0	0	0.508227	7.69722	3.10528	4.20895	0.508227	21.1219	5.88957	0.508227	0.508227	0.508227	0.508227	0.508227	0.508227
Q96K62	15.2676	11.6705	27.8218	18.7588	116.8	13.8426	0.508227	19.8982	0.508227	0.508227	19.4621	18.5565	39.5675	463.115	132.538	52.1129	189.127	72.7096	34.1917	19.0891	23.5938	669.287	38.4501	77.165	194.226	44.7739	175.327	150.22	117.444	0.508227	133.969	82.3958	0.508227	15.5632	0.508227	27.5353	2.49969	4.4949	29.2405	30.0135	0.508227	155.682	68.0995	97.293	29.6374	43.0379	0.508227	5.93386	0.508227
Q96ND0	0	0	0	0	0	0	0	0	0	151.909	0.508227	0.508227	105.326	0.508227	120.775	0.508227	286.91	254.146	0	254.134	0.508227	127.148	158.936	82.9209	0.508227	0.508227	133.786	0.508227	0.508227	0	51.5737	0.508227	115.265	383.515	179.114	0.508227	0	0	0	0	0	0	0	0	0	0	0	0	0
Q96NZ9	0.508227	0.508227	0.508227	0.508227	0.508227	2.89466	2.41921	0.508227	0.508227	12.1119	10.828	9.09922	11.792	9.61107	6.44823	4.8672	8.91457	5.96176	0.508227	5.85935	8.02378	0.508227	11.2063	5.86122	5.61604	3.16791	12.3804	12.0616	13.9244	0.508227	1.76632	20.3451	14.7146	16.7942	43.1989	16.2581	0.508227	1.55299	0.508227	4.74251	8.59282	2.12242	2.05306	8.9787	5.7548	5.39926	4.51218	2.96921	6.33731
Q99459	1518.45	1405.4	776.692	1122.75	2205.16	230.565	140.959	899.834	1080.53	3431.12	2740.81	3817.64	3807.73	7179.44	4826.44	5727.03	2795.48	5682.15	1976.83	5778.91	6878.38	4985.73	3954.39	3964.7	3492.31	3885.29	6403.01	5951.81	5240.11	68.4308	4742.93	4719.04	4489.16	2945.97	3364.89	4079.2	228.091	299.65	2168.4	5028.34	4056.12	4249.76	4236.01	4620.4	3210.51	5809.28	4767.18	5076.28	2932.71
Q99497	8.8463	0.508227	0.508227	6.36844	6.3315	10.7067	6.61818	0.508227	3.13342	0	0	0	0	0	0	0	0	0	5.45925	0	0	0	0	0	0	0	0	0	0	4.71834	0	0	0	0	0	0	3.07935	3.76247	1.78525	13.5063	21.1073	7.28283	24.5058	20.2355	19.2834	0.508227	13.3299	25.4937	49.6232
Q9BXJ4	0.508227	5.49126	2.2315	3.18458	0.508227	2.30995	2.69161	5.85367	1.03368	0.508227	3.16003	4.31002	2.46952	0.508227	3.13692	4.77548	6.16593	2.83714	2.14269	5.68106	3.8094	0.508227	3.01289	14.3364	8.9616	2.72475	5.96278	5.32406	2.47128	3.89722	4.43319	5.39497	5.13788	6.09868	4.52582	14.3357	4.27208	3.39094	3.14493	2.9926	1.94863	0.508227	0.508227	0.508227	2.30607	3.37237	0.508227	0.508227	2.69143
Q9BYE9	2.44782	0.508227	0.508227	0.508227	4.93125	0.508227	7.40613	0.508227	0.508227	0	0	0	0	0	0	0	0	0	0.508227	0	0	0	0	0	0	0	0	0	0	1.35129	0	0	0	0	0	0	0.508227	6.04547	12.6347	0.508227	0.508227	3.4926	3.01554	9.20453	2.18165	0.508227	5.22719	4.98408	2.3212
Q9GZR7	1.93044	2.17151	1.16318	1.38711	1.43678	0.508227	0.508227	1.92079	1.46008	14.552	7.423	61.103	25.097	49.4273	44.8717	33.4804	63.1485	32.6714	1.17897	40.4006	36.2411	50.2918	17.6206	20.1792	43.3118	49.214	23.9569	35.4797	0.508227	2.39999	21.4356	29.1246	74.7119	14.1049	22.0194	0.508227	2.15681	1.54525	4.0732	3.81307	14.8093	4.65918	0.508227	4.3703	0.508227	16.5078	3.69741	4.72989	27.565
Q9H299	57.6687	32.4052	19.7752	39.7885	93.8667	13.1321	7.15107	11.9521	11.3994	0.508227	8.52769	6.92193	0.508227	4.21662	5.27583	12.3586	5.61286	3.48723	7.21638	2.9296	4.86055	9.15662	10.9794	8.5585	17.7893	20.2094	9.4263	30.2495	7.50277	4.9357	18.9066	13.1692	0.508227	37.6631	70.5387	3.59096	3.82733	8.20466	5.85785	40.8574	99.5936	17.1707	120.342	59.3263	30.6233	5.06801	41.2301	72.7945	119.87
Q9H6S0	31.5453	32.0573	44.0808	33.5222	16.3359	0.508227	16.588	0.508227	21.8613	186.623	120.712	152.251	168.292	194.939	204.57	182.38	104.407	347.346	22.7708	173.933	209.694	167.184	295.856	263.718	167.867	260.622	448.856	150.831	270.175	0.508227	490.704	307.111	115.041	137.989	186.353	346.466	21.1402	34.0254	0.508227	174.356	168.159	517.637	336.037	283.484	230.865	257.792	248.558	151.002	237.998
Q9HBI1	15.4587	10.5143	6.05938	7.99334	9.73589	3.31203	0.508227	2.01192	2.08661	0	0	0	0	0	0	0	0	0	0.508227	0	0	0	0	0	0	0	0	0	0	0.508227	0	0	0	0	0	0	0.508227	1.99814	0.508227	13.4743	28.7077	5.33317	38.5873	36.5495	22.4015	0.508227	18.4505	44.3021	63.9762
Q9NP80	236.591	222.346	236.127	162.63	192.017	599.606	382.855	412.778	199.326	722.979	264.898	416.381	919.626	908.181	787.78	330.615	519.294	497.034	134.125	753.883	450.707	749.751	907.935	739.362	525.433	1344.65	423.906	551.632	505.717	291.544	897.906	746.208	652.008	635.936	293.986	567.126	982.641	194.645	34.7203	482.274	464.194	288.833	437.081	529.13	324.453	618.03	460.519	196.967	557.642
Q9NR34	894.122	389.798	658.195	687.396	473.342	667.228	679.638	851.386	334.451	1510.92	1409.97	1023.21	1274.35	743.698	786.518	1016.43	938.788	903.569	606.537	1100.6	1627.11	1589.18	1346.53	2419.46	2857.98	2448.5	2059.8	2484.05	2593.16	1234.52	2709.38	1928.6	3464.58	1910.92	2975.99	3292.37	815.509	661.404	667.897	1346.88	867.066	864.196	1120.62	1037.59	1284.29	1053.34	1290.18	1315.61	1300.42
Q9NVF9	372.62	315.692	289.591	170.723	234.735	359.6	450.18	333.26	165.286	70.004	50.0579	156.54	138.847	0.508227	157.259	91.2989	174.661	70.4911	228.145	111.196	92.2456	105.825	47.4365	55.2735	34.433	0.508227	250.841	127.419	137.215	228.014	112.452	182.3	158.062	306.765	50.7051	199.482	454.196	202.266	530.09	57.493	26.8388	36.1267	51.4695	43.1377	11.9872	56.1477	48.8147	0.508227	73.9022
Q9NYD6	0	0	0	0	0	0	0	0	0	0.508227	225.6	0.508227	285.049	364.594	0.508227	167.114	332.57	0.508227	0	352.258	345.662	376.228	194.168	99.44	226.804	382.834	183.163	0.508227	262.506	0	302.241	0.508227	269.14	186.03	0.508227	252.936	0	0	0	0	0	0	0	0	0	0	0	0	0
Q9NZN3	2.91994	6.38259	0.508227	0.508227	5.13145	0.508227	0.508227	0.508227	0.508227	0	0	0	0	0	0	0	0	0	0.508227	0	0	0	0	0	0	0	0	0	0	0.508227	0	0	0	0	0	0	0.508227	4.7885	0.508227	16.7783	23.4895	10.4509	21.2241	12.9393	11.4379	0.508227	15.2051	14.8996	12.0065
Q9NZQ7	63.8999	0.508227	0.508227	255.86	11.8844	233.034	34.8859	206.744	152.926	0	0	0	0	0	0	0	0	0	15.1849	0	0	0	0	0	0	0	0	0	0	0.508227	0	0	0	0	0	0	0.508227	0.508227	89.9416	296.46	191.245	0.508227	186.069	167.803	413.477	488.308	220.912	194.28	749.867
Q9P1F3	12.9958	11.8917	1.21164	2.8131	10.5369	6.18348	0.508227	5.68729	0.508227	0	0	0	0	0	0	0	0	0	0.508227	0	0	0	0	0	0	0	0	0	0	0.508227	0	0	0	0	0	0	0.508227	1.2976	0.508227	4.80574	7.39326	2.88742	1.42798	4.29208	3.47594	0.508227	0.508227	1.98046	7.56357
Q9UBR2	10.8398	9.59277	10.9767	12.7942	5.34198	8.58857	7.90548	15.6186	0.508227	0	0	0	0	0	0	0	0	0	12.6841	0	0	0	0	0	0	0	0	0	0	10.1977	0	0	0	0	0	0	13.6234	6.6147	6.82274	9.27694	16.9789	0.508227	0.508227	17.6663	0.508227	0.508227	19.3625	0.508227	0.508227
Q9UBW5	2.37943	2.45494	0.508227	1.09931	4.39945	0.508227	0.508227	0.508227	0.508227	0	0	0	0	0	0	0	0	0	0.508227	0	0	0	0	0	0	0	0	0	0	0.508227	0	0	0	0	0	0	0.508227	0.508227	0.508227	8.27346	21.9273	6.04408	20.5674	14.5012	7.6531	0.508227	7.76263	16.0614	25.6522
Q9UBX7	45.5569	6.12922	10.3457	13.344	9.26005	25.6097	18.9771	12.5859	18.1116	10.9528	24.3174	51.9361	33.2035	66.3184	59.7714	70.4888	41.2931	24.2035	27.8256	26.2618	79.6512	58.5702	46.7413	60.4783	151.544	209.354	46.5285	64.3745	121.794	13.6143	28.5258	52.8294	221.689	129.497	72.5349	46.9266	47.023	11.7967	32.5083	12.811	26.4065	20.676	8.69011	3.75526	18.7433	38.6023	17.3584	26.7481	20.6697
Q9UHQ4	120.648	267.198	162.81	133.711	171.749	119.476	139.268	121.433	118.522	488.349	1729.76	1649.82	1058.48	761.933	880.911	1257.48	1185.12	1640.32	155.753	367.349	1828.46	1250.58	962.731	810.395	1197.62	1063.91	919.781	1187.45	1100.23	205.235	1655.5	1242.3	2138.88	443.056	626.614	1279.97	226.083	152.453	57.7729	124.054	412.764	199.958	134.913	61.8174	522.776	563.084	35.766	225.333	583.165
Q9UIB8	5.25222	2.91782	2.38953	0.508227	5.56327	0.508227	0.508227	4.04193	0.508227	0	0	0	0	0	0	0	0	0	0.508227	0	0	0	0	0	0	0	0	0	0	0.508227	0	0	0	0	0	0	0.508227	0.508227	0.508227	6.07278	11.6025	0.508227	3.74466	3.90513	3.08227	0.508227	0.508227	6.31302	11.4443
Q9UJU6	5.12807	6.6492	0.508227	0.508227	5.8962	0.508227	0.508227	0.508227	0.508227	0	0	0	0	0	0	0	0	0	0.508227	0	0	0	0	0	0	0	0	0	0	0.508227	0	0	0	0	0	0	0.508227	0.508227	0.508227	12.188	19.2323	8.06455	22.5706	9.73184	11.249	0.508227	12.8287	10.7388	31.2594
Q9UKI3	98.6352	536.503	131.002	166.179	119.861	108.476	54.3674	267.466	14.0964	36.5317	0.508227	21.1794	59.513	75.1401	41.4614	44.394	14.0974	91.8147	82.347	26.9667	27.9893	16.7642	153.418	13.3028	0.508227	0.508227	40.0913	46.8054	0.508227	26.4133	24.5299	22.8683	0.508227	0.508227	7.66629	0.508227	51.3722	80.8891	141.791	27.438	19.4938	9.18214	32.2445	27.1485	0.508227	40.7654	32.9189	29.8367	21.0183
Q9ULV3	5.1086	0.508227	7.27366	10.23	0.508227	0.508227	0.508227	0.508227	0.508227	0	0	0	0	0	0	0	0	0	37.9571	0	0	0	0	0	0	0	0	0	0	0.508227	0	0	0	0	0	0	0.508227	12.3928	37.8336	21.5006	0.508227	0.508227	0.508227	10.2076	64.5616	0.508227	29.8203	10.525	7.87732
Q9ULV4	2.1899	2.30796	0.508227	0.970317	3.37324	0.508227	0.508227	0.508227	0.508227	0	0	0	0	0	0	0	0	0	0.508227	0	0	0	0	0	0	0	0	0	0	0.508227	0	0	0	0	0	0	0.508227	0.631169	0.508227	3.70872	10.4513	0.794593	8.2555	5.91827	3.89219	0.508227	2.75324	7.18002	14.8388
Q9UN70	74.4284	135.455	108.547	119.672	117.03	0.508227	71.93	78.4604	87.5668	0.508227	174.04	333.871	324.06	0.508227	147.7	0.508227	216.257	212.442	180.555	137.561	159.542	172.859	202.091	220.509	375.736	357.889	328.72	329.446	301.504	77.8003	256.918	318.618	273.852	236.422	282.779	357.664	254.303	117.601	0.508227	134.526	100.709	72.9023	0.508227	145.38	144.153	128.353	0.508227	92.5475	140.407
Q9Y490	11.3383	16.2248	6.49833	10.9248	11.5492	9.59441	7.30308	3.85776	6.84758	6.90703	4.74055	5.32396	4.25829	3.30625	4.64344	3.75542	5.92482	7.09255	5.40389	3.65301	4.09472	5.71881	8.35285	7.2047	6.0584	11.64	5.10105	10.1657	6.96964	4.55837	8.15316	6.63546	7.66583	8.85856	32.8703	5.47019	3.53872	5.36698	1.27088	25.231	122.927	8.02332	78.196	56.8617	30.1272	2.71011	27.3052	81.1729	139.847
Q9Y4L1	0.508227	0.508227	3.11736	0.508227	2.79088	0.508227	0.508227	8.74269	2.5997	7.2233	8.54297	6.58772	8.93768	13.1603	5.07287	7.62576	6.54421	10.6572	0.508227	8.14047	14.3578	14.3843	11.7889	11.0615	14.724	12.7432	7.61529	9.0804	9.12604	0.508227	9.66341	2.04105	5.4136	7.34967	9.27617	11.8762	4.967	0.508227	0.508227	6.00597	5.85799	2.2959	3.08651	6.91036	4.87678	11.6509	8.15661	3.19632	7.29356
Q9Y4R8	11.8624	5.65909	0.508227	11.8513	15.0912	6.57879	6.41969	8.51025	1.81429	113.518	21.6369	122.393	758.494	386.652	113.98	143.71	50.4706	129.706	11.0891	123.828	265.01	172.379	77.6702	103.278	61.8969	108.266	212.292	109.049	302.205	4.32701	51.7019	109.948	312.839	93.0367	32.7091	29.3511	11.2912	8.35631	22.7176	44.5652	37.0106	31.0718	29.4835	61.9737	12.372	17.9269	35.6733	25.556	39.0622
[truncated: 11 more columns]
