# Supplementary material for: Randomized trial and multi-omics, machine learning–based mechanistic exploration of daixie decoction granules in type 2 diabetes
Source: Front Pharmacol. 2026 Jan 5;16:1723584. doi: 10.3389/fphar.2025.1723584 (PMC12812742; doi:10.3389/fphar.2025.1723584)
Supplement: Supplementary file 1 [file DataSheet1.zip › Supplementary Material2.xlsx]

## Sheet: Explanation
Sheet name	Content
Drug targets	Column A is the content of Chinese medicine in DXF, column B is the active ingredient corresponding to Chinese medicine (screened), and column C is the target corresponding to the active ingredient (from TCMSP and Swisstarget)
Disease Genes	Columns A, B, and C are the genes of the three disease databases, and column D is listed after combination
GSE Merged counts	Merge of three GSE dataset matrices, listed as samples, behavioral genes
GSE Design	Sample correspondence in GSE data
DEGs	Differentially expressed genes and their expression levels screened in the GSE dataset
Candidates	By crossing over drug targets, disease-related genes, and DEGs, we obtained 29 overlapping core targets with corresponding expression levels

## Sheet: Drug targets
Active ingredients screened from seven drugs		Targets corresponding to active ingredients
Herb	TCMSP_ID	ADORA2A
Baizhu	MOL000072	ADORA2B
Baizhu	MOL000049	NTRK1
Baizhu	MOL000020	S1PR1
Baizhu	MOL000022	ALOX5
Baizhu	MOL000021	MET
Baizhu	MOL000028	MAPK1
Baizhu	MOL000033	PRKCD
Cangzhu	MOL000179	S1PR3
Cangzhu	MOL000188	MKNK2
Cangzhu	MOL000182	PGK1
Cangzhu	MOL000173	IKBKE
Cangzhu	MOL000192	TBK1
Cangzhu	MOL000085	CCNE1
Cangzhu	MOL000088	JAK2
Cangzhu	MOL000092	CDK5
Cangzhu	MOL000094	TRPV1
Cangzhu	MOL000186	UPP1
Cangzhu	MOL000184	VDR
Danshen	MOL007062	SLC5A2
Danshen	MOL007115	SLC5A1
Danshen	MOL007077	MAPK14
Danshen	MOL001942	KDM5A
Danshen	MOL007049	CDK2
Danshen	MOL007143	CDK1
Danshen	MOL007041	NR4A2
Danshen	MOL007124	AR
Danshen	MOL007123	GYS1
Danshen	MOL007145	MAP3K14
Danshen	MOL000006	ACACB
Danshen	MOL007107	ADORA1
Danshen	MOL007122	ADORA3
Danshen	MOL000569	PIK3CA
Danshen	MOL007140	ERBB2
Danshen	MOL002376	MTOR
Danshen	MOL007149	ALK
Danshen	MOL002222	PPP1CC
Danshen	MOL007118	PAK1
Danshen	MOL007098	TYMS
Danshen	MOL007036	CCNT1
Danshen	MOL007156	PDE3A
Danshen	MOL007105	PDE3B
Danshen	MOL007094	ROCK2
Danshen	MOL007130	GRB2
Danshen	MOL007048	SMO
Danshen	MOL007119	PDE7A
Danshen	MOL007100	TNK2
Danshen	MOL007125	AURKA
Danshen	MOL001601	PRF1
Danshen	MOL007101	FAAH
Danshen	MOL007061	CNR2
Danshen	MOL002229	CA2
Danshen	MOL007127	MMP13
Danshen	MOL007121	MMP1
Danshen	MOL007085	ADAM17
Danshen	MOL007108	ROS1
Danshen	MOL007088	EGFR
Danshen	MOL007050	SYK
Danshen	MOL007111	IGF1R
Danshen	MOL007154	KDR
Danshen	MOL002651	PARP1
Danshen	MOL007069	CDK4
Danshen	MOL007059	GAK
Danshen	MOL007068	ABL1
Danshen	MOL007058	PIM1
Danshen	MOL007073	AKT2
Danshen	MOL007120	AKT1
Danshen	MOL007045	SCN9A
Danshen	MOL007155	PIM2
Danshen	MOL007079	HCRTR2
Danshen	MOL007070	AKT3
Danshen	MOL007152	HCRTR1
Danshen	MOL007151	CSF1R
Danshen	MOL007150	FLT1
Danshen	MOL007071	CASP3
Danshen	MOL007147	CASP7
Danshen	MOL007082	MAP3K8
Danshen	MOL007093	CFD
Danshen	MOL007081	PIK3CB
Danshen	MOL007141	HSP90AA1
Danshen	MOL007063	GABRA5
Danshen	MOL007051	CDK6
Danshen	MOL007142	REN
Danshen	MOL001771	HSP90AB1
Danshen	MOL002776	ALPL
Danshen	MOL001659	HTR1A
Danshen	MOL006824	DUT
Danshen	MOL000009	RORC
Gouguye	MOL000392	MAPK8
Gouguye	MOL000422	APP
Gouguye	MOL007245	MAPK10
Gouguye	MOL000098	MAPK9
Gouguye	MOL000354	PRKDC
Gouguye	MOL001749	HSD11B1
Gouguye	MOL007252	CTSL
Gouguye	MOL000359	F10
Gouguye	MOL000358	CETP
Gouguye	MOL007250	SCD
Huzhang	MOL013281	LCK
Huzhang	MOL000492	HCK
Huzhang	MOL000006	F2R
Huzhang	MOL000098	CDK9
Huzhang	MOL002268	DRD2
Huzhang	MOL002259	OPRK1
Huzhang	MOL013280	LDLR
Huzhang	MOL013292	SLC8A1
Huzhang	MOL000558	TGFBR1
Huzhang	MOL013290	IDH1
Huzhang	MOL013291	CCNE2
Huzhang	MOL002280	CCNB3
Huzhang	MOL000358	CCND3
Huzhang	MOL013288	PDE5A
Huzhang	MOL004368	EZH2
Huzhang	MOL000009	CNR1
Huangqin	MOL000228	PDE9A
Huangqin	MOL002913	AXL
Huangqin	MOL000525	MDM2
Huangqin	MOL002714	TYRO3
Huangqin	MOL002911	MERTK
Huangqin	MOL010415	PTGER1
Huangqin	MOL000173	ESR1
Huangqin	MOL002926	ESR2
Huangqin	MOL002937	GPR4
Huangqin	MOL002928	LTB4R
Huangqin	MOL001689	F2
Huangqin	MOL000073	FGFR2
Huangqin	MOL002910	SHH
Huangqin	MOL002914	MCHR1
Huangqin	MOL002925	MAPKAPK2
Huangqin	MOL008206	RPS6KA1
Huangqin	MOL012246	GSK3B
Huangqin	MOL002908	GSK3A
Huangqin	MOL002933	CCKBR
Huangqin	MOL012245	ERBB4
Huangqin	MOL002932	CHUK
Huangqin	MOL002917	FGFR1
Huangqin	MOL002915	LYN
Huangqin	MOL001490	FASN
Huangqin	MOL000552	MAP2K5
Huangqin	MOL012266	BRAF
Huangqin	MOL002879	ACHE
Huangqin	MOL001506	OPRM1
Huangqin	MOL002927	OPRD1
Huangqin	MOL002909	PRKCQ
Huangqin	MOL000359	PDGFRB
Huangqin	MOL000358	PTGS2
Huangqin	MOL000449	HDAC1
Huangqin	MOL002897	CYP19A1
Huangqin	MOL001458	CHRM2
Wuyao	MOL010916	SLC6A4
Wuyao	MOL010913	CYP2C19
Wuyao	MOL000098	BCHE
Wuyao	MOL010495	PTPN1
Wuyao	MOL010496	SLC6A2
Wuyao	MOL010907	SREBF2
Wuyao	MOL010917	CYP17A1
Wuyao	MOL000359	NPC1L1
Wuyao	MOL000358	NR1I3
		PTPN6
		PTPN2
		NR1H3
		SHBG
		HMGCR
		CYP51A1
		SQLE
		CDC25B
		PREP
		PTGES
		FABP4
		PPARG
		PPARA
		TERT
		FABP3
		FABP5
		PPARD
		FABP1
		RORA
		CDC25A
		POLB
		PDE4D
		PTPRF
		PLA2G1B
		ACP1
		AKR1B10
		CES2
		FNTA FNTB
		PRKCH
		CD81
		MAPK3
		PTPN11
		HSD11B2
		UGT2B7
		PRKCG
		PGR
		CHRM3
		SERPIND1
		CHRM1
		SCN5A
		NOS3
		RXRA
		ADRA1D
		ADRB2
		GABRA1
		DPP4
		NCOA2
		NCOA1
		IL2
		STAT3
		BCL2L1
		PSEN2
		PTAFR
		PPM1B
		PPP2CA
		PPP2R5A
		DRD4
		RBP4
		PFKFB3
		NR1H2
		G6PD
		SERPINA6
		DHCR7
		GLRA1
		PTGER2
		NOS2
		FDFT1
		TBXAS1
		SIGMAR1
		PTGS1
		CHEK1
		PRSS1
		CALM3
		RELA
		CCND1
		BCL2
		CDKN1A
		EIF6
		BAX
		CASP9
		TNF
		JUN
		IL6
		AHSA1
		TP53
		BBC3
		TEP1
		CCL2
		PTGER3
		FN1
		CXCL8
		MCL1
		AMPD3
		CREBBP
		LANCL2
		KDM3A
		KDM4C
		MMP3
		AMPD2
		CXCR2
		ECE1
		FOLH1
		PYGL
		ACLY
		MME
		GSR
		MMP8
		ITGB1
		KDM5B
		KDM4A
		KDM4D
		IGFBP3
		CTSA
		SELE
		CPA1
		AGTR1
		METAP2
		TEK
		ANPEP
		CSNK2A1
		ACE
		P2RX3
		ACE2
		AKR1B1
		JAK3
		EDNRB
		ITGAL
		SLC22A12
		CTNNB1
		HCAR2
		WEE1
		PYGM
		KIF11
		RAF1
		IRAK4
		PNP
		ILK
		NR3C1
		ADH5
		GALK1
		TOP1
		TKT
		VARS
		LARS
		IGFBP5
		EGLN1
		STS
		GSTP1
		GSTM2
		CASP1
		GRIK1
		IDO1
		GRK6
		DRD1
		SLC6A3
		VEGFA
		FGF1
		FGF2
		RB1
		GABRG3
		GABRE
		CD40LG
		CCNB1
		CCNA2
		SLC2A4
		XIAP
		XDH
		VEGFC
		TYR
		TOP2B
		TOP2A
		EDNRA
		CES1
		EED
		RBBP4
		CDC25C
		MPI
		PTPRC
		CALCR
		BIRC5
		ADRA1B
		ADRA1A
		CHRM5
		CHRM4
		ADCY2
		NFKBIA
		PCNA
		MYC
		MMP9
		MMP2
		ITGB3
		INSR
		IL4
		IL10
		IFNG
		ICAM1
		HTR3A
		F7
		NUF2
		NR3C2
		NR1I2
		NPM1
		PER2
		CASR
		EIF2AK1
		HRH3
		SLC10A2
		PABPC1
		FLT4
		AURKB
		SRC
		TACR1
		PTK2B
		P2RX7
		HSD17B2
		NPY5R
		CHRNA2
		HTR2C
		HTR2A
		HTR1B
		HMOX1
		EDN1
		DRD5
		CYP3A4
		CYP1A2
		CYP1A1
		CA6
		CA5B
		CA1
		CA7
		CA12
		SELL
		SELP
		CA9
		CA14
		CA3
		PADI1
		PADI4
		CA5A
		VCP
		PADI2
		PADI3
		HSD17B1
		POLA1
		TBXA2R
		HTR2B
		PLA2G5
		MC4R
		CYP27A1
		PRKCZ
		CYP24A1
		ELAVL1
		PLA2G2A
		TSPO
		HDAC2
		SAE1
		KAT2B
		ALOX15
		LRRK2
		CCR1
		CYP2D6
		QRFPR
		GABRB3
		GABRA2
		HNF4A
		GPBAR1
		NOX4
		MAOA
		ADRA2C
		ADRA2B
		ADRA2A
		VCAM1
		THBD
		TGFB1
		SULT1E1
		STAT1
		SPP1
		SOD1
		SERPINE1
		RUNX2
		RUNX1T1
		RASSF1
		RASA1
		PSMD3
		PRKCB
		PRKCA
		POR
		PON1
		PLAU
		PLAT
		PCOLCE
		ODC1
		NQO1
		NPEPPS
		NKX3-1
		NFE2L2
		NCF1
		MPO
		MGAM
		MAOB
		KCNH2
		IRF1
		IL1B
		IL1A
		IGF2
		HSPB1
		HSPA5
		HSF1
		HK2
		HIF1A
		HAS2
		GSTM1
		GJA1
		FOS
		F3
		ERBB3
		ELK1
		EGF
		E2F2
		E2F1
		DUOX2
		DIO1
		DCAF5
		CYP1B1
		CXCL2
		CXCL11
		CXCL10
		CTSD
		CRP
		COL3A1
		COL1A1
		CLDN4
		CHEK2
		CAV1
		CASP8
		AHR
		ACP3
		ACACA
		ABCG2
		OLR1
		GRIA2
		MAP2
		SIRT1
		PKIA
		MT-ND6
		LACTBL1
		HSD3B2
		HSD3B1
		ATP5F1B
		SLPI
		IKBKB
		AKR1C3
		NR1H4
		SAE1 UBA2
		GABBR1
		HSD17B3
		TACR2
		C5AR1
		BACE1
		PTGER4
		PTGIR
		PTGDR
		PTGFR
		TRPM8
		THRA
		THRB
		ALOX5AP
		IMPDH1
		IMPDH2
		ITGB1 ITGA4
		CAT
		FNTA
		PTGDR2
		ITGAV
		ITGA2B
		PGGT1B
		CA4
		RPS6KA3
		NQO2
		NMUR2
		CD38
		LTA4H
		CTRB1
		ADRB1
		ADH1C
		FASLG
		TDRD7
		NOX5
		NFATC1
		FOSL2
		FOSL1
		CYCS
		APOD
		ALOX12
		PDE10A
		ABCB1
		GPR35
		PTPRS
		DAPK1
		MPG
		ABCC1
		ESRRA
		NTRK2
		KIT
		KDM4E
		AVPR2
		GLO1
		PIK3R1
		PKN1
		NEK2
		CAMK2B
		NEK6
		APEX1
		NUAK1
		AKR1C2
		AKR1C1
		AKR1C4
		AKR1A1
		PIK3CG
		CBR1
		FLT3
		AMY1A
		ARG1
		CFTR
		NAE1
		TNKS
		CDK5R1
		KCNA3
		CHRNA7
		PDPK1
		TUBB1
		HSP90B1
		ALDH2
		DUSP3
		KCNMA1
		TNNC1
		TLR9
		SORT1
		MAPKAPK5
		TAS2R31
		MMP12
		CA13
		GRM5
		GUSB
		KLK1
		KLK2
		GRM2
		DAO
		GRM4
		PLA2G7
		PMM2
		PHOSPHO1
		PIK3CD
		EPHB4
		ENPP1
		RET
		CACNA2D1
		CYP2C9
		CDK7

## Sheet: Disease Genes
Disgene	Genecard	Omim	Merge
HNF1B	ABCC8	CTRCT8	HNF1B
ABCC8	INS	PTPRZ2	ABCC8
WFS1	GCK	B3GALT6	WFS1
GCK	HNF1A	TAS1R3	GCK
HNF1A	KCNJ11	GABRD	HNF1A
PDX1	WFS1	ESPN	PDX1
KCNJ11	HNF4A	TAS1R1	KCNJ11
INS	INSR	KIF1B	INS
IRS1	LMNA	MTOR	IRS1
INSR	HNF1B	UBIAD1	INSR
AKT2	PDX1	PLOD1	AKT2
SLC2A4	APOB	MFN2	SLC2A4
HNF4A	TTN	EA8	HNF4A
CDKAL1	PPARG	CLCNKA	CDKAL1
SLC30A8	NF1	CLCNKB	SLC30A8
PPARG	ENPP1	EPHA2	PPARG
IRS2	NEUROD1	SDHB	IRS2
TCF7L2	SLC2A2	PADI2	TCF7L2
LIPC	IL6	PADI1	LIPC
PAX4	CACNA1A	PADI3	PAX4
MTNR1B	AKT2	PADI4	MTNR1B
NEUROD1	TSC2	PADI6	NEUROD1
SLC2A2	PAX4	TAS1R2	SLC2A2
LEPR	RET	ALDH4A1	LEPR
MAPK8IP1	LIPC	DDOST	MAPK8IP1
PPP1R3A	BRCA2	HSPG2	PPP1R3A
KCNQ1	TCF7L2	WNT4	KCNQ1
ADIPOQ	ACE	EPHB2	ADIPOQ
PPARGC1A	INS-IGF2	RHCE	PPARGC1A
IAPP	COL1A1	DHDDS	IAPP
BCL2	APOE	ZDHHC18	BCL2
NOS3	IRS1	KDF1	NOS3
PAM	GLIS3	PTPRU	PAM
ADCY5	MFN2	PTP4A2	ADCY5
GLIS3	TERT	FNDC5	GLIS3
UBE2E2	FOXP3	ZMYM6	UBE2E2
LEP	POMT2	ZMYM4	LEP
THADA	IL2RA	PSMB2	THADA
FTO	TNF	ZMPSTE24	FTO
CCND2	BSCL2	COL9A2	CCND2
SHBG	KLF11	HIVEP3	SHBG
JAZF1	COL1A2	P3H1	JAZF1
GLP1R	LPL	PTPRF	GLP1R
NOS2	FOS	TMEM53	NOS2
TNF	HSD3B2	DYNLT4	TNF
SIRT1	MAPK3	TOE1	SIRT1
GCKR	KCNA1	MMACHC	GCKR
HK1	SLC37A4	PRDX1	HK1
HHEX	ELAC2	POMGNT1	HHEX
ACE	COL17A1	UQCRH	ACE
IDE	SEC23B	FOXE3	IDE
LPL	SCNN1A	DIO1	LPL
IGF2BP2	STK11	BSND	IGF2BP2
DPP4	TFAP2A	PCSK9	DPP4
GIP	PANK2	C8A	GIP
IGF1	CYBA	C8B	IGF1
IL1B	ATP1A2	ALG6	IL1B
IL6	PTPN2	PGM1	IL6
RETN	PTH1R	DYNLT6	RETN
AHSG	TF	ZRANB2	AHSG
APOB	MARS1	ZZZ3	APOB
GHRL	CYP2D6	COL24A1	GHRL
PRKAA2	SLC5A2	WS2B	PRKAA2
PTPN1	SCP2	DBT	PTPN1
RBP4	COMT	COL11A1	RBP4
AGER	CAV3	CELSR2	AGER
ENPP1	NHLRC1	AMPD2	ENPP1
HMOX1	MMP1	WNT2B	HMOX1
CEL	ADRB3	PTPN22	CEL
PPARA	ALDH18A1	NRAS	PPARA
CAT	HSD11B1	NGF	CAT
CAPN10	TIMP2	ATP1A1	CAPN10
ICAM1	C3	HSD3B2	ICAM1
GCG	HMGCR	HSD3B1	GCG
SLC2A1	TAP2	HJV	SLC2A1
KL	OPA3	GJA8	KL
SOD1	TRPC6	SF3B4	SOD1
HBA1	B3GALNT2	PIP5K1A	HBA1
CD36	IGFBP1	PSMB4	CD36
FGF21	CYP19A1	ATP8B2	FGF21
APOM	PLOD2	PMVK	APOM
LTA	SLC25A4	DPM3	LTA
P2RY12	ALG1	GBA1	P2RY12
PNPLA3	XIAP	PKLR	PNPLA3
GCGR	PROM1	FDPS	GCGR
SREBF1	MYH9	LMNA	SREBF1
TLR4	KIF7	BDET	TLR4
HMGCR	P4HB	NTRK1	HMGCR
IL10	RHO	KIRREL1	IL10
HMG20A	SMAD2	SPTA1	HMG20A
NOTCH2	HP	CADM3	NOTCH2
EDN1	PLP1	ADAMTS4	EDN1
HMGA1	PON2	NDUFS2	HMGA1
TIMP1	MMP14	MPZ	TIMP1
AKT1	PLCE1	NOS1AP	AKT1
TNFRSF1A	IDH1	DDR2	TNFRSF1A
NEUROG3	AMN	FASLG	NEUROG3
PLAT	SLC19A3	PAPPA2	PLAT
HIF1A	CCN2	PDCN	HIF1A
BCHE	LAMA2	TSEN15	BCHE
RRAD	LRPPRC	EDEM3	RRAD
ADIPOR2	TAT	PHA2A	ADIPOR2
ESR1	HGSNAT	PTPRC	ESR1
IGFBP3	KIT	PFHB2	IGFBP3
IL1RN	ELN	CACNA1S	IL1RN
ND1	JUN	IGFN1	ND1
SOD3	EBP	PTPN7	SOD3
UCP1	SERPING1	LAMB3	UCP1
HSD11B1	ZEB2	PTPN14	HSD11B1
HSPA1B	PLA2G4A	USH2A	HSPA1B
NPY	WDR35	MIA3	NPY
SERPINF1	MT-ND4	EA3	SERPINF1
UCP3	SPP1	WNT14	UCP3
ABCA1	KCTD7	WNT3A	ABCA1
IFNG	HLA-DPB1	NUP133	IFNG
PON1	XYLT1	GALNT2	PON1
MAPK8	IFNB1	COG2	MAPK8
PTH	RUNX1	GNPAT	PTH
HLA-DQA1	GREM1	COA6	HLA-DQA1
PLA2G7	CLN3	TBCE	PLA2G7
INPPL1	PNKP	B3GALNT2	INPPL1
GPX1	CHRNA1	EDARADD	GPX1
PROX1	CD28	MTR	PROX1
CPT1A	CLEC16A	COX20	CPT1A
EGFR	TG	ALLC	EGFR
FAS	CXCR2	CTRCT29	FAS
CMIP	GNB3	ETM2	CMIP
GRB14	CAMK1D	HYT3	GRB14
GSTM1	CD8A	PEE2	GSTM1
HP	BCOR	PPKP3	HP
NFKB1	CLCN5	FAM110C	NFKB1
VPS26A	STAT5B	SH3YL1	VPS26A
SLC22A3	TREM2	ACP1	SLC22A3
SOD2	INF2	ALKAL2	SOD2
ITLN1	GJB6	TMEM18	ITLN1
MIR126	CARS2	SNTG2	MIR126
PON2	NAT2	TPO	PON2
CPE	RARRES2	PXDN	CPE
F7	WDR45	MYT1L	F7
MTOR	EPCAM	EIPR1	MTOR
UCP2	EYS	TRAPPC12	UCP2
NUS1	DUT	ADI1	NUS1
CYP3A4	NCOA1	RNASEH1	CYP3A4
ABCB1	GSTM1	RPS7	ABCB1
ADRB3	IKBKG	COLEC11	ADRB3
CYP2C9	PRKAA1	SOX11	CYP2C9
AKR1B1	COX5A	NRIR	AKR1B1
GLO1	ROBO2	CMPK2	GLO1
ADRA2A	PCNA	RSAD2	ADRA2A
ALDH2	GAL	DFNB47	ALDH2
ACP1	ADRB1	RNF144A	ACP1
CD38	ACADM	ID2	CD38
STAT3	GPX1	KIDINS220	STAT3
DRD2	CHUK	MBOAT2	DRD2
GSTT1	COL9A3	DDEF2	GSTT1
IKBKB	JAK3	ITGB1BP1	IKBKB
ISL1	SMARCB1	CPSF3	ISL1
MT2A	COMP	ADAM17	MT2A
KLF11	NSD1	TYHAQ	KLF11
PCK1	UBE3A	RAF1B	PCK1
PPARD	GYS2	GRHL1	PPARD
FOXC2	IFNAR2	KLF11	FOXC2
FFAR1	F8	CYS1	FFAR1
LMNA	BBS4	RRM2	LMNA
PIK3R1	MC1R	HPCAL1	PIK3R1
GPX3	SIX3	ODC1	GPX3
GSTP1	BBS12	NOL10	GSTP1
HK2	HTR2A	ATP6V1C2	HK2
UTS2	PTH	PDIA6	UTS2
APOA5	ADAMTS13	KCNF1	APOA5
CNR1	DNAJC6	ROCK2	CNR1
KSR2	PLCB4	E2F6	KSR2
GPD2	GCH1	GREB1	GPD2
ADAMTS9	PINK1	NTSR2	ADAMTS9
ASIP	TLR3	LPIN1	ASIP
PCSK2	KIF5A	CLQTL2	PCSK2
KLF14	FABP4	GEFSP4	KLF14
CYP1A2	CCK	KTCN4	CYP1A2
MRAS	ADCY5	TRIB2	MRAS
TNFRSF1B	EDN3	LRATD1	TNFRSF1B
PSMD6	EPM2A	NBAS	PSMD6
BCL2L11	PHKA2	DDX1	BCL2L11
MIR192	AKT3	MYCNUT	MIR192
MIR375	CUL4B	MYCNOS	MIR375
ST6GAL1	SLC22A5	MYCN	ST6GAL1
GNB3	LRAT	GACAT3	GNB3
MIR27A	OXTR	VSNL1	MIR27A
AP3S2	ACVR2A	SMC6L1	AP3S2
C3	YARS2	GEN1	C3
GCLC	GDF2	MSGN1	GCLC
AGRP	GIP	KCNS3	AGRP
HFE	SDHC	RDH14	HFE
FASLG	KCNE1	NT5C1B	FASLG
FABP3	ARID1A	ODD	FABP3
MTHFR	HDAC2	WDR35	MTHFR
GCH1	PTPRF	MATN3	GCH1
NR1H2	ALOX12	LAPTM4A	NR1H2
WRN	FARS2	SDC1	WRN
MIR222	LRP1	PUM2	MIR222
NKX6-1	PRPF8	RHOB	NKX6-1
CYBA	RETREG1	HS1BP3	CYBA
SFRP4	COX10	GDF7	SFRP4
OGG1	SLC25A46	LDAH	OGG1
S100A6	PRKG1	APOB	S100A6
SNAP25	NBN	ATAD2B	SNAP25
EDNRA	NR1H4	GINGF3	EDNRA
CASP8	SLC1A3	MFSD2B	CASP8
C2CD4A	CRX	C2orf44	C2CD4A
ATP2A2	B4GAT1	FKBP1B	ATP2A2
ZFAND3	EDNRA	SF3B6	ZFAND3
HECTD4	BAIAP2L1	TP53I3	HECTD4
CCDC92	MIF	PFN4	CCDC92
CASP3	GRIN2B	ITSN2	CASP3
DGKD	GSTP1	NCOA1	DGKD
CDK4	ARL6	PTRHD1	CDK4
PARL	ZBTB24	CENPO	PARL
SGCG	AMBP	ADCY3	SGCG
ADAM17	IFT80	DNAJC27	ADAM17
USF1	SEPSECS	EFR3B	USF1
FXN	TTC8	POMC	FXN
PKLR	FGF21	DNMT3A	PKLR
FOXA2	WNT1	DTNB	FOXA2
AXL	TSFM	ASXL2	AXL
PTPRD	HDAC1	KIF3C	PTPRD
SREBF2	CERKL	RAB10	SREBF2
SPHK1	SIX5	GAREM2	SPHK1
ATF3	ALAS2	HADHA	ATF3
PEPD	SOST	HADHB	PEPD
PRKCB	MT-ATP8	ADGRF3	PRKCB
MIR144	LPIN2	SELENOI	MIR144
MAEA	ERCC5	DRC1	MAEA
TMEM18	PRKAB1	OTOF	TMEM18
IL13RA1	HSPA1A	CIB4	IL13RA1
CISD2	PLIN4	KCNK3	CISD2
SLC1A2	PRSS2	SLC35F6	SLC1A2
MIR10B	ERN1	CENPA	MIR10B
ATP2A3	HDAC4	DPYSL5	ATP2A3
PC	WDPCP	MAPRE3	PC
CBS	SLC1A2	TMEM214	CBS
BAX	PDPK1	AGBL5	BAX
GP2	MKRN3	OST4	GP2
ITGA1	PIK3R2	EMILIN1	ITGA1
C2CD4B	VARS2	KHK	C2CD4B
SMAD5	RNF213	CGREF1	SMAD5
PAX6	HPRT1	ABHD1	PAX6
PLEKHA1	PEA15	PREB	PLEKHA1
MIR195	SLC25A19	TCF23	MIR195
KCNK16	PRKDC	SLC5A6	KCNK16
CACNA1D	ATP8B2	ATRAID	CACNA1D
NR0B2	EVC2	CAD	NR0B2
SORBS1	TOP2A	SLC30A3	SORBS1
CLPS	FADD	DNAJC5G	CLPS
PIK3C2G	HDAC9	TRIM54	PIK3C2G
CYP1A1	SLC6A3	UCN	CYP1A1
GHR	PNP	MPV17	GHR
APOD	B9D2	GTF3C2	APOD
SRC	CDK1	EIF2B4	SRC
BTC	MYH6	SNX17	BTC
ADRA2B	FANCA	ZNF513	ADRA2B
CYP11B2	MB	PPM1G	CYP11B2
ITGA2	IVD	NRBP	ITGA2
GP6	TRAF3	KRTCAP3	GP6
XRCC1	STX1B	IFT172	XRCC1
IGF2R	IFT140	FNDC4	IGF2R
CADM2	CITED2	GCKR	CADM2
NFATC2	LGALS3	ZNF512	NFATC2
MIR130B	STT3A	XAB1	MIR130B
MIR221	FOXE3	SUPT7L	MIR221
BCL2L1	QDPR	SLC4A1AP	BCL2L1
BHMT	RASA2	MRPL33	BHMT
MIR142	SUMF1	RBKS	MIR142
MIR377	STX1A	BABAM2	MIR377
MIR151A	KLF2	FOSL2	MIR151A
ECE1	SCN2B	PLB1	ECE1
ETS1	FANCD2	PPP1CB	ETS1
MIR204	NOS1AP	SPDYA	MIR204
MIR423	TMEM126A	TRMT61B	MIR423
GCLM	BIRC5	WDR43	GCLM
KIF6	CDK6	TOGARAM2	KIF6
CYB5R4	PCARE	PCARE	CYB5R4
C12orf43	OTULIN	ALK	C12orf43
AUTS2	SLC26A1	YPEL5	AUTS2
JADE2	EPOR	LBH	JADE2
PIK3CG	COQ8B	LCLAT1	PIK3CG
FAM234A	CD14	CAPN13	FAM234A
MIR205	CDH2	GALNT14	MIR205
MIR98	ATPAF2	CAPN14	MIR98
MIR532	PAPPA	EHD3	MIR532
RNF6	CHGA	XDH	RNF6
BRAF	BAD	SRD5A2	BRAF
CASQ1	DGKB	CANDF1	CASQ1
GFPT2	SCD	MEMO1	GFPT2
ALDOB	TCIRG1	DPY30	ALDOB
BMAL2	EGR1	SPAST	BMAL2
RBPJL	CLEC12A	SLC30A6	RBPJL
MIRLET7D	XYLT2	NLRC4	MIRLET7D
MIR409	MDH2	YIPF4	MIR409
MIR200A	GNRH1	BIRC6	MIR200A
MIR214	FOXM1	MIR558	MIR214
INS-IGF2	AK2	LTBP1	INS-IGF2
RBPJ	NR4A2	RASGRP3	RBPJ
CNKSR2	MRC2	FAM98A	CNKSR2
EPC2	MEFV	MACOM	EPC2
USP48	PIKFYVE	CRIM1	USP48
EDNRB	TGFA	FEZ2	EDNRB
SCTR	ABHD5	VIT	SCTR
CASP9	OGDH	STRN	CASP9
MAPK9	ABHD12	HEATR5B	MAPK9
LOC126862549	CNNM2	GPATCH11	LOC126862549
LOC126807011	TRPV6	EIF2AK2	LOC126807011
CDO1	TTPA	SULT6B1	CDO1
ZC3HC1	GORAB	CEBPZ	ZC3HC1
KCNU1	MAN2B1	NDUFAF7	KCNU1
HPX	RARB	PRKD3	HPX
MAT1A	B9D1	QPCT	MAT1A
MIR487B	HPS5	CDC42EP3	MIR487B
MIR1249	CS	RMDN1	MIR1249
MIR92B	FGF3	CYP1B1	MIR92B
MIR125B1	MC2R	ATL2	MIR125B1
MIR141	F10	HNFJ3	MIR141
MIR339	MYOD1	HNRNPLL	MIR339
SMIM43	SLC22A1	GALM	SMIM43
ID1	SARS2	SRSF7	ID1
MIR140	PECAM1	GEMIN6	MIR140
MIR30A	KRT7	SOS1	MIR30A
MIR628	ADCY1	MAP4K3	MIR628
MIR127	TLR9	THUMPD2	MIR127
MIR181C	SLC26A4	SLC8A1	MIR181C
MIR1306	TWIST2	DEL2p21	MIR1306
	TRPM1	DFNA58	TTN
	SLC39A8	LEPQTL1	NF1
	TNFRSF25	PKDCC	CACNA1A
	BBIP1	EML4	TSC2
	PRKACB	COX7A2L	RET
	CHRNE	KCNG3	BRCA2
	GZMB	MTA3	COL1A1
	PEX12	OXER1	APOE
	PCCA	HAAO	MFN2
	BAK1	ZFP36L2	TERT
	FABP3	THADA	FOXP3
	BIRC2	PLEKHH2	POMT2
	P2RY12	DYNC2LI1	IL2RA
	KIF23	ABCG5	BSCL2
	FHL1	ABCG8	COL1A2
	IL7	LRPPRC	FOS
	KSR2	PPM1B	HSD3B2
	GRB10	SLC3A1	MAPK3
	THRB	PREPL	KCNA1
	BTD	CAMKMT	SLC37A4
	SLC12A6	SIX3	ELAC2
	SLC39A14	SIX2	COL17A1
	DPYD	PRKCE	SEC23B
	PKHD1	EPAS1	SCNN1A
	ADH1B	ATP6V1E2	STK11
	RBBP8	RHOQ	TFAP2A
	CYP2B6	PIGF	PANK2
	DSC2	CRIPT	ATP1A2
	CHRNB2	SOCS5	PTPN2
	PTDSS1	MCFD2	PTH1R
	ATXN10	TTC7A	TF
	GPX3	CALM2	MARS1
	PDE6A	BCYRN1	CYP2D6
	TWIST1	EPCAM	SLC5A2
	CCNA2	MSH2	SCP2
	CD59	ASRT3	COMT
	PDZD7	CNC2	CAV3
	SHOC2	DYX3	NHLRC1
	CCND2	STQTL24	MMP1
	ABCA3	KCNK12	ALDH18A1
	ABCG1	MSH6	TIMP2
	FUCA1	FBXO11	TAP2
	PGM3	FOXN2	OPA3
	SLC52A3	PPP1R21	TRPC6
	CNTF	STON1	B3GALNT2
	CHD7	GTF2A1L	IGFBP1
	ISCU	LHCGR	CYP19A1
	NOX4	FSHR	PLOD2
	GLUL	NRXN1	SLC25A4
	PRPF31	ASB3	ALG1
	GDNF	CHAC2	XIAP
	HSPB3	ERLEC1	PROM1
	CFL2	GPR75	MYH9
	ALDH3A2	PSME4	KIF7
	SLC10A2	ACYP2	P4HB
	SNRNP200	SPTBN1	RHO
	GIGYF2	DEL2p16.1-p15	SMAD2
	SLC35A1	HBFQTL5	PLP1
	GRIA3	EML6	MMP14
	ADAM17	RTN4	PLCE1
	HNRNPA1	RPS27A	IDH1
	RNASEH1	MTIF2	AMN
	NRF1	CCDC88A	SLC19A3
	PGAP3	PPP4R3B	CCN2
	AXL	PNPT1	LAMA2
	KLK3	EFEMP1	LRPPRC
	BTC	MIR217	TAT
	FGF14	MIR216	HGSNAT
	SLC25A22	VRK2	KIT
	PRKG2	PHF9	ELN
	FBXL4	BCL11A	JUN
	FLAD1	PAPOLG	EBP
	KCNN4	REL	SERPING1
	XPR1	PUS10	ZEB2
	NAIP	PEX13	PLA2G4A
	ZFAND6	SANBR	WDR35
	PTPRM	USP34	MT-ND4
	CD247	XPO1	SPP1
	PLD2	FAM161A	KCTD7
	WDR81	CCT4	HLA-DPB1
	SLC25A42	COMMD1	XYLT1
	CRHR1	B3GNT2	IFNB1
	SRY	TMEM17	RUNX1
	GLP2R	EHBP1	GREM1
	EDARADD	OTX1	CLN3
	HLCS	WDPCP	PNKP
	MAOB	MDH1	CHRNA1
	BCL2L2	UGP2	CD28
	ADCY3	VPS54	CLEC16A
	AQP1	HRPT3	TG
	PSMA2	RLS7	CXCR2
	TPI1	PELI1	CAMK1D
	GALNT3	LGALSL	CD8A
	GNB5	AFTPH	BCOR
	SDC4	SERTAD2	CLCN5
	CLIP2	SLC1A4	STAT5B
	LTBP1	CEP68	TREM2
	FANCL	RAB1A	INF2
	SPAG8	ACTR2	GJB6
	SCN3B	SPRED2	CARS2
	FBXO7	MEIS1	NAT2
	CLEC1B	ETAA1	RARRES2
	NES	C1D	WDR45
	LMBR1	DNAAF10	EPCAM
	LIF	PNO1	EYS
	ENO1	PPP3R1	DUT
	HAS2	CNRIP1	NCOA1
	CSF3R	PLEK	IKBKG
	RAB3GAP1	OFC2	PRKAA1
	PDHX	PARK3	COX5A
	NMNAT1	PEE1	ROBO2
	LEMD3	FBXO48	PCNA
	CYP2J2	AFPL	GAL
	FANCI	PROKR1	ADRB1
	HDAC3	ARHGAP25	ACADM
	SFTPD	BMP10	CHUK
	PPP3CA	GKN2	COL9A3
	UBE2E2	GKN1	JAK3
	PTPRB	ANTXR1	SMARCB1
	AMELX	GFPT1	COMP
	KIRREL2	NFU1	NSD1
	COX6A1	AAK1	UBE3A
	LPXN	ANXA4	GYS2
	CCND3	GMCL1	IFNAR2
	ABCB6	SNRNP27	F8
	PRDX2	MAD	BBS4
	ESRRA	ASPRV1	MC1R
	MMP7	PCBP1	SIX3
	PRKAR2A	TIA1	BBS12
	ADAMTS1	PCYOX1	HTR2A
	TERF2	SNRPG	ADAMTS13
	CD1D	FAM136A	DNAJC6
	CLEC10A	TGFA	PLCB4
	SIL1	ADD2	PINK1
	KCNJ8	FIGLA	TLR3
	RACGAP1	CLEC4F	KIF5A
	GNAT2	CD207	FABP4
	TPH2	VAX2	CCK
	PSMB2	ATP6V1B1	EDN3
	RPL5	ANKRD53	EPM2A
	CARS1	TEX261	PHKA2
	PEX16	NAGK	AKT3
	STAP1	MCEE	CUL4B
	CEBPB	MPHOSPH10	SLC22A5
	CDC42BPB	PAIP2B	LRAT
	CYP3A5	ZNF638	OXTR
	VANGL1	DYSF	ACVR2A
	SCN4B	CYP26B1	YARS2
	RYR3	EXOC6B	GDF2
	RRAS	SPR	SDHC
	USP18	EMX1	KCNE1
	HCCS	SFXN5	ARID1A
	RPS26	RAB11RIP5	HDAC2
	TXNRD2	NOTO	PTPRF
	FANCG	SMYD5	ALOX12
	ROCK1	PRADC1	FARS2
	MLN	CCT7	LRP1
	GLDC	FBXO41	PRPF8
	SIRPA	EGR4	RETREG1
	DSG1	ALMS1	COX10
	IL23R	NAT8	SLC25A46
	ALDH5A1	NAT8B	PRKG1
	NME1	TPRKB	NBN
	SLC29A1	DUSP11	NR1H4
	POU2F2	STAMBP	SLC1A3
	TUBA4A	ACTG2	CRX
	P2RX7	DGUOK	B4GAT1
	KRT3	TET3	BAIAP2L1
	NGLY1	BOLA3	MIF
	DLST	MOB1A	GRIN2B
	TNC	MTHFD2	ARL6
	KIF21A	SLC4A5	ZBTB24
	CABP4	DCTN1	AMBP
	ZNF469	WDR54	IFT80
	STXBP1	RTKN	SEPSECS
	RECK	INO80B	TTC8
	HMOX2	WBP1	WNT1
	WNT9B	MOGS	TSFM
	EIF2AK1	MRPL53	HDAC1
	CCKBR	LBX2	CERKL
	MYL3	PCGF1	SIX5
	DARS1	TLX2	ALAS2
	SLC3A2	DQX1	SOST
	SLC4A2	AUP1	MT-ATP8
	PLPP3	HTRA2	LPIN2
	EPRS1	LOXL3	ERCC5
	ISG15	DOK1	PRKAB1
	ARAP1	M1AP	HSPA1A
	DVL2	SEMAW	PLIN4
	MAN2C1	CTRCT27	PRSS2
	SF3B2	DEL2p12p11.2	ERN1
	SORBS1	DFNA43	HDAC4
	EIF2S2	HSR	WDPCP
	NDUFAF3	IGKJ@	PDPK1
	PI4K2B	IGKV@	MKRN3
	CCNB1	HK2	PIK3R2
	HBG2	POLE4	VARS2
	TBXAS1	TACR1	RNF213
	DYNC2I2	EVA1A	HPRT1
	PPIG	MRPL19	PEA15
	NDUFAF4	C2orf3	SLC25A19
	ARAF	LRRTM4	PRKDC
	SMPD2	REG3G	ATP8B2
	NUCB2	REG1B	EVC2
	CDX1	REG1A	TOP2A
	SKP2	PAP	FADD
	RARS1	CTNNA2	HDAC9
	MRM2	LRRTM1	SLC6A3
	ARRB1	SUCLG1	PNP
	LYRM7	DNAH6	B9D2
	DDHD1	TRABD2A	CDK1
	NDUFA13	TMSB10	MYH6
	RIPK1	KCMF1	FANCA
	SERPINA3	TCF7L1	MB
	CHRNB1	TGOLN2	IVD
	TIMMDC1	RETSAT	TRAF3
	TBXA2R	ELMOD3	STX1B
	MBTPS1	CAPG	IFT140
	CR1	PARTICL	CITED2
	RACK1	MAT2A	LGALS3
	SRSF2	GGCX	STT3A
	SSTR5	VAMP8	FOXE3
	NDUFA1	VAMP5	QDPR
	NTF3	RNF181	RASA2
	NEBL	TMEM150A	SUMF1
	AAAS	USP39	STX1A
	HDAC8	C2orf68	KLF2
	SOCS2	SFTPB	SCN2B
	DCX	GNLY	FANCD2
	ALOX15B	ATOH8	NOS1AP
	TJP1	SIAT9	TMEM126A
	CPA1	POLR1A	BIRC5
	SF3B4	PTCD3	CDK6
	CSN2	SNORD94	PCARE
	EPHX1	IMMT	OTULIN
	UBR1	MRPL35	SLC26A1
	PHB2	REEP1	EPOR
	APC2	KDM3A	COQ8B
	TRIM63	CHMP3	CD14
	HTR2C	RNF103	CDH2
	FANCB	RMND5A	ATPAF2
	PTGER4	CD8A	PAPPA
	NCOR2	CD8B1	CHGA
	SOX3	RGPD1	BAD
	FOSL2	PLGLB1	DGKB
	EPG5	RGPD2	SCD
	MFF	KRCC1	TCIRG1
	DNASE1	SMYD1	EGR1
	MATN4	FABP1	CLEC12A
	FCGR3A	THNSL2	XYLT2
	GPI	FOXI3	MDH2
	FOXP1	SPMIP9	GNRH1
	POLR2A	EIF2AK3	FOXM1
	CELF1	RPIA	AK2
	REG1A	IGKDEL	NR4A2
	DYNLT2B	IGKC	MRC2
	MSR1	CELIAC8	MEFV
	DDR1	COPD	PIKFYVE
	PIP4K2B	GLC1B	TGFA
	TRIM37	NNO3	ABHD5
	CD1A	MAL	OGDH
	SMC3	MRPS5	ABHD12
	MAP2K6	ZNF2	CNNM2
	IGF2BP1	PROM2	TRPV6
	HSD3B7	KCNIP3	TTPA
	MTCH2	GPAT2	GORAB
	SLC34A2	ADRA2B	MAN2B1
	SLC12A5	ASTL	RARB
	UQCRFS1	DUSP2	B9D1
	SPG21	STARD7	HPS5
	GTPBP3	TMEM127	CS
	XRCC6	CIAO1	FGF3
	CXCL2	SNRNP200	MC2R
	SRCAP	ITPRIPL1	F10
	GRB14	NCAPH	MYOD1
	PPM1D	NEURL3	SLC22A1
	ANXA1	ARID5A	SARS2
	KCNE3	KANSL3	PECAM1
	SMOC2	FER1L5	KRT7
	DCC	LMAN2L	ADCY1
	SLC6A8	CNNM4	TLR9
	CAMK2B	CNNM3	SLC26A4
	FAM83H	ANKRD23	TWIST2
	EHMT1	SEMA4C	TRPM1
	HIVEP2	ANKRD36	SLC39A8
	UCHL1	COX5B	TNFRSF25
	KHSRP	ACTR1B	BBIP1
	APEX1	ZAP70	PRKACB
	FRAS1	TMEM131	CHRNE
	STAC3	VWA3B	GZMB
	NANS	CNGA3	PEX12
	CLPP	INPP4A	PCCA
	EIF2B4	COA5	BAK1
	ADAMTS17	UNC50	BIRC2
	PROK2	MGAT4A	KIF23
	MYH8	TSGA10	FHL1
	MTO1	LIPT1	IL7
	TIA1	MRPL30	GRB10
	CEP19	LYG2	THRB
	TNFSF12	LYG1	BTD
	GNRHR	TXNDC9	SLC12A6
	PMP2	EIF5B	SLC39A14
	RAMP2	REV1L	DPYD
	HBD	AFF3	PKHD1
	DIABLO	CHST10	ADH1B
	PTPRT	NMS	RBBP8
	BAZ1B	PDCL3	CYP2B6
	CLEC2B	NPAS2	DSC2
	FHL2	RPL31	CHRNB2
	COX4I2	CNOT11	PTDSS1
	CD2	CREG2	ATXN10
	GPR101	MAP4K4	PDE6A
	SLIT2	IL1R2	TWIST1
	ELAVL1	IL1R1	CCNA2
	RECQL	IGKV1OR2-108	CD59
	SPI1	LNC13	PDZD7
	NRL	IL1RL2	SHOC2
	STK4	IL1RL1	ABCA3
	PLCD3	IL18R1	ABCG1
	TSPO	IL18RAP	FUCA1
	TTF2	SLC9A4	PGM3
	SOX13	SLC9A2	SLC52A3
	PISD	MFSD9	CNTF
	F13A1	PANTR1	CHD7
	EIF4G1	POU3F3	ISCU
	APOM	LINC01159	NOX4
	SRP72	MRPS9	GLUL
	PTPN23	GPR45	PRPF31
	UHRF1	TGFBRAP1	GDNF
	RTTN	FHL2	HSPB3
	DAB1	NCK2	CFL2
	ITGA6	ECRG4	ALDH3A2
	CUL7	UXS1	SLC10A2
	SKIC3	PLGLA	SNRNP200
	RPS20	RGPD3	GIGYF2
	IL23A	RGPD7	SLC35A1
	NDUFB8	ST6GALII	GRIA3
	BCL11B	RGPD4	HNRNPA1
	DEFB1	SLC5A7	RNASEH1
	DHX9	SULT1C3	NRF1
	GRP	SULT1C1	PGAP3
	MARCHF6	SULT1C2	KLK3
	VAC14	GCC2	FGF14
	PARS2	LIMS1	SLC25A22
	GPX5	COMA	PRKG2
	CYSLTR2	RANBP2	FBXL4
	TNFSF4	EDAR	FLAD1
	CTDP1	SH3RF3	KCNN4
	REG3A	SEPT10	XPR1
	SHMT2	RGPD5	NAIP
	SLC24A5	MALL	ZFAND6
	VPS35	NPHP1	PTPRM
	UCN3	MTLN	CD247
	IL9	RGPD6	PLD2
	CELSR3	BUB1	WDR81
	NFU1	BCL2L11	SLC25A42
	ZFP36L2	MIR4435-2HG	CRHR1
	BAG1	ANAPC1	SRY
	CISD1	MERTK	GLP2R
	IL10RB	TMEM87B	EDARADD
	PRDX6	FBLN7	HLCS
	RAP1A	BMIQ13	MAOB
	BRD2	CMD1H	BCL2L2
	PLA2G4C	ENDOVESL	ADCY3
	STEAP3	LCO	AQP1
	RBL2	VIS1	PSMA2
	FAAH	RGPD8	TPI1
	KCNK2	TTL	GALNT3
	TMC1	POLR1B	GNB5
	LOXHD1	CHCHD5	SDC4
	GP9	SLC20A1	CLIP2
	SUCLG1	CKAP2L	LTBP1
	MYO9A	IL1A	FANCL
	SUMO2	IL1B	SPAG8
	PDE3A	IL37	SCN3B
	IRF6	IL36G	FBXO7
	TLR6	IL36A	CLEC1B
	CHD4	IL36B	NES
	FMO3	IL36RN	LMBR1
	INPP4B	IL1F10	LIF
	TP73	IL1RN	ENO1
	EN2	PSD4	HAS2
	LOXL2	PAX8	CSF3R
	SP3	CBWD2	RAB3GAP1
	ANAPC1	FOXD4L1	PDHX
	SYT1	RABL2A	NMNAT1
	LPAR2	SLC35F5	LEMD3
	POFUT2	ACTR3	CYP2J2
	MAD2L2	DPP10	FANCI
	CRYGC	DDX18	HDAC3
	XAB2	CCDC93	SFTPD
	CD207	INSIG2	PPP3CA
	PDE6C	THORLNC	PTPRB
	TPCN2	EN1	AMELX
	BRD4	MARCO	KIRREL2
	HEPACAM	C1QL2	COX6A1
	GPAM	STEAP3	LPXN
	POPDC1	DBI	CCND3
	REPS1	TMEM37	ABCB6
	PACS2	SCTR	PRDX2
	CCR4	CFAP221	ESRRA
	LHX4	TMEM177	MMP7
	SRD5A1	PTPN4	PRKAR2A
	RUVBL2	EPB41L5	ADAMTS1
	ADGRG1	RALB	TERF2
	PTPRE	INHBB	CD1D
	IL11RA	GLI2	CLEC10A
	CTH	TFCP2L1	SIL1
	TALDO1	CLASP1	KCNJ8
	AVPR1B	RNU4ATAC	RACGAP1
	SLC52A1	DYT21	GNAT2
	SPTBN1	NIFK	TPH2
	HRC	TSN	PSMB2
	METTL8	CNTNAP5	RPL5
	DYNC1I2	GYPC	CARS1
	VRK2	BIN1	PEX16
	SETBP1	CYP27C1	STAP1
	GALR2	ERCC3	CEBPB
	MCPH1	MAP3K2	CDC42BPB
	PALLD	PROC	CYP3A5
	ATF6B	MYO7B	VANGL1
	DGKQ	LIMS2	SCN4B
	PLA2G4B	GPR17	RYR3
	ALPI	WDR33	RRAS
	CALB1	POLR2D	USP18
	SLC25A3	SAP130	HCCS
	FZD4	UGGT1	RPS26
	ECE2	HS6ST1	TXNRD2
	DCK	ADHD5	FANCG
	FANCF	CHDS2	ROCK1
	MAP3K14	NMTC3	MLN
	ACAA1	RAB6C	GLDC
	HPSE	SMPD4	SIRPA
	DNAJB11	MZT2B	DSG1
	ALG10	TUBA3E	IL23R
	ABCD3	CCDC115	ALDH5A1
	H2AX	IMP4	NME1
	SPECC1L	PTPN18	SLC29A1
	NUAK2	CFC1	POU2F2
	PCSK7	ARHGEF4	TUBA4A
	MGME1	FAM168B	P2RX7
	USP9X	PLEKHB2	KRT3
	SLC30A2	POTEE	NGLY1
	ACO1	FAM128A	DLST
	IL33	TUBA3D	TNC
	LDHB	POTEKP	KIF21A
	RPL35A	GPR39	CABP4
	LGALS9	LYPD1	ZNF469
	MST1	NCKAP5	STXBP1
	FSD2	MGAT5	RECK
	TLN1	TMEM163	HMOX2
	KRT83	ACMSD	WNT9B
	GABRG3	CCNT2	EIF2AK1
	DDB1	RAB3GAP1	CCKBR
	PDPN	ZRANB3	MYL3
	HECW2	R3HDM1	DARS1
	ST8SIA2	MIR128-1	SLC3A2
	FANCE	UBXN4	SLC4A2
	ANLN	LCT	PLPP3
	MYH10	MCM6	EPRS1
	INTS2	DARS1	ISG15
	ACTR2	MAFD5	ARAP1
	SV2A	CXCR4	DVL2
	DNM3	HNMT	MAN2C1
	LETM1	NXPH2	SF3B2
	NDUFA6	LRP1B	EIF2S2
	JUND	KYNU	NDUFAF3
	CFD	ARHGAP15	PI4K2B
	CD226	GTDC1	CCNB1
	IL1RL2	ZEB2	HBG2
	KCNK16	ACVR2A	TBXAS1
	SNRPE	DFNA16	DYNC2I2
	TFEB	DFNB27	PPIG
	TMX2	GEFSP7	NDUFAF4
	CCT2	ORC4	ARAF
	BBC3	MBD5	SMPD2
	H2AC20	EPC2	NUCB2
	SLC4A11	KIF5C	CDX1
	LTB	LYPD6	SKP2
	KDM2B	MMADHC	RARS1
	UBB	RND3	MRM2
	PFKFB1	NMI	ARRB1
	AMPD3	TNFAIP6	LYRM7
	CEP164	RIF1	DDHD1
	GPLD1	NEB	NDUFA13
	NT5C2	ARL5A	RIPK1
	ATP1B2	CACNB4	SERPINA3
	NFS1	STAM2	CHRNB1
	HS6ST1	FMNL2	TIMMDC1
	SDC1	PRPF40A	TBXA2R
	LIG1	ARL6IP6	MBTPS1
	SGPL1	GALNT13	CR1
	SMAD5	RPRM	RACK1
	SLC27A4	FGQTL1	SRSF2
	NPAP1	INTLQ2	SSTR5
	KIF5B	MMDK	NDUFA1
	SLC6A5	SYNSTH	NTF3
	NT5DC1	KCNJ3	NEBL
	PROS1	NR4A2	AAAS
	NLRC4	GPD2	HDAC8
	CSK	GALNT5	SOCS2
	TRPV2	ERMN	DCX
	PPOX	CYTIP	ALOX15B
	B4GALNT1	ACVR1C	TJP1
	NEXN	ACVR1	CPA1
	DGCR2	UPP2	SF3B4
	SNX14	PKP4	CSN2
	LAMA4	TANC1	EPHX1
	PDE2A	WDSUB1	UBR1
	DYNLL1	BAZ2B	PHB2
	SLC1A5	45723	APC2
	SHANK3	CD302	TRIM63
	PIP5K1B	LY75	HTR2C
	PCBP2	PLA2R1	FANCB
	MAP2K4	ITGB6	PTGER4
	DUX4	RBMS1	NCOR2
	PLCD4	TANK	SOX3
	CHCHD2	PSMD14	FOSL2
	PFKFB4	TBR1	EPG5
	SCLT1	SLC4A10	MFF
	POLB	DPP4	DNASE1
	CX3CL1	GCG	MATN4
	AUTS2	FAP	FCGR3A
	PET100	IFIH1	GPI
	ADH1C	GCA	FOXP1
	TNFRSF8	KCNH7	POLR2A
	BTRC	IDDM19	CELF1
	ZPR1	FIGN	REG1A
	VIPR1	GRB14	DYNLT2B
	GCNT1	COBLL1	MSR1
	PDE6G	SLC38A11	DDR1
	KLF14	SCN3A	PIP4K2B
	KAT2B	SCN2A	TRIM37
	SFTPA1	CSRNP3	CD1A
	TFPI	GALNT3	SMC3
	HNF4G	TTC21B	MAP2K6
	ASXL2	SCN1A	IGF2BP1
	TAS2R14	SCN9A	HSD3B7
	CRLF2	SCN7A	MTCH2
	GATAD1	XIRP2	SLC34A2
	PPP1R12A	B3GALT1	SLC12A5
	CA9	STK39	UQCRFS1
	NT5C3A	CERS6	SPG21
	MUC5AC	NOSTRIN	GTPBP3
	WEE1	SPC25	XRCC6
	ASAH2	DUP2q31.1	CXCL2
	ATP1B1	IDDM7	SRCAP
	RPS3	PNKD2	PPM1D
	ZNF513	SHFM5	ANXA1
	HS2ST1	G6PC2	KCNE3
	C4B	ABCB11	SMOC2
	RPA1	DHRS9	DCC
	PLCH1	LRP2	SLC6A8
	SYNGAP1	BBS5	CAMK2B
	ATAD3A	KLHL41	FAM83H
	FDXR	FASTKD1	EHMT1
	TCF20	PPIG	HIVEP2
	TAPBP	SSB	UCHL1
	ZNF423	METTL5	KHSRP
	HKDC1	UBR3	APEX1
	TCF12	MYO3B	FRAS1
	IFI27	SP5	STAC3
	PDE10A	ERICH2	NANS
	ATP4A	GAD1	CLPP
	IFT122	GORASP2	EIF2B4
	BAAT	TLK1	ADAMTS17
	C1QBP	METTL8	PROK2
	GNAO1	DCAF17	MYH8
	PBX2	CYBD1	MTO1
	MTA2	DYNC1I2	TIA1
	SLC7A8	SLC25A12	CEP19
	BCL2A1	HAT1	TNFSF12
	NDUFC2	METAP1D	GNRHR
	IL17RA	DLX1	PMP2
	TNFSF13B	DLX2	RAMP2
	NEDD4	ITGA6	HBD
	FOXA1	PDK1	DIABLO
	ALDH9A1	RAPGEF4	PTPRT
	ASCL2	MAP3K20	BAZ1B
	STIM2	CDCA7	CLEC2B
	EFL1	SP3	FHL2
	MBNL2	OLA1	COX4I2
	DAO	SP9	CD2
	PTH2R	CIR1	GPR101
	BFSP2	SCRN3	SLIT2
	RNPC3	GPR155	ELAVL1
	CSNK1D	WIPF1	RECQL
	CLDN19	CHRNA1	SPI1
	GYG2	CHN1	NRL
	GAP43	ATF2	STK4
	PDLIM3	ATP5MC3	PLCD3
	PLCZ1	LNPK	TSPO
	MEIS2	EVX2	TTF2
	MMP12	HOXD13	SOX13
	AREG	HOXD12	PISD
	TRIM25	HOXD11	F13A1
	CETN2	HOXD10	EIF4G1
	SRF	HOXD9	SRP72
	SRPX2	HOXD8	PTPN23
	MSBP1	MIR10B	UHRF1
	AKAP13	HOXD4	RTTN
	CRYBB2	HOXD3	DAB1
	MUC16	HAGLR	ITGA6
	MAVS	HOXD1	CUL7
	PURA	MTX2	SKIC3
	TLK2	DEL2q31	RPS20
	CCDC22	HNRPA3	IL23A
	TUBB2B	NFE2L2	NDUFB8
	PSMA7	AGPS	BCL11B
	ST6GAL1	IFT70B	DEFB1
	ARHGAP6	IFT70A	DHX9
	CD70	PDE11A	GRP
	HSD3B1	RBM45	MARCHF6
	AVPR1A	OSBPL6	VAC14
	ICOSLG	CHROMR	PARS2
	CLIC2	PRKRA	GPX5
	PSMC2	PJVK	CYSLTR2
	GIMAP5	FKBP7	TNFSF4
	COA3	PLEKHA3	CTDP1
	CIT	TTN	REG3A
	SATB1	CCDC141	SHMT2
	LTBP3	SESTD1	SLC24A5
	TRIT1	ZNF385B	VPS35
	SLC15A1	DA10	UCN3
	DROSHA	MIR1258	IL9
	OGA	CWC22	CELSR3
	ODAPH	SCHLAP1	NFU1
	ADGRG6	UBE2E3	ZFP36L2
	GNB4	ITGA4	BAG1
	SNTG1	CERKL	CISD1
	CTBP2	NEUROD1	IL10RB
	MMP16	ITPRID2	PRDX6
	HIPK2	PPP1R1C	RAP1A
	PXDNL	ARVD4	BRD2
	GJD2	SCZD14	PLA2G4C
	PSMA1	PDE1A	STEAP3
	ZCCHC8	DNAJC10	RBL2
	KLKB1	FRZB	FAAH
	NR2C2AP	NCKAP1	KCNK2
	ZFYVE27	DUSP19	TMC1
	PADI4	NUP35	LOXHD1
	ATP5MK	ZNF804A	GP9
	PIGP	FSIP2	SUCLG1
	PSTPIP1	ZC3H15	MYO9A
	DLX5	ITGAV	SUMO2
	PDK1	FAM171B	PDE3A
	TFF2	CALCRL	IRF6
	ME2	TFPI	TLR6
	DYNLRB2	GULP1	CHD4
	DOCK2	DIRC1	FMO3
	PIGU	COL3A1	INPP4B
	XPNPEP3	COL5A2	TP73
	CMA1	WDR75	EN2
	VPS11	SLC40A1	LOXL2
	NLRP2	ASDURF	SP3
	HIBCH	ASNSD1	ANAPC1
	UTRN	FLJ25415	SYT1
	ERVW-1	OSGEPL1	LPAR2
	CDKN2C	ORMDL1	POFUT2
	SC5D	PMS1	MAD2L2
	NDUFB10	C2orf88	CRYGC
	TAS2R31	MSTN	XAB2
	KANSL1	HIBCH	CD207
	SPR	INPP1	PDE6C
	ALX3	MFSD6	TPCN2
	TRA2B	NEMP2	BRD4
	OCLN	NAB1	HEPACAM
	CDS1	GLS	GPAM
	CHRM3	STAT1	POPDC1
	KISS1	STAT4	REPS1
	CEACAM5	MYO1B	PACS2
	MMP10	NABP1	CCR4
	IBA57	CAVIN2	LHX4
	LFNG	TMEFF2	SRD5A1
	UNC13B	PCGEM1	RUVBL2
	ITGA5	SLC39A10	ADGRG1
	SUGCT	DNAH7	PTPRE
	DUSP9	STK17B	IL11RA
	SPEG	HECW2	CTH
	ZIC3	ANIB9	TALDO1
	GBF1	EJM9	AVPR1B
	TCF7	RLS4	SLC52A1
	NFIB	GTF3C3	SPTBN1
	EVC	PGAP1	HRC
	GDF6	ANKRD44	METTL8
	FPR2	SF3B1	DYNC1I2
	SPHK1	COQ10B	VRK2
	ANO6	HSPD1	SETBP1
	ECI2	HSPE1	GALR2
	GNB1	MOB4	MCPH1
	M6PR	RFTN2	PALLD
	KCNJ18	MARS2	ATF6B
	PPP2R2C	BOLL	DGKQ
	SF3A2	PLDL1	PLA2G4B
	ARMC9	SATB2	ALPI
	PRDX5	FTCDNL1	CALB1
	NCS1	C2orf69	SLC25A3
	GABRA4	TYW5	FZD4
	CLASP1	MAIP1	ECE2
	SPTBN4	SPATS2L	DCK
	UCN2	SGOL2	FANCF
	IL11	AOX1	MAP3K14
	TACR3	BZW1	ACAA1
	ZMYND8	CLK1	HPSE
	TMEM138	PPIL3	DNAJB11
	KIR2DS5	NIF3L1	ALG10
	KDM5A	ORC2	ABCD3
	UBAP2L	NDUFB3	H2AX
	SLC25A24	CFLAR	SPECC1L
	TUBB4B	CASP10	NUAK2
	TK1	CASP8	PCSK7
	EEF1A1	FLACC1	MGME1
	ZP2	TRAK2	USP9X
	TFE3	STRADB	SLC30A2
	PTGES	C2CD6	ACO1
	CXCL9	TMEM237	IL33
	OSBPL2	MPP4	LDHB
	GJB4	ALS2	RPL35A
	VAX2	CDK15	LGALS9
	FMN2	FZD7	MST1
	TSEN15	SUMO1	FSD2
	AFF2	NOP58	TLN1
	GPX6	BMPR2	KRT83
	CAVIN2	ICA1L	GABRG3
	PSMB10	WDR12	DDB1
	FNDC3B	ALS2CR8	PDPN
	B4GALNT2	NBEAL1	HECW2
	RD3	ABI2	ST8SIA2
	IL13RA2	RAPH1	FANCE
	DGKD	CD28	ANLN
	LHX2	CTLA4	MYH10
	LRMDA	ICOS	INTS2
	SLC13A5	OS4	ACTR2
	NME2	PARD3B	SV2A
	DAXX	NRP2	DNM3
	FHIT	INO80D	LETM1
	GBX2	NDUFS1	NDUFA6
	MAPKAPK3	EEF1B2	JUND
	ECE1	CMKLR2	CFD
	DMP1	CMKLR2-AS	CD226
	DLG2	ZDBF2	IL1RL2
	GGNBP2	ADAM23	SNRPE
	LORICRIN	DYTN	TFEB
	IFT43	FASTKD2	TMX2
	EPHA7	CPO	CCT2
	ERG	KLF7	BBC3
	NAT1	MYOSLID	H2AC20
	RPL36A-HNRNPH2	CREB1	SLC4A11
	ACY1	METTL21A	LTB
	IRF4	CCNYL1	KDM2B
	GTF2IRD2	FZD5	UBB
	ZSCAN20	PLEKHM3	PFKFB1
	KAT2A	CRYGD	AMPD3
	ALOX15	CRYGC	CEP164
	FCGR3B	CRYGB	GPLD1
	IGHM	CRYGA	NT5C2
	NEK9	C2orf80	ATP1B2
	KLF6	DUP2q35	NFS1
	ATP5F1D	IDDM13	HS6ST1
	MLNR	SLEN2	SDC1
	TOR2A	TCL4	LIG1
	HLA-DRB3	IDH1	SGPL1
	COPB2	PIKFYVE	SLC27A4
	POSTN	PTHR2	NPAP1
	LIPH	MAP2	KIF5B
	STON1-GTF2A1L	UNC80	SLC6A5
	CCN4	RPE	NT5DC1
	RELB	KANSL1L	PROS1
	XPO1	ACADL	NLRC4
	UBASH3A	MYL1	CSK
	UFC1	LANCL1	TRPV2
	KIAA0586	CPS1	PPOX
	MAB21L2	ERBB4	B4GALNT1
	TPSAB1	IKZF2	NEXN
	GRIP1	SPAG16	DGCR2
	ASPM	VWC2L	SNX14
	TTLL5	MTBS1	LAMA4
	LRPAP1	NBLST5	PDE2A
	NDUFAF7	BARD1	DYNLL1
	SEMA3A	ABCA12	SLC1A5
	COQ7	ATIC	SHANK3
	PBRM1	FN1	PIP5K1B
	PNPLA8	MREG	PCBP2
	IARS1	PECR	MAP2K4
	TERF1	XRCC5	DUX4
	SLC35A3	2025-03-04	PLCD4
	ORAI2	SMARCAL1	CHCHD2
	DNASE2	RPL37A	PFKFB4
	CADM1	IGFBP2	SCLT1
	RGS9	IGFBP5	POLB
	SLCO1A2	TNP1	CX3CL1
	CELA3B	DIRC3	PET100
	TLR5	TNS1	ADH1C
	SFRP4	RUFY4	TNFRSF8
	DGKG	CXCR2	BTRC
	LGI1	CXCR1	ZPR1
	PDE6D	ARPC2	VIPR1
	CIB1	GPBAR1	GCNT1
	TP53BP1	AAMP	PDE6G
	GFI1B	PNKD	KAT2B
	SPRED2	TMBIM1	SFTPA1
	NPTX2	CATIP	TFPI
	DAAM2	NRAMP1	HNF4G
	CLEC14A	CTDSP1	ASXL2
	HYLS1	MIR26B	TAS2R14
	CEP135	VIL1	CRLF2
	STX3	USP37	GATAD1
	CD9	CNOT9	PPP1R12A
	EXTL3	PLCD4	CA9
	MMP24	ZNF142	NT5C3A
	CFHR1	BCS1L	MUC5AC
	GAS1	RNF25	WEE1
	CNDP2	STK36	ASAH2
	PRDM1	TTLL4	ATP1B1
	GABARAP	CYP27A1	RPS3
	NDUFA8	PRKAG3	ZNF513
	RLIG1	WNT6	HS2ST1
	HTR2B	WNT10A	C4B
	AHDC1	CDK5R2	RPA1
	BRSK2	FEV	PLCH1
	ACOT8	CRYBA2	SYNGAP1
	PTGER3	MIR375	ATAD3A
	RPN1	CFAP65	FDXR
	NOD1	IHH	TCF20
	NDST2	NHEJ1	TAPBP
	NEO1	SLC23A3	ZNF423
	LRP8	ZFAND2B	HKDC1
	RNF43	ABCB6	TCF12
	PTPN9	ATG9A	IFI27
	PLA2G4D	ANKZF1	PDE10A
	HYOU1	STK16	ATP4A
	RAB18	TUBA4A	IFT122
	FAIM2	DNAJB2	BAAT
	SLAMF1	PTPRN	C1QBP
	SEC24C	RESP18	GNAO1
	CFC1	DNPEP	PBX2
	CEP41	DES	MTA2
	IL1RAPL1	SPEG	SLC7A8
	UGGT2	GMPPA	BCL2A1
	WNT2B	ACCN4	NDUFC2
	ATP13A3	CHPF	IL17RA
	ILF3	OBSL1	TNFSF13B
	MTREX	INHA	NEDD4
	TPH1	STK11IP	FOXA1
	MFN1	SLC4A3	ALDH9A1
	RBBP7	ACRPV	ASCL2
	HLA-DQB2	IGAN2	STIM2
	MKRN2	SPDA3	EFL1
	TFAP2D	EPHA4	MBNL2
	AGBL5	PAX3	DAO
	POLD2	SGPP2	PTH2R
	CCNT1	FARSB	BFSP2
	TNKS2	MOGAT1	RNPC3
	FNDC4	ACSL3	CSNK1D
	KRT75	KCNE4	CLDN19
	U2AF1	SCG2	GYG2
	TNPO1	AP1S3	GAP43
	TENM2	WDFY1	PDLIM3
	RFX3	MRPL44	PLCZ1
	ALPG	PI7	MEIS2
	TELO2	FAM124B	MMP12
	CLTRN	CUL3	AREG
	ZBED4	DOCK10	TRIM25
	EIF4A1	NYPA2	CETN2
	SCD5	IRS1	SRF
	ADAP2	RHBDD1	SRPX2
	CAPZA2	COL4A4	MSBP1
	MAPK12	COL4A3	AKAP13
	PLEK2	MFF	CRYBB2
	SLC5A5	TM4SF20	MUC16
	ACTBL2	AGFG1	MAVS
	KCTD1	SLC19A3	PURA
	POLI	CCL20	TLK2
	SPTLC3	DAW1	CCDC22
	PERP	SPHKAP	TUBB2B
	PGS1	PID1	PSMA7
	MCF2	DNER	ARHGAP6
	EVI2A	TRIP12	CD70
	PSORS1C1	FBXO36	HSD3B1
	DDX5	BDMR	AVPR1A
	CLDN14	HPE6	ICOSLG
	SELENOP	MYP12	CLIC2
	SAMD9L	STQTL21	PSMC2
	IGHG2	SP110	GIMAP5
	PUF60	SP140	COA3
	RPS29	SP140L	CIT
	TNFRSF18	SP100	SATB1
	ATP6V1H	CAB39	LTBP3
	IYD	ITM2C	TRIT1
	ZZEF1	GPR55	SLC15A1
	RPS15	SPATA3	DROSHA
	MSL2	PSMD1	OGA
	TNFRSF4	HTR2B	ODAPH
	KANK4	ARMC9	ADGRG6
	CENPF	B3GNT7	GNB4
	TAGLN2	NCL	SNTG1
	LPO	RNU20	CTBP2
	PIAS2	SNORD82	MMP16
	KAT8	NMUR1	HIPK2
	HIRA	PTMA	PXDNL
	TBC1D20	PDE6D	GJD2
	AP4B1	COPS7B	PSMA1
	TGM3	NPPC	ZCCHC8
	TOLLIP	DIS3L2	KLKB1
	ANKRD1	ALPP	NR2C2AP
	KIR2DS2	ALPPL2	ZFYVE27
	RHOD	ALPI	PADI4
	TFF1	ECEL1	ATP5MK
	PDIA4	PRSS56	PIGP
	BIK	CHRND	PSTPIP1
	BBOX1	CHRNG	DLX5
	TSHZ2	TIGD1	PDK1
	PMAIP1	EIF4E2	TFF2
	SEPTIN2	EFHD1	ME2
	TAMM41	GIGYF2	DYNLRB2
	PEG3	KCNJ13	DOCK2
	TAS2R43	SNORC	PIGU
	MLST8	NGEF	XPNPEP3
	ATP1A4	NEU2	CMA1
	DDRGK1	INPP5D	VPS11
	DOK2	ATG16L1	NLRP2
	TIMP4	SCARNA5	HIBCH
	MAP2K7	SCARNA6	UTRN
	FLOT2	SAG	ERVW-1
	E2F2	DGKD	CDKN2C
	SPON2	USP40	SC5D
	SDF4	UGT1A8	NDUFB10
	ZZZ3	UGT1A10	TAS2R31
	RPH3A	UGT1A9	KANSL1
	TRMT1	UGT1A7	SPR
	UQCRC1	UGT1A6	ALX3
	LILRB1	UGT1A5	TRA2B
	SKAP2	UGT1A4	OCLN
	OPLAH	UGT1A3	CDS1
	WNT5B	UGT1A1	CHRM3
	JAM3	HJURP	KISS1
	KCNH5	TRPM8	CEACAM5
	ZFP36	SPP2	MMP10
	TSPYL2	ARL4C	IBA57
	EPB41	SH3BP4	LFNG
	CHRM1	AGAP1	UNC13B
	PASK	GBX2	ITGA5
	TNFRSF9	ASB18	SUGCT
	DNAH2	SLEB2	DUSP9
	GAS2	ACKR3	SPEG
	RING1	COPS8	ZIC3
	ARID5B	COL6A3	GBF1
	TSC22D1	MLPH	TCF7
	RPS28	PRLH	NFIB
	MMP25	RAB17	EVC
	KRT76	LRRFIP1	GDF6
	MICU2	RBM44	FPR2
	UBE2N	RAMP1	ANO6
	MARK2	UBE2F	ECI2
	NBEA	SCLY	GNB1
	SMURF1	ESPNL	M6PR
	FGF16	ERFE	KCNJ18
	LPGAT1	ILKAP	PPP2R2C
	LAMC1	HES6	SF3A2
	UQCC3	PER2	ARMC9
	EXD2	TRAF3IP1	PRDX5
	RALA	ASB1	NCS1
	NPR3	TWIST2	GABRA4
	ANAPC2	HDAC4	CLASP1
	PJVK	NDUFA10	SPTBN4
	NUTF2	COPS9	UCN2
	POU2AF1	OTOSP	IL11
	PRG2	GPC1	TACR3
	TBCK	MIR149	ZMYND8
	NEIL2	ANKMY1	TMEM138
	IFIT2	RNPEPL1	KIR2DS5
	SLURP1	CAPN10	KDM5A
	EOGT	GPR35	UBAP2L
	NPR1	AQP12A	SLC25A24
	RECQL5	KIF1A	TUBB4B
	PLA2G12A	AGXT	TK1
	CAPRIN1	SNED1	EEF1A1
	SLC25A5	MTERF4	ZP2
	SEMA4D	PASK	TFE3
	MUC4	PPP1R7	PTGES
	MORC1	TMEM16G	CXCL9
	CALCOCO2	HDLBP	OSBPL2
	SLC12A9	SEPT2	GJB4
	MCM4	FARP2	VAX2
	MX2	STK25	FMN2
	ENSA	BOK	TSEN15
	IFT56	THAP4	AFF2
	C8A	ATG4B	GPX6
	CAMTA1	DTYMK	CAVIN2
	NANOG	ING5	PSMB10
	CSH1	D2HGDH	FNDC3B
	CD58	GAL3ST2	B4GALNT2
	RAPGEF4	NEU4	RD3
	DMRT1	PDCD1	IL13RA2
	KCNK17	TSE2	LHX2
	CD47	ITPR1	LRMDA
	INHA	CAV3	SLC13A5
	ADAMTS20	CIDEC	NME2
	CCN1	PPARG	DAXX
	TLL1	TSEN2	FHIT
	RPS4X	LGMD1H	GBX2
	MARCHF5	WNT7A	MAPKAPK3
	LPP	COL6A4P1	DMP1
	ERAP1	HSN1B	DLG2
	PPP2R3C	ZCWPW2	GGNBP2
	SLC6A20	TGFBR2	LORICRIN
	POLRMT	STT3B	IFT43
	DIAPH1	GLB1	EPHA7
	RPL6	CRTAP	ERG
	ISCA1	ACVR2B	NAT1
	FN3K	SCN5A	RPL36A-HNRNPH2
	YTHDF2	SCN11A	ACY1
	MUC6	POMGNT2	IRF4
	HERC1	CLEC3B	GTF2IRD2
	CBLIF	CCR5	ZSCAN20
	ARFGAP1	PTH1R	KAT2A
	PHIP	PTPN23	ALOX15
	USB1	COL7A1	FCGR3B
	TAS2R40	CELSR3	IGHM
	MED13L	PRKAR2A	NEK9
	SLCO4A1	NDUFAF3	KLF6
	DNAJB1	IMPDH2	ATP5F1D
	RASSF5	LAMB2	MLNR
	KLRB1	DAG1	TOR2A
	MAP3K15	GMPPB	HLA-DRB3
	AQP4	GNAT1	COPB2
	DPP10	HYAL1	POSTN
	MSRB3	MANF	LIPH
	SNU13	RFT1	STON1-GTF2A1L
	NFATC2IP	PRKCD	CCN4
	COL28A1	CACNA1D	RELB
	PSMB3	WNT5A	XPO1
	PSMA4	APPL1	UBASH3A
	CRYGS	FLNB	UFC1
	BAIAP2	HTD2	KIAA0586
	CILK1	PTPRG	MAB21L2
	IFNA8	ADAMTS9	TPSAB1
	PJA2	MITF	GRIP1
	IFNA21	TBC1D23	ASPM
	HRH2	TFG	TTLL5
	ARSL	MORC1	LRPAP1
	EPHA5	ATP6V1A	NDUFAF7
	CTNNA3	ZDHHC23	SEMA3A
	AMBN	TIMMDC1	COQ7
	RIMS2	CASR	PBRM1
	SLC2A12	RAB7	PNPLA8
	CCDC28B	ACAD9	IARS1
	CCL7	GP9	TERF1
	PHF2	CNBP	SLC35A3
	LPAR1	PLXND1	ORAI2
	STAG2	COL6A4P2	DNASE2
	MDK	COL6A5	CADM1
	LRP1B	COL6A6	RGS9
	RPL18	BFSP2	SLCO1A2
	LHFPL5	FOXL2	CELA3B
	DGKH	CLRN1	TLR5
	LTC4S	P2RY12	DGKG
	MGAT4B	MME	LGI1
	STRN4	SLC2A2	PDE6D
	NR1D2	DNAJC19	CIB1
	KIF2A	ATP11B	TP53BP1
	RPL3	ALG3	GFI1B
	NDST1	CLCN2	SPRED2
	IFITM3	IGF2BP2	NPTX2
	RNF168	CRYGS	DAAM2
	HR	OPA1	CLEC14A
	NUMA1	PCYT1A	HYLS1
	RETNLB	DYNLT2B	CEP135
	CEACAM3	CRSA	STX3
	BHMT	ZNF141	CD9
	ABCC10	FGFR3	EXTL3
	CARTPT	MSX1	MMP24
	SCIN	WFS1	CFHR1
	SLC14A2	MAN2B2	GAS1
	VPS45	TAPT1	CNDP2
	VEGFD	SEPSECS	PRDM1
	DERL2	PI4K2B	GABARAP
	RPS15A	ATP8A1	NDUFA8
	MAP2K3	SRD5A3	RLIG1
	TNRC6A	TMEM165	HTR2B
	PTBP1	SPINK2	AHDC1
	SOX4	AMTN	BRSK2
	THY1	AMBN	ACOT8
	UTP14C	ENAM	PTGER3
	SERPINA7	ADAMTS3	RPN1
	TUBB6	ODAPH	NOD1
	SORT1	PRKG2	NDST2
	GLUD2	PTPN13	NEO1
	PLA2R1	DSPP	LRP8
	MBOAT2	BMPR1B	RNF43
	SIK3	OCA5	PTPN9
	GPR161	SLC39A8	PLA2G4D
	SIX6	COL25A1	HYOU1
	TRMT112	PITX2	RAB18
	HTATIP2	IDDM23	FAIM2
	ZCCHC13	EXOSC9	SLAMF1
	ELMOD2	INPP4B	SEC24C
	KMT5B	MMAA	CFC1
	H3C1	EDNRA	CEP41
	CIDEA	NR3C2	IL1RAPL1
	KLC1	TRIM2	UGGT2
	NUFIP2	SLC25A4	WNT2B
	PIN1	UFSP2	ATP13A3
	RPLP0	SDHA	ILF3
	MICOS13	NDUFS6	MTREX
	KDSR	ADAMTS16	TPH1
	HOXC13	MTRR	MFN1
	PCSK1N	RETREG1	RBBP7
	ADARB1	BDA1B	HLA-DQB2
	DNAH1	ADAMTS12	MKRN2
	EIF4A2	SLC45A2	TFAP2D
	EPHA1	SLC1A3	AGBL5
	ORM1	EGFLAM	POLD2
	OXCT1	LIFR	CCNT1
	GAL3ST1	HCN1	TNKS2
	IQCE	BDPLT9	FNDC4
	SYN1	NDUFS4	KRT75
	TAS2R9	ERCC8	U2AF1
	HCAR2	NDUFAF2	TNPO1
	RFC1	ADAMTS6	TENM2
	TSPAN7	SMN2	RFX3
	TECR	ARSB	ALPG
	NHLRC2	ADGRV1	TELO2
	ZC3H18	KIAA0825	CLTRN
	CDK13	ARSK	ZBED4
	CDK5RAP3	PCSK1	EIF4A1
	CLEC4F	SLC25A46	SCD5
	ZFHX3	CAMK4	ADAP2
	PDP2	PGGT1B	CAPZA2
	KIAA0753	CDO1	MAPK12
	MYBPC2	ADAMTS19	PLEK2
	HAO1	LYRM7	SLC5A5
	PSMC1	IDDM18	ACTBL2
	RPL27	UQCRQ	KCTD1
	COPS5	CAMLG	POLI
	RPL13A	TGFBI	SPTLC3
	ARL15	KLHL3	PERP
	SLC5A6	WNT8A	PGS1
	CSPP1	NDUFA2	MCF2
	PDCD6IP	HARS1	EVI2A
	BTN2A1	ZMAT2	PSORS1C1
	SARM1	YIPF5	DDX5
	ADRA1A	SPINK1	CLDN14
	RNMT	SPINK5	SELENOP
	RPTOR	SPINK6	SAMD9L
	USP1	SPINK13	IGHG2
	TRPC7	SPINK7	PUF60
	PSMD12	SPINK9	RPS29
	PITPNC1	SH3TC2	TNFRSF18
	PLIN3	SLC26A2	ATP6V1H
	ZMAT5	PDGFRB	IYD
	ACSS2	CDX1	ZZEF1
	CEP89	SPARC	RPS15
	CUL4A	ZBED8	MSL2
	NAF1	NIDDM4	TNFRSF4
	ANXA6	GABRG2	KANK4
	RPS23	ERGIC1	CENPF
	CCL8	DDX41	TAGLN2
	SLC22A7	B4GALT7	LPO
	CSNK1G2	COL23A1	PIAS2
	ATP6V1G2	ADAMTS2	KAT8
	MPC1	FLT4	HIRA
	CUL1	FOXC1	TBC1D20
	CDCA7	PI9	AP4B1
	CD320	HIVEP1	TGM3
	ACTN3	SCZD3	TOLLIP
	COPA	MVCD7	ANKRD1
	TMEM106B	HFE	KIR2DS2
	RPS18	ZFP57	RHOD
	PSMD1	IDDM1	TFF1
	EIF5A	PBCA	PDIA4
	PAM16	NEU1	BIK
	MAPKBP1	CYP21A2	BBOX1
	FGF6	PSMB8	TSHZ2
	KCNJ16	PSMB9	PMAIP1
	TAS2R19	ITPR3	SEPTIN2
	NR2E1	UQCC2	TAMM41
	NLRP5	HMGA1	PEG3
	TAS1R2	PPIL1	TAS2R43
	RAB8A	DAAM2	MLST8
	DLX6	LRFN2	ATP1A4
	NKX2-6	PEX6	DDRGK1
	MAP1LC3B	POLH	DOK2
	RAB39B	VEGF	TIMP4
	FGR	MMUT	MAP2K7
	PSMC5	RHAG	FLOT2
	SULT1A2	COL21A1	E2F2
	ATG16L1	DST	SPON2
	VPS51	PTP4A1	SDF4
	HOOK2	LMBRD1	ZZZ3
	TRAF7	COL9A1	RPH3A
	RPIA	COL12A1	TRMT1
	HOXA11	BCKDHB	UQCRC1
	CXCR6	TENT5A	LILRB1
	EXOC2	SLC35A1	SKAP2
	TRAF1	RARS2	OPLAH
	CADM2	NDUFAF4	WNT5B
	EPHB3	FBXL4	JAM3
	SH3GL2	PRDM13	KCNH5
	DLL3	GEFSP8	ZFP36
	CABIN1	IDDM15	TSPYL2
	SARDH	FIG4	EPB41
	CTTN	CDC40	CHRM1
	BIVM-ERCC5	COL10A1	PASK
	CST1	DSE	TNFRSF9
	CEP63	NUS1	DNAH2
	STRC	GJA1	GAS2
	DHX16	PTPRK	RING1
	IGKC	ENPP1	ARID5B
	EEF1D	CCN2	TSC22D1
	SLC6A6	PEX7	RPS28
	GRK4	TNDM1	MMP25
	CDH7	HIVEP2	KRT76
	CYP51A1	IDDM21	MICU2
	S100A6	IDDM8	UBE2N
	POLK	SUMO4	MARK2
	RXRB	SYNE1	NBEA
	RORC	ZDHHC14	SMURF1
	C1GALT1C1	DYNLT1	FGF16
	CHPF	FNDC1	LPGAT1
	SLC7A6	SOD2	LAMC1
	PTPN18	PLG	UQCC3
	EEA1	PRKN	EXD2
	EXOSC4	SMOC2	RALA
	COA6	DYNLT2	NPR3
	TWF2	PSMB1	ANAPC2
	NUP85	PRKAR1B	PJVK
	LGALS4	GET4	NUTF2
	TRIB1	ELFN1	POU2AF1
	RRM2	IQCE	PRG2
	CRLS1	KDELR2	TBCK
	NTSR1	COL28A1	NEIL2
	ZFAND5	COXFA4	IFIT2
	MT1A	THSD7A	SLURP1
	TNP2	CRPPA	EOGT
	CSNK1E	IL6	NPR1
	LIPT1	HHT4	RECQL5
	TIRAP	FKBP14	PLA2G12A
	COL20A1	GARS1	CAPRIN1
	ADAM12	GHRHR	SLC25A5
	PTGER1	ADCYAP1R1	SEMA4D
	ARF1	GLI3	MUC4
	PSG2	PSMA2	MORC1
	PCNX2	GCK	CALCOCO2
	RPS2	HSPB1	SLC12A9
	CD79B	PTPN12	MCM4
	NAXE	MAGI2	MX2
	RP9	CD36	ENSA
	KIR3DL2	PCLO	IFT56
	TSLP	COL1A2	C8A
	NPAS2	PON1	CAMTA1
	ZDHHC6	SLC25A13	NANOG
	NOP2	PAPA4	CSH1
	TUBGCP6	CYP3A4	CD58
	RUBCN	ZCWPW1	RAPGEF4
	ZNF276	TFR2	DMRT1
	NOTCH2NLC	EPO	KCNK17
	AGFG1	PAI1	CD47
	RABEP2	RELN	INHA
	POLL	PRKAR2B	ADAMTS20
	EN1	COG5	CCN1
	RAP1B	CAV1	TLL1
	RNASE3	MET	RPS4X
	GRK3	WNT2	MARCHF5
	PKN2	WNT16	LPP
	UBIAD1	PTPRZ1	ERAP1
	TRIM24	TAS2R16	PPP2R3C
	COL24A1	PAX4	SLC6A20
	C5AR2	IMPDH1	POLRMT
	DIP2A	ZC3HC1	DIAPH1
	AMY1B	NUP205	RPL6
	SHOX2	BDPLT14	ISCA1
	ERAL1	TAS2R3	FN3K
	TXNRD1	TAS2R4	YTHDF2
	PDIA3	TAS2R5	MUC6
	HBE1	CLEC5A	HERC1
	ZC2HC1B	TAS2R38	CBLIF
	PFKP	TAS2R40	ARFGAP1
	KLF13	TAS2R60	PHIP
	ZNF148	TAS2R41	USB1
	LMOD1	TPK1	TAS2R40
	PSPH	ZBED10P	MED13L
	CDC25A	LMBR1	SLCO4A1
	CDC42BPA	PTPRN2	DNAJB1
	CLOCK	GEFSP6	RASSF5
	MICAL1	WS2C	KLRB1
	KIR2DL3	ERI1	MAP3K15
	FCGR1A	BLK	AQP4
	PIBF1	ZDHHC2	DPP10
	C1QTNF3	BMP1	MSRB3
	GDI2	NEFL	SNU13
	BCO1	CHRNA2	NFATC2IP
	CSGALNACT1	ANK1	COL28A1
	CNGA2	PLAT	PSMB3
	PPIL1	POMK	PSMA4
	CBX1	HGSNAT	CRYGS
	TRAK2	IMPAD1	BAIAP2
	CCR10	CMT2H	CILK1
	AHNAK	SBSPON	IFNA8
	ATG7	TMEM70	PJA2
	DYRK2	JPH1	IFNA21
	LIM2	GDAP1	HRH2
	ITSN2	PMP2	ARSL
	BCAT1	HTC1	EPHA5
	LAG3	CIBAR1	CTNNA3
	MACROD2	NDUFAF6	AMBN
	CEP104	UQCRB	RIMS2
	FKBP5	RRM2B	SLC2A12
	GJA3	TRPS1	CCDC28B
	IFNL1	HPV18I1	CCL7
	CDC6	TRPS2	PHF2
	TRIB2	SLC30A8	LPAR1
	TET1	EXT1	STAG2
	STX2	COL14A1	MDK
	FAM13A	PPKP1B	LRP1B
	PPFIA1	NDUFB9	RPL18
	MYH1	NDRG1	LHFPL5
	SIDT2	COL22A1	DGKH
	RNF8	PTP4A3	LTC4S
	MYO1A	GPIHBP1	MGAT4B
	KDM6B	MAFA	STRN4
	FLII	FAM83H	NR1D2
	ESRRG	PLEC1	KIF2A
	FGF5	CYC1	RPL3
	SPRTN	DGAT1	NDST1
	ELAVL2	TONSL	IFITM3
	CA8	RECQL4	RNF168
	ARPC1A	GLIS3	HR
	ALYREF	PTPRD	NUMA1
	CSNK1A1	TYRP1	RETNLB
	GFRA1	B4GALT1	CEACAM3
	SCUBE2	SPINK4	ABCC10
	SGSM2	VCP	CARTPT
	MEF2B	TPM2	SCIN
	KLRD1	NPR2	SLC14A2
	CBR1	GRHPR	VPS45
	C1QTNF9	EXOSC3	VEGFD
	PI3	CTRCT26	DERL2
	NRG4	PIP5K1B	RPS15A
	ZNF143	PRKACG	MAP2K3
	SDK2	PCSK5	TNRC6A
	AMTN	NTRK2	PTBP1
	HOXA1	AUH	SOX4
	RAMP3	ROR2	THY1
	BNIP3	SPTLC1	UTP14C
	ESS2	NANS	SERPINA7
	MBOAT7	TGFBR1	TUBB6
	LGALS3BP	ALG2	SORT1
	FPR1	CHDT3	GLUD2
	CD276	FKTN	PLA2R1
	BDKRB1	TMEM38B	MBOAT2
	YWHAH	PTPN3	SIK3
	FYB1	SVEP1	GPR161
	ACD	COL27A1	SIX6
	SFN	WHRN	TRMT112
	MYO1C	GSN	HTATIP2
	OGFOD1	NDUFA8	ZCCHC13
	PXYLP1	RC3H2	ELMOD2
	MS4A1	PSMB7	KMT5B
	PCM1	LRSAM1	H3C1
	ALPK3	ENG	CIDEA
	TAGLN	DPM2	KLC1
	TAL1	DOLK	NUFIP2
	ODF2	PRDM12	PIN1
	F13B	POMT1	RPLP0
	PTGFR	TSC1	MICOS13
	SLC43A2	GFI1B	KDSR
	TRA2A	CEL	HOXC13
	TBX3	SURF1	PCSK1N
	MTF2	ADAMTS13	ADARB1
	UROS	COL5A1	DNAH1
	CLEC18A	DNLZ	EIF4A2
	AOC1	AGPAT2	EPHA1
	MEOX2	CACNA1B	ORM1
	PHLPP1	PFKP	OXCT1
	BLZF1	AKR1C1	GAL3ST1
	ELFN1	AKR1C2	IQCE
	HTR1B	IL2RA	SYN1
	CCBE1	DHTKD1	TAS2R9
	RAD54L	LPRS	HCAR2
	IMMP2L	DCLRE1C	RFC1
	ERC2	MRC1	TSPAN7
	CDK7	PIP4K2A	TECR
	DNAI1	USH1K	NHLRC2
	KCNIP1	PTPN20	ZC3H18
	PET117	GDF2	CDK13
	FUCA2	ERCC6	CDK5RAP3
	NYAP2	PRKG1	CLEC4F
	BHMT2	PCDH15	ZFHX3
	CLPX	TFAM	PDP2
	KCNMB2	EGR2	KIAA0753
	CBFA2T2	DNA2	MYBPC2
	FOXF1	HK1	HAO1
	ECT2	ADAMTS14	PSMC1
	WNT7B	CDH23	RPL27
	IFT81	LRMDA	COPS5
	CD5	BMPR1A	RPL13A
	BLVRA	MINPP1	ARL15
	LMBRD2	IDDM24	SLC5A6
	TRAF5	LIPF	CSPP1
	KIAA0825	FAS	PDCD6IP
	PRM2	PLCE1	BTN2A1
	CSPG4	ALDH18A1	SARM1
	CLPTM1	EXOSC1	ADRA1A
	DISC1	HOGA1	RNMT
	FGFRL1	PI4K2A	RPTOR
	FXYD6-FXYD2	COX15	USP1
	DKK2	CHUK	TRPC7
	TAC3	WNT8B	PSMD12
	NFE2L1	NDUFB8	PITPNC1
	MED23	TWNK	PLIN3
	BAIAP2L2	PDZD7	ZMAT5
	LRP12	KAZALD1	ACSS2
	SORCS2	ECTD5	CEP89
	STAM2	PITX3	CUL4A
	NNT	GBF1	NAF1
	IFNA16	ATP5MD	ANXA6
	LYVE1	IDDM17	RPS23
	DDX39B	ADRA2A	CCL8
	WNK2	ZDHHC6	SLC22A7
	FCN3	TCF7L2	CSNK1G2
	RGS4	NANOS1	ATP6V1G2
	BHLHE40	BAG3	MPC1
	LANCL2	HTRA1	CUL1
	ZSWIM8	FANK1	CDCA7
	H4C14	PTPRE	CD320
	SYN2	IFITM5	ACTN3
	MYO18B	TNNI2	COPA
	RARG	TNNT3	TMEM106B
	PLS1	INS	RPS18
	TNFAIP8L2	HBB	PSMD1
	EYA2	SMPD1	EIF5A
	BRAT1	SBF2	PAM16
	TRIM14	PSMA1	MAPKBP1
	FGL2	KCNJ11	FGF6
	BMP3	ABCC8	KCNJ16
	FRMD7	USH1C	TAS2R19
	TOPBP1	PTPN5	NR2E1
	ALDH1B1	WT1	NLRP5
	MTA1	EXT2	TAS1R2
	ULK2	SLC35C1	RAB8A
	MCM10	MAPK8IP1	DLX6
	ARHGEF18	CREB3L1	NKX2-6
	QSOX2	SLC39A13	MAP1LC3B
	DDX52	NDUFS3	RAB39B
	NFATC3	NUP160	FGR
	INTU	PTPRJ	PSMC5
	LAP3	SLC43A1	SULT1A2
	ZCCHC3	CLP1	ATG16L1
	FBXO11	FAM111A	VPS51
	WNK3	DAGLA	HOOK2
	ZMAT4	FTH1	TRAF7
	ESM1	UQCC3	RPIA
	SSX2IP	BSCL2	HOXA11
	P2RX4	STX5	CXCR6
	RCBTB1	PLAAT3	EXOC2
	CARM1	IDDM4	TRAF1
	DMGDH	ST3	EPHB3
	VAMP8	ATL3	SH3GL2
	KLRC4	COX8A	DLL3
	GNMT	FERMT3	CABIN1
	MAEA	RASGRP2	SARDH
	MYRF	VPS51	CTTN
	EXOC3L2	EFEMP2	BIVM-ERCC5
	PNPLA1	CST6	CST1
	AGTRAP	B4GAT1	CEP63
	SULT2A1	CTSF	STRC
	CDA	LRFN4	DHX16
	CDC42BPG	PTPRCAP	IGKC
	SSR1	AIP	EEF1D
	PLAAT2	NDUFV1	SLC6A6
	VWA1	NDUFS8	GRK4
	RPA2	CPT1A	CDH7
	PER1	IGHMBP2	CYP51A1
	DZIP1L	CLPB	POLK
	FGF18	RELT	RXRB
	SENP2	UCP3	RORC
	UBE3C	SERPINH1	C1GALT1C1
	HDAC5	WNT11	CHPF
	NTN1	MYO7A	SLC7A6
	PIAS1	NDUFC2	PTPN18
	IFNA17	ALG8	EEA1
	SNX19	TMEM126B	EXOSC4
	MRM1	TYR	COA6
	VPS37D	MTNR1B	TWF2
	GYPA	MTMR2	NUP85
	DIP2C	MMP20	LGALS4
	CDH12	MMP13	TRIB1
	TP53INP2	TCPT	RRM2
	SYVN1	ALG9	CRLS1
	CTRL	CRYAB	NTSR1
	GTF3A	SDHD	ZFAND5
	LSS	ZBTB16	MT1A
	LOC102723407	SIK3	TNP2
	ACP4	PCSK7	CSNK1E
	DHX30	PHLDB1	LIPT1
	DYNLT3	SLC37A4	TIRAP
	ZC3H15	DPAGT1	COL20A1
	ECM1	MFRP	ADAM12
	SLC6A14	STT3A	PTGER1
	TRAK1	FOXRED1	ARF1
	PRKAG1	FLI1	PSG2
	MAPK13	KCNJ1	PCNX2
	ETV1	KCNJ5	RPS2
	MEIS1	ADAMTS8	CD79B
	CAMK1	ADAMTS15	NAXE
	GSTM3	WNK1	RP9
	H3C13	WNT5B	KIR3DL2
	CKS2	CACNA1C	TSLP
	CCDC88A	NDUFA9	NPAS2
	ZDHHC1	VWF	ZDHHC6
	ARFGAP2	SCNN1A	NOP2
	PCTP	GNB3	TUBGCP6
	UBE2D2	PTPN6	RUBCN
	ABCC11	C1S	ZNF276
	NLRP7	C1R	NOTCH2NLC
	RASAL2	PEX5	AGFG1
	BMI1	CLEC4C	RABEP2
	PKNOX2	CLEC4A	POLL
	DONSON	CLEC6A	EN1
	SLC10A7	CLEC4D	RAP1B
	TRMT10C	CLEC4E	RNASE3
	PLPPR5	AICDA	GRK3
	ADCY9	CLEC2D	PKN2
	EXOC6B	CLECL1	UBIAD1
	ADI1	CLEC2B	TRIM24
	CTF1	CLEC2A	COL24A1
	DNAH6	CLEC12A	C5AR2
	MMP11	TAS2R45	DIP2A
	RFX1	CLEC12B	AMY1B
	SIAE	CLEC9A	SHOX2
	KREMEN1	CLEC1A	ERAL1
	NEGR1	CLEC7A	TXNRD1
	RHBDL2	TAS2R50	PDIA3
	ZC3H13	TAS2R20	HBE1
	COLGALT2	TAS2R19	ZC2HC1B
	SNX2	TAS2R31	PFKP
	PACS1	TAS2R46	KLF13
	SRP54	TAS2R43	ZNF148
	CCR6	TAS2R30	LMOD1
	RSAD2	TAS2R42	PSPH
	BUD23	CDKN1B	CDC25A
	FGD2	APOLD1	CDC42BPA
	SYNE4	PTPRO	CLOCK
	SCUBE3	SLCO1B3	MICAL1
	RPS8	SLCO1B1	KIR2DL3
	MCTS2	IAPP	FCGR1A
	DIAPH3	AD5	PIBF1
	MTNR1A	ITPR2	C1QTNF3
	ZFAND4	PTHLH	GDI2
	INSL3	FGD4	BCO1
	TANK	ADAMTS20	CSGALNACT1
	BUD13	HPV18I2	CNGA2
	R3HDM2	VDR	PPIL1
	BLTP1	COL2A1	CBX1
	CLIC1	PFKM	TRAK2
	GRM3	WNT10B	CCR10
	ERLIN1	WNT1	AHNAK
	ZC3H7A	AQP2	ATG7
	IL37	AQP5	DYRK2
	CSRP2	RACGAP1	LIM2
	RNASE1	COX14	ITSN2
	SELPLG	DIP2B	BCAT1
	KDF1	ACVRL1	LAG3
	LAT2	ACVR1B	MACROD2
	GIT2	KRT85	CEP104
	HSD17B12	KRT74	FKBP5
	ZNF808	KRT1	GJA3
	METTL3	KRT76	IFNL1
	CDK11A	KRT18	CDC6
	ELOVL2	SP7	TRIB2
	NEFM	AMHR2	TET1
	VASH2	HOXC13	STX2
	KIR2DS4	MIP	FAM13A
	ZFP36L1	GLI1	PPFIA1
	STOX1	MARS1	MYH1
	C2orf69	PIP4K2C	SIDT2
	USP14	CYP27B1	RNF8
	SETD1B	AVIL	MYO1A
	ATP6V0D1	RXYLT1	KDM6B
	TRIM13	GNS	FLII
	SLC30A5	NUP107	ESRRG
	OTOG	PTPRB	FGF5
	TRIM5	PTPRR	SPRTN
	ROBO4	PTPRQ	ELAVL2
	TXNDC15	KITLG	CA8
	HNRNPD	NDUFA12	ARPC1A
	CDH8	MYBPC1	ALYREF
	POLDIP2	POLR3B	CSNK1A1
	MMP19	UNG	GFRA1
	ERC1	MMAB	SCUBE2
	IFNA14	MVK	SGSM2
	CDX4	TRPV4	MEF2B
	NR4A3	TRAFD1	KLRD1
	RCVRN	PTPN11	CBR1
	CLCN3	NIDDM2	C1QTNF9
	PGAM1	HSPB8	PI3
	BABAM2	DYNLL1	NRG4
	COL22A1	HNF1A	ZNF143
	MAST2	HPD	SDK2
	SV2B	ATP6V0A2	AMTN
	RBMS1	ZMYM5	HOXA1
	NOL3	ZMYM2	RAMP3
	ADRA1B	GJA3	BNIP3
	FARP2	GJB6	ESS2
	GPAT2	SACS	MBOAT7
	BOLA2	ATP8A2	LGALS3BP
	METAP1D	PDX1	FPR1
	RBMS2	CDX2	CD276
	SIGLEC1	PAPA5	BDKRB1
	HAGH	EXOSC8	YWHAH
	CTDSP2	RIEG2	FYB1
	RPS3A	COG6	ACD
	SYT14	COG3	SFN
	DSC1	FNDC3A	MYO1C
	DBI	ALG11	OGFOD1
	SETDB2	THSD1	PXYLP1
	TADA2A	PAPA2	MS4A1
	WIPI2	TBC1D4	PCM1
	KCNH6	EDNRB	ALPK3
	TPM4	DCT	TAGLN
	S1PR1	DNAJC3	TAL1
	NAA15	IRS2	ODF2
	ADGRE5	ATP11A	F13B
	TRIM33	PSMB5	PTGFR
	TGIF2	PSMB11	SLC43A2
	MRPS7	NRL	TRA2A
	CD74	TGM1	TBX3
	DRD5	NUBPL	MTF2
	GPHA2	PSMA6	UROS
	IQGAP1	HPV6AI1	CLEC18A
	WDR20	CLEC14A	AOC1
	AGO1	LRFN5	MEOX2
	SERPINB6	MGAT2	PHLPP1
	CHRD	CTRCT32	BLZF1
	MGAT5B	ATL1	ELFN1
	PGRMC2	GNPNAT1	HTR1B
	POLGARF	PSMA3	CCBE1
	GTF3C2	SPTB	RAD54L
	NEUROG2	ZFP36L1	IMMP2L
	SNX27	ACTN1	ERC2
	RAPGEF1	COX16	CDK7
	CA5A	ZFYVE1	DNAI1
	SNRPD2	PSEN1	KCNIP1
	HNRNPM	IDDM11	PET117
	CENPE	ABCD4	FUCA2
	LRRC8A	NPC2	NYAP2
	ZNF141	MLH3	BHMT2
	RPS13	POMT2	CLPX
	SMYD2	SPTLC2	KCNMB2
	MNT	DIO2	CBFA2T2
	USP20	PTPN21	FOXF1
	LEPROT	CKBE	ECT2
	CDC42EP2	GPR68	WNT7B
	CEACAM6	FBLN5	IFT81
	UGGT1	TRIP11	CD5
	CDC25B	SLC24A4	BLVRA
	MRPL12	LYSET	LMBRD2
	COLEC10	VRK1	TRAF5
	E2F4	DIO3OS	KIAA0825
	NRIP1	DIO3	PRM2
	TRIM22	DYNC1H1	CSPG4
	POMP	TECPR2	CLPTM1
	SERPINB1	CKB	DISC1
	RPL7A	APOPT1	FGFRL1
	NOC3L	OCA2	FXYD6-FXYD2
	LMTK2	SLC12A6	DKK2
	IRF2BP1	CDIN1	TAC3
	DDAH1	CHST14	NFE2L1
	ATP5PB	SPINT1	MED23
[truncated: 9,575 more rows]

## Sheet: GSE Merged counts
Sample Symbol	s1	s2	s3	s4	s5	s6	s7	s8	s9	s10	s11	s12	s13	s14	s15	s16	s17	s18	s19	s20	s21	s22	s23	s24	s25	s26	s27	s28	s29	s30	MF0015_1	MM0020_1	MM0029_1	MM0025_1	MF0008_1	MF0016_1	MF0018_1	MM0026_1	MM0022_1	MM0011_1	MM0031_1	MM0027_1	MF0020_1	MM0021_1	MM0013_1	MM0019_1	MM0028_1	MF0007_1	MF0006_1
2025-12-01	2	1	0	0	0	0	0	0	0	0	0	0	0	1	0	0	1	0	0	2	0	1	1	1	0	0	0	2	0	1	0	0	0	0	0	0	0	0	0	0	0	0	0	0	0	0	0	0	0
2025-03-01	1637	958	769	535	223	195	185	2	662	2195	562	910	2	55	57	60	4	749	941	3661	0	1291	1660	4118	1148	974	1683	842	531	817	0	0	0	0	0	0	0	0	0	0	0	0	0	0	0	0	0	0	0
2025-09-01	3959	4314	2848	2754	2908	4048	507	449	1958	4023	3805	4540	29	166	188	1338	1767	3822	2761	2561	215	2090	4440	1727	1013	2836	3543	2409	3501	3622	0	0	0	0	0	0	0	0	0	0	0	0	0	0	0	0	0	0	0
2025-03-10	27	21	1	1	0	1	0	0	0	0	10	18	1	1	2	1	1	1	4	2	0	1	10	5	5	1	9	14	5	1	0	0	0	0	0	0	0	0	0	0	0	0	0	0	0	0	0	0	0
2025-09-10	37	55	28	5	1	0	5	10	7	36	5	0	3	6	9	0	0	28	24	48	1	159	37	45	11	4	22	11	8	6	0	0	0	0	0	0	0	0	0	0	0	0	0	0	0	0	0	0	0
2025-03-11	0	1	0	1	0	0	0	7	0	0	0	1	8	5	7	0	0	1	0	3	0	0	0	1	1	0	2	5	0	0	0	0	0	0	0	0	0	0	0	0	0	0	0	0	0	0	0	0	0
2025-09-11	492	509	428	101	37	194	22	1	197	807	233	178	31	28	84	72	0	407	566	527	43	410	547	500	218	226	223	273	145	224	0	0	0	0	0	0	0	0	0	0	0	0	0	0	0	0	0	0	0
2025-09-12	3	12	1	1	6	0	0	1	0	9	11	0	0	1	0	4	1	11	16	1	1	3	2	6	0	2	1	3	2	9	0	0	0	0	0	0	0	0	0	0	0	0	0	0	0	0	0	0	0
2025-09-14	5	1	0	6	1	0	0	0	0	0	1	2	0	1	1	0	0	0	2	10	0	3	0	6	3	1	3	6	0	0	0	0	0	0	0	0	0	0	0	0	0	0	0	0	0	0	0	0	0
2025-09-15	2020	1707	1273	156	131	674	236	141	837	3082	845	553	66	55	7	107	80	1558	1229	3386	0	637	1581	2361	2916	1042	1302	834	945	2744	0	0	0	0	0	0	0	0	0	0	0	0	0	0	0	0	0	0	0
2025-03-02	1748	2298	2959	1258	1992	4758	601	4	1518	3765	1150	3470	24	83	65	297	1083	3629	1201	3634	567	3311	1526	2587	2829	1570	3406	1960	1995	4887	0	0	0	0	0	0	0	0	0	0	0	0	0	0	0	0	0	0	0
2025-09-02	4804	3591	1620	369	350	837	200	315	1006	4454	1431	1183	360	76	150	9	39	1854	2734	3779	383	1335	3501	3742	1551	1697	2409	1696	1229	2645	0	0	0	0	0	0	0	0	0	0	0	0	0	0	0	0	0	0	0
2025-03-03	141	186	178	246	122	191	52	364	129	227	225	212	5	230	40	0	0	334	153	64	0	0	142	171	110	220	322	174	57	185	0	0	0	0	0	0	0	0	0	0	0	0	0	0	0	0	0	0	0
2025-09-03	14	8	0	0	0	1	0	7	1	4	2	2	7	5	5	0	2	2	12	32	0	3	2	6	1	9	20	7	5	6	0	0	0	0	0	0	0	0	0	0	0	0	0	0	0	0	0	0	0
2025-03-04	2	2	1	2	1	1	0	1	0	0	0	2	1	4	1	1	0	2	0	1	0	1	0	2	0	1	5	1	2	2	0	0	0	0	0	0	0	0	0	0	0	0	0	0	0	0	0	0	0
2025-09-04	72	89	37	3	94	211	2	3	46	150	71	164	5	2	6	0	3	221	92	258	0	94	73	138	2294	61	144	81	59	111	0	0	0	0	0	0	0	0	0	0	0	0	0	0	0	0	0	0	0
2025-03-05	802	796	233	33	40	194	32	0	255	669	334	161	0	2	3	16	0	380	462	961	0	27	823	1415	687	509	545	492	210	409	0	0	0	0	0	0	0	0	0	0	0	0	0	0	0	0	0	0	0
2025-09-05	605	933	1260	461	1834	3605	221	53	692	1325	1074	2587	90	140	83	372	1053	3416	659	2224	96	2256	773	2014	426	1020	2476	1511	613	1239	0	0	0	0	0	0	0	0	0	0	0	0	0	0	0	0	0	0	0
5S_rRNA	0	2	0	0	42	0	0	43	31	6	10	38	170	3	368	2	38	7	8	23	0	2	8	14	2	2	11	13	140	4	0	0	0	0	0	0	0	0	0	0	0	0	0	0	0	0	0	0	0
2025-03-06	5995	5874	1321	426	592	1644	227	185	1253	4096	2562	997	151	185	223	42	62	2356	4051	3643	0	1252	4668	6780	2826	4932	5301	3794	2035	6021	0	0	0	0	0	0	0	0	0	0	0	0	0	0	0	0	0	0	0
2025-09-06	6916	6929	4876	2794	4180	5162	1141	383	2765	8727	5080	3648	169	189	215	699	1575	10424	5864	5261	747	5802	5330	4568	5763	6134	6554	4145	5460	7597	0	0	0	0	0	0	0	0	0	0	0	0	0	0	0	0	0	0	0
2025-03-07	3256	2687	987	344	170	444	142	189	845	3572	995	750	12	82	45	0	0	702	1953	4836	151	631	3516	7993	3415	1755	2101	1631	434	905	0	0	0	0	0	0	0	0	0	0	0	0	0	0	0	0	0	0	0
2025-09-07	3589	3889	1175	485	468	751	174	40	1099	4397	888	806	94	7	87	219	637	753	2308	3457	341	1467	3890	4659	2041	1632	2247	1833	502	1043	0	0	0	0	0	0	0	0	0	0	0	0	0	0	0	0	0	0	0
7SK	640	732	221	195	56	420	108	176	202	710	260	157	55	98	365	27	14	171	411	749	0	6	515	1122	346	641	874	492	153	273	0	0	0	0	0	0	0	0	0	0	0	0	0	0	0	0	0	0	0
2025-03-08	2468	2753	2135	198	374	1719	640	270	1664	4146	1710	1508	556	45	199	103	0	3120	2057	2678	411	4888	2241	4536	4330	3120	3918	2771	2546	3064	0	0	0	0	0	0	0	0	0	0	0	0	0	0	0	0	0	0	0
2025-09-08	495	323	107	1	44	34	34	1	134	294	408	195	42	1	9	0	3	503	336	319	142	1	423	264	93	320	294	210	187	362	0	0	0	0	0	0	0	0	0	0	0	0	0	0	0	0	0	0	0
2025-03-09	1329	1085	2068	1206	1727	1967	347	7	637	1673	998	1337	14	5	23	594	1126	1756	705	950	212	346	1072	618	242	907	1296	614	862	679	0	0	0	0	0	0	0	0	0	0	0	0	0	0	0	0	0	0	0
2025-09-09	18063	21414	25938	4117	8533	15250	4480	2190	13912	28002	16465	23237	367	1191	1322	1773	1091	48490	18401	19349	3321	40180	18606	12084	5886	21877	28617	19091	24761	36413	0	0	0	0	0	0	0	0	0	0	0	0	0	0	0	0	0	0	0
A1BG	8	4	0	2	2	0	0	0	1	0	3	6	0	3	0	1	0	0	6	3	0	0	5	3	2	1	6	6	9	0	7	2	1	0	4	1	0	2	0	0	0	3	0	0	0	0	0	0	0
A1BG-AS1	161	177	133	20	17	314	28	0	117	147	158	68	3	3	9	1	1	245	118	174	218	266	134	131	82	114	209	123	180	125	17	26	22	7	4	7	7	6	19	1	27	17	30	7	4	14	38	5	8
A1CF	0	3	1	2	2	2	0	0	1	1	4	0	0	0	0	1	0	3	0	2	2	1	1	1	0	1	1	5	1	4	0	0	0	0	0	0	0	0	0	0	0	0	0	0	0	0	0	0	0
A2M	17	5	1	0	0	29	0	1	8	17	0	8	0	2	2	0	0	40	3	10	0	2	5	1	2	3	7	2	4	24	852	449	133	18	223	93	59	11	29	91	326	67	205	69	29	230	99	65	140
A2M-AS1	87	77	38	13	0	0	5	12	26	97	162	33	1	22	25	9	0	133	49	33	0	1	207	85	16	117	85	34	30	30	235	150	53	8	48	30	32	5	5	30	91	38	25	16	11	51	49	15	43
A2ML1	2	2	0	1	2	0	0	4	0	2	1	2	4	121	1	0	0	0	1	3	2	4	0	3	1	0	1	1	1	1	6	5	1	0	0	0	0	0	0	1	4	1	0	0	0	1	2	0	0
A2ML1-AS1	0	0	0	0	0	0	0	0	0	0	0	0	0	0	1	0	0	0	0	0	0	0	0	0	0	0	0	1	0	0	0	0	0	0	0	0	0	0	0	0	0	0	0	0	0	0	0	0	0
A2ML1-AS2	0	0	0	0	0	0	0	0	0	0	0	0	0	0	0	0	0	0	0	0	0	0	0	0	0	0	0	0	0	1	0	0	0	0	0	0	0	0	0	0	0	0	0	0	0	0	0	0	0
A2MP1	4	0	0	1	0	0	0	0	0	0	0	0	0	0	1	0	0	1	0	1	0	0	2	1	0	0	0	3	1	0	163	35	22	3	17	10	9	2	1	19	30	12	38	5	3	38	14	8	18
A3GALT2	18	20	8	2	0	35	0	0	55	64	10	78	0	0	8	0	7	4	39	21	0	1	15	77	24	50	122	30	7	44	3	4	0	0	0	0	3	1	0	0	1	1	0	2	0	0	0	0	2
A4GALT	0	1	117	0	0	0	2	0	3	1	0	0	1	1	2	0	0	1	1	4	0	2	0	0	4	1	1	2	8	3	0	12	7	2	14	0	2	0	3	2	2	6	3	5	0	8	18	1	0
A4GNT	0	0	1	0	1	0	0	0	0	1	0	0	0	5	0	0	0	0	0	0	0	0	1	1	0	0	0	0	0	0	0	0	0	0	1	0	0	0	0	0	0	0	0	0	0	0	0	0	0
AAAS	714	737	827	181	283	631	124	2	427	830	666	609	0	0	41	6	0	1292	518	710	511	693	841	445	400	855	1219	476	510	998	134	527	159	141	140	13	103	122	153	22	141	141	94	125	21	125	225	21	43
AACS	413	374	156	11	44	194	39	100	153	591	344	144	2	36	39	89	2	762	251	371	109	231	432	320	141	363	393	288	244	487	140	250	63	76	68	14	33	58	68	8	77	59	133	61	9	88	84	14	39
AACSP1	0	1	0	0	0	0	0	3	0	0	0	0	0	0	1	0	0	1	0	1	1	2	1	1	0	1	0	0	0	2	0	0	0	0	1	0	0	0	0	0	0	0	0	0	0	0	0	0	0
AADAC	0	0	0	0	0	0	0	0	0	0	0	0	0	0	0	0	1	0	0	0	0	0	0	1	0	0	1	0	0	0	6	0	0	0	0	0	0	0	0	0	0	0	0	0	0	0	0	0	0
AADACL2	7	0	0	2	1	2	0	0	0	3	1	0	0	0	0	1	0	6	0	0	1	0	0	1	2	2	0	0	0	1	0	1	0	0	0	0	0	0	0	0	0	0	0	0	0	0	0	0	0
AADACL2-AS1	0	0	0	0	0	0	0	0	0	0	0	0	0	0	0	0	0	0	0	0	0	0	0	0	0	0	0	0	0	0	0	0	0	0	0	0	0	0	0	0	0	0	0	0	0	0	0	0	0
AADACL3	3	1	0	1	0	0	0	0	0	0	0	0	0	0	1	0	1	0	2	0	0	0	0	3	0	0	0	1	0	2	0	0	0	0	0	0	0	0	0	0	0	0	17	0	0	0	0	0	0
AADACL4	0	0	0	1	0	0	0	0	0	0	1	1	0	1	1	0	0	0	0	0	0	0	3	0	1	0	0	1	0	0	0	0	0	0	0	0	0	0	0	0	0	0	0	0	0	0	0	0	0
AADACP1	0	0	0	0	0	0	0	0	0	0	0	0	0	0	0	0	0	0	0	0	0	0	0	0	0	0	0	0	0	0	0	0	0	0	0	0	0	0	0	0	0	0	0	0	0	1	0	0	0
AADAT	4	0	0	0	0	0	0	0	0	0	0	1	0	1	1	0	0	0	0	1	0	0	0	2	0	1	0	1	1	0	0	0	0	0	0	0	0	0	0	0	0	1	0	0	0	0	0	0	0
AAED1	227	213	95	37	30	133	8	7	82	135	51	70	2	0	0	0	0	74	184	252	0	230	216	126	95	64	115	151	63	174	0	0	0	0	0	0	0	0	0	0	0	0	0	0	0	0	0	0	0
AAGAB	818	733	169	167	77	215	57	0	341	989	262	360	0	51	4	1	47	397	720	886	146	0	798	856	489	345	471	383	358	508	143	512	118	56	154	22	88	94	144	45	276	94	106	126	33	200	180	31	71
AAK1	2222	1941	2691	7279	9210	2383	565	973	1570	3404	1319	3166	220	276	342	2464	5036	2425	1442	470	2	1969	1022	1005	763	1975	2397	1616	921	2077	1401	2551	842	183	1315	137	218	345	328	364	1094	723	480	621	85	819	1119	183	390
AAMDC	57	44	27	20	79	40	3	0	53	62	27	70	0	0	5	4	0	184	66	91	0	489	45	51	63	46	56	52	51	85	12	28	19	6	9	1	5	2	9	1	12	6	2	8	0	7	5	0	3
AAMP	1601	1390	2079	240	397	1000	380	6	1157	2804	1237	1203	2	166	84	57	468	3078	1120	1952	358	1523	1608	1068	790	1271	1731	1108	1766	4179	299	1618	622	334	381	77	212	320	610	85	533	464	177	405	65	565	690	87	156
AANAT	2	1	0	1	1	0	0	0	0	0	0	4	0	0	0	1	0	0	6	1	0	1	0	1	0	6	0	1	0	3	42	37	12	6	8	10	11	10	27	2	19	23	0	6	4	11	6	4	9
AAR2	464	651	496	4	135	288	94	34	319	1005	372	329	1	72	17	24	0	899	399	699	185	778	680	589	484	359	559	403	567	2397	140	848	274	231	299	47	209	296	432	92	322	202	131	245	36	529	330	40	59
AARD	1	4	0	2	7	0	0	2	7	0	2	1	3	0	2	3	0	1	5	4	0	0	1	0	0	1	7	0	1	0	0	1	0	0	0	0	1	0	0	0	0	0	0	0	0	0	0	0	0
AARS	1332	939	1157	79	258	575	200	0	554	1392	866	606	11	74	27	0	0	1746	769	1098	330	626	1041	656	410	672	772	495	620	887	0	0	0	0	0	0	0	0	0	0	0	0	0	0	0	0	0	0	0
AARS1	0	0	0	0	0	0	0	0	0	0	0	0	0	0	0	0	0	0	0	0	0	0	0	0	0	0	0	0	0	0	240	1383	476	278	375	76	213	221	369	59	568	317	297	300	66	458	585	52	146
AARS1P1	0	0	0	0	0	0	0	0	0	0	0	0	0	0	0	0	0	0	0	0	0	0	0	0	0	0	0	0	0	0	0	0	0	0	0	0	0	0	0	0	0	0	0	0	0	0	0	0	0
AARS2	527	596	523	68	90	397	77	446	203	339	503	313	8	69	21	1	0	957	418	326	3	444	442	269	107	533	582	337	332	590	150	420	202	57	86	24	62	53	113	36	214	174	55	138	36	107	266	32	66
AARSD1	42	70	12	120	58	131	3	0	24	15	42	56	0	2	1	280	3	41	29	22	0	0	31	24	9	48	42	37	10	20	20	12	5	0	6	5	6	0	1	1	2	5	8	4	0	3	5	2	3
AARSD1P1	0	0	0	0	0	0	0	0	0	0	0	0	0	0	0	0	0	0	0	0	0	0	0	0	0	0	0	0	0	0	3	3	2	0	2	0	0	0	1	0	3	0	0	0	0	0	2	0	0
AASDH	266	236	79	1	6	63	14	0	72	259	97	33	0	0	0	0	0	99	198	287	0	0	341	200	78	119	100	128	62	84	59	113	58	23	78	13	25	36	15	28	88	44	1	31	10	94	72	6	33
AASDHPPT	411	352	45	3	9	78	9	3	75	433	76	36	1	106	1	0	1	106	335	454	0	0	504	347	127	133	190	144	82	145	103	277	63	31	180	17	36	62	39	69	163	28	79	83	19	166	104	15	36
AASS	66	95	0	0	0	86	0	0	20	37	68	5	0	2	0	0	0	82	33	35	0	1	129	47	4	41	81	28	13	14	24	59	8	0	8	2	5	0	7	5	21	11	14	5	5	28	24	4	3
AATBC	0	0	0	0	0	0	0	0	0	0	0	0	0	0	0	0	0	0	0	0	0	0	0	0	0	0	0	0	0	0	311	696	330	47	127	26	67	88	125	24	216	214	155	241	26	136	409	42	43
AATF	2389	2316	1697	661	858	1093	365	279	1669	3093	1479	2045	219	122	178	203	626	3259	1725	2090	76	2361	2225	2312	2342	2157	2418	1706	1544	2297	356	1075	322	236	423	64	157	189	322	79	491	232	370	226	58	306	451	66	103
AATK	1290	1205	1020	259	422	100	404	52	1301	1397	728	4158	160	418	525	612	9	358	626	3973	0	1759	1694	2575	254	3387	3081	2418	1281	497	430	1301	721	315	441	209	364	146	702	73	815	808	719	657	131	119	1214	258	413
AATK-AS1	2	0	1	0	1	0	0	0	0	1	0	0	2	0	4	0	0	0	0	0	0	0	1	0	0	8	1	4	2	0	0	0	0	0	0	0	0	0	0	0	0	0	0	0	0	0	0	0	0
AB015752.3	3	0	0	0	0	0	0	0	0	0	0	12	0	0	0	0	0	7	1	1	0	0	1	1	0	2	0	1	0	0	0	0	0	0	0	0	0	0	0	0	0	0	0	0	0	0	0	0	0
AB019438.66	0	0	0	0	0	0	0	0	0	0	0	1	0	0	0	0	0	0	0	0	0	2	0	0	0	1	1	0	0	0	0	0	0	0	0	0	0	0	0	0	0	0	0	0	0	0	0	0	0
AB019440.1	3	0	0	0	0	0	0	0	0	0	0	0	0	0	0	0	0	0	0	0	0	0	0	1	0	0	0	0	0	0	0	0	0	0	0	0	0	0	0	0	0	0	0	0	0	0	0	0	0
AB019440.50	1	0	0	0	0	0	0	0	0	0	1	0	0	0	1	0	0	0	0	0	0	0	1	0	0	0	0	0	0	0	0	0	0	0	0	0	0	0	0	0	0	0	0	0	0	0	0	0	0
AB019441.29	1459	1209	994	1156	558	638	286	11	504	1017	835	1294	2	21	11	607	628	1723	264	285	73	483	536	477	1050	884	1394	346	502	1733	0	0	0	0	0	0	0	0	0	0	0	0	0	0	0	0	0	0	0
ABALON	0	0	0	0	0	0	0	0	0	0	0	0	0	0	0	0	0	0	0	0	0	0	0	0	0	0	0	0	0	0	28	64	60	51	55	16	37	48	46	6	73	77	57	35	23	39	69	10	33
ABAT	562	1003	668	118	276	198	183	76	335	847	243	314	116	52	86	37	156	764	488	1406	0	481	651	921	307	795	1572	629	594	548	215	437	232	94	198	59	178	128	150	50	300	210	222	109	43	188	260	40	134
ABC12-47043100G14.2	0	0	0	0	0	0	0	0	0	0	0	0	0	0	0	0	0	0	0	0	0	0	0	0	0	0	0	0	0	0	0	0	0	0	0	0	0	0	0	0	0	0	0	0	0	0	0	0	0
ABC7-42389800N19.1	1299	1239	1119	774	494	1289	359	65	853	1039	951	1234	6	63	19	408	0	1420	89	927	129	877	273	640	509	1164	2640	1187	909	1588	0	0	0	0	0	0	0	0	0	0	0	0	0	0	0	0	0	0	0
ABC7-43041300I9.1	9	14	12	8	7	6	1	0	7	6	5	23	0	2	2	3	5	3	4	25	0	2	12	11	9	3	1	12	5	5	0	0	0	0	0	0	0	0	0	0	0	0	0	0	0	0	0	0	0
ABCA1	1830	1398	222	117	124	199	23	347	68	848	158	358	4	378	89	1	115	174	1100	1003	1	584	761	2467	1615	1400	1110	630	196	1290	614	925	265	242	558	106	255	281	344	220	571	232	650	332	112	371	521	191	349
ABCA10	32	34	1	1	0	0	0	0	0	9	5	2	0	1	0	0	0	13	13	23	0	1	26	31	7	8	18	16	2	4	7	6	8	0	12	0	2	3	0	5	1	2	2	2	0	3	6	0	6
ABCA11P	1	6	0	0	0	0	0	0	0	3	0	0	0	0	0	0	0	0	6	0	0	0	7	1	2	1	1	1	0	0	4	4	1	0	2	0	2	0	0	1	3	1	0	0	1	4	0	2	2
ABCA12	0	3	0	1	2	0	0	0	0	2	1	0	0	1	0	0	1	1	1	1	1	1	0	1	2	2	1	4	2	2	0	1	1	0	0	0	0	0	0	0	0	0	0	0	0	0	1	0	0
ABCA13	442	36	1	2	7	3	0	0	3	13	5	12	1	0	7	0	0	1	30	178	0	3	61	115	19	36	66	72	14	217	41	34	24	58	45	7	37	33	43	8	69	17	5	29	16	32	34	4	11
ABCA15P	0	0	0	0	0	0	0	0	0	0	0	0	0	0	0	0	0	0	0	0	0	0	0	0	0	0	0	0	0	0	6	11	2	5	10	1	3	3	6	1	6	4	8	6	0	5	2	0	4
ABCA17P	9	5	4	0	0	0	1	0	3	1	7	23	2	0	1	0	0	1	3	4	2	0	6	3	1	3	13	7	6	7	4	1	4	0	6	1	0	0	0	3	0	1	1	0	0	2	3	1	0
ABCA2	8085	7564	6057	107	527	1879	679	160	3420	5647	7423	5610	238	851	546	806	1	7042	5780	4345	134	4848	7397	6246	860	10131	9007	5683	4360	3440	1313	2913	1013	296	597	156	320	226	779	117	805	736	500	766	78	610	1170	159	244
ABCA3	520	485	617	76	220	204	55	3	378	432	339	392	9	40	26	0	1	644	321	239	0	508	415	197	57	431	554	248	436	196	79	349	104	30	104	12	37	40	62	19	109	86	33	68	7	70	115	14	17
ABCA3P1	0	0	0	0	0	0	0	0	0	0	0	0	0	0	0	0	0	0	0	0	0	0	0	0	0	0	0	0	0	0	1	1	0	0	0	0	0	0	0	0	1	0	0	0	0	0	0	0	0
ABCA4	5	1	2	1	0	8	0	0	2	0	1	1	1	1	2	1	0	1	0	3	2	2	1	2	2	0	1	8	8	4	0	3	0	0	0	0	1	1	0	0	1	0	0	0	0	0	0	0	1
ABCA5	715	671	87	14	32	83	8	1	89	241	160	23	0	0	9	0	0	60	286	228	0	0	573	448	96	239	294	216	76	85	194	133	64	6	88	17	20	21	18	54	88	30	80	42	7	76	62	30	42
ABCA6	20	11	0	0	13	0	0	1	3	0	1	1	4	4	2	0	1	20	10	13	0	2	23	7	2	2	17	20	1	1	5	20	9	5	11	1	9	1	2	0	8	0	0	2	0	6	4	0	2
ABCA7	5517	5535	10239	3953	6004	7013	2763	1993	8151	8259	10170	20525	785	1275	1089	2514	1225	11726	6969	10310	539	8440	7278	11224	3355	18857	18193	8801	7941	4427	1438	2449	1618	490	971	564	697	483	1194	137	1617	935	1664	1497	262	756	2114	527	595
ABCA8	1	2	1	11	12	2	0	1	6	6	1	2	0	1	1	4	3	5	1	1	0	1	3	5	7	5	1	7	9	5	0	0	0	0	0	0	0	0	0	0	0	1	0	0	0	0	0	0	0
ABCA9	19	2	2	1	1	3	0	0	3	0	8	1	0	2	1	1	1	0	11	7	0	1	7	2	0	12	2	5	2	0	7	4	2	0	2	0	1	0	1	1	5	0	0	0	0	3	0	0	0
ABCA9-AS1	0	0	0	0	0	0	0	0	0	0	0	0	0	0	0	0	0	0	0	0	0	1	0	1	0	0	0	1	0	0	0	0	0	0	0	0	0	0	0	0	0	0	0	0	0	0	1	0	0
ABCB1	738	448	410	2	23	126	22	0	231	509	321	50	0	43	8	0	2	505	493	133	0	400	787	386	60	339	426	177	225	570	125	483	97	26	143	23	50	16	44	60	153	142	95	86	9	108	128	14	49
ABCB10	465	364	68	16	17	119	26	2	146	436	247	63	3	2	17	0	0	198	389	407	0	0	409	309	89	196	324	246	72	178	301	710	283	412	391	58	281	488	315	76	480	244	253	294	217	564	429	35	230
ABCB10P1	6	4	12	0	0	0	0	2	0	4	11	2	1	0	0	0	0	10	3	0	0	0	10	8	8	9	25	4	0	6	0	0	1	0	0	0	0	0	0	0	0	0	0	0	0	0	0	0	0
ABCB10P3	1	1	1	2	0	0	0	1	0	0	0	0	1	0	2	0	1	1	0	2	0	0	3	3	0	1	1	1	0	0	0	0	0	0	0	0	0	0	0	0	0	0	0	0	0	0	0	0	0
ABCB10P4	7	9	0	0	0	1	0	0	1	1	1	0	0	0	1	0	0	8	0	1	0	0	4	8	8	5	11	2	1	4	0	0	0	0	0	0	0	0	0	0	2	0	0	0	0	0	0	0	0
ABCB11	3	12	29	1	0	0	0	0	1	1	0	0	0	0	0	0	0	1	0	0	0	0	1	3	2	4	3	3	1	0	0	1	0	0	0	0	0	0	0	0	0	0	0	0	6	0	0	2	0
ABCB4	205	184	75	0	48	126	35	2	30	158	216	57	0	5	0	0	0	222	200	34	1	24	162	162	37	123	178	78	18	61	22	29	15	28	32	3	8	4	3	12	8	23	0	19	5	12	33	4	10
ABCB5	5	3	0	0	1	1	0	4	0	0	0	0	0	45	1	0	0	1	1	2	0	0	1	1	2	1	0	2	1	0	11	5	1	1	1	0	1	2	1	1	2	2	0	1	0	9	5	0	0
ABCB6	36	15	2	1	0	2	1	0	10	27	13	14	0	50	28	0	0	104	14	30	0	0	23	21	10	15	28	28	21	21	20	9	6	0	9	3	1	2	0	3	0	6	0	1	0	3	1	1	5
ABCB7	561	400	106	0	8	171	30	0	163	408	254	102	0	0	1	0	0	234	331	454	0	220	498	341	160	196	283	226	91	345	94	275	109	38	157	15	48	68	74	47	152	83	45	77	16	126	132	12	41
ABCB8	979	987	816	226	386	1049	249	354	609	837	1253	866	1	41	54	149	0	1512	887	817	6	510	902	482	197	963	1139	635	792	924	179	591	175	67	105	42	93	75	145	26	174	171	230	137	32	112	274	51	76
ABCB9	82	85	103	86	117	189	15	28	41	162	51	114	6	75	55	21	298	246	77	102	3	9	63	51	24	77	69	83	109	115	7	59	12	5	17	3	3	10	16	0	5	12	4	4	6	14	14	4	6
ABCC1	2916	2647	1579	241	394	1783	303	440	1030	4048	1706	1094	81	191	208	387	0	3293	2260	1932	107	1974	2566	2132	915	2331	3485	2022	1971	3286	645	1492	518	260	700	131	267	461	358	116	558	440	377	339	94	509	724	137	148
ABCC10	1632	1492	1507	29	111	977	178	75	658	1097	1629	924	110	146	70	70	0	2323	1048	851	59	827	1189	697	281	1730	2015	1035	805	775	379	901	394	123	347	72	127	180	238	38	313	316	306	248	42	256	422	52	106
ABCC11	3	0	0	1	1	0	0	0	0	1	0	2	0	0	0	1	1	1	1	3	0	3	2	8	3	1	13	16	3	2	3	8	1	0	5	0	0	2	0	1	3	0	0	0	0	0	0	0	1
ABCC12	2	3	0	2	3	0	0	0	1	2	1	1	2	0	1	0	0	2	1	1	0	4	0	0	3	0	1	5	1	4	0	0	0	0	0	0	0	0	0	0	0	0	0	0	0	0	0	0	0
ABCC13	7	2	0	2	36	0	0	0	0	0	0	2	0	0	1	0	1	3	1	7	0	2	1	5	2	2	1	3	9	9	164	255	97	136	187	45	108	80	109	52	85	31	71	48	122	254	78	7	159
ABCC2	210	161	90	51	8	57	4	1	33	142	65	19	0	1	0	1	0	83	93	109	0	82	177	205	39	118	227	91	39	119	52	41	12	4	19	8	11	7	3	5	17	3	1	15	2	21	3	9	8
ABCC3	468	815	1240	198	923	1349	231	288	384	749	459	793	7	216	56	449	412	2466	1041	1148	0	616	701	1334	382	364	1468	584	752	1489	159	811	256	165	303	79	191	231	104	15	123	152	227	178	113	114	113	49	103
ABCC4	267	222	56	3	11	191	30	1	45	160	83	61	0	3	13	0	2	126	150	211	0	204	153	160	41	81	194	123	57	77	429	814	290	302	437	104	257	434	363	93	516	267	324	163	216	584	312	60	181
ABCC5	2202	2108	667	222	88	568	158	1	726	1544	1154	678	24	0	63	0	0	1048	1202	1980	307	781	2516	4256	747	2499	2678	1525	866	480	545	905	303	111	352	108	245	184	215	103	407	261	319	221	66	341	301	133	215
ABCC5-AS1	0	0	0	0	0	0	0	0	0	0	0	0	0	0	0	0	0	0	0	0	0	0	0	0	0	0	0	0	0	0	2	2	0	0	1	2	0	0	0	0	0	0	0	1	0	0	0	0	0
ABCC6	60	37	19	0	15	0	9	0	65	113	38	39	1	25	7	0	0	39	37	96	1	73	103	114	24	80	168	66	93	125	45	113	28	20	35	9	15	15	21	7	43	27	46	37	3	23	38	17	9
ABCC6P1	1	1	0	0	0	0	0	0	0	6	0	3	0	0	0	0	0	1	0	5	0	0	2	3	0	3	1	2	2	8	0	1	0	0	0	0	0	0	0	0	0	0	0	0	0	2	0	0	0
ABCC6P2	0	0	0	0	0	0	0	0	0	0	0	0	0	0	0	0	0	0	0	1	0	1	1	0	1	0	0	2	0	0	0	0	0	0	0	0	0	0	0	0	0	1	0	0	0	0	0	0	0
ABCC8	3	1	1	1	0	2	2	1	0	0	0	2	0	0	2	0	0	1	1	8	0	3	1	2	0	2	1	2	2	2	0	1	0	0	0	0	0	0	0	0	0	85912	4	157	0	0	0	0	0
ABCC9	1	4	1	1	2	4	0	2	0	1	0	1	2	0	1	0	0	1	0	4	0	2	2	4	2	2	0	4	1	1	0	0	0	0	0	0	0	0	0	0	0	0	0	0	0	0	1	0	0
ABCD1	627	604	786	479	928	644	105	77	782	879	589	1669	4	2	93	317	259	996	744	1220	0	685	604	706	459	965	1168	582	569	501	138	709	275	96	106	43	124	85	235	21	198	201	279	224	34	116	341	36	76
ABCD1P2	0	0	0	1	3	0	0	0	1	1	1	0	1	0	2	1	0	1	0	3	1	1	1	2	1	0	4	1	0	1	0	1	0	0	0	0	0	0	0	0	0	0	0	0	0	0	0	0	0
ABCD1P3	1	0	0	1	0	0	0	0	0	0	2	0	0	0	0	0	5	0	0	3	0	0	0	0	0	0	0	0	1	0	0	0	0	0	0	0	0	0	0	0	0	0	0	0	0	0	0	0	0
ABCD1P4	0	1	0	0	0	0	0	0	0	0	0	0	0	0	0	0	0	0	0	1	0	0	0	1	0	0	1	1	0	0	0	0	0	0	0	0	0	0	0	0	0	0	0	0	0	0	0	0	0
ABCD1P5	0	0	0	0	0	0	0	0	0	0	1	0	0	0	0	0	0	1	0	0	0	0	0	0	0	1	0	0	0	0	0	0	0	0	0	0	0	0	0	0	0	0	0	0	0	0	0	0	0
ABCD2	269	290	38	0	2	16	5	0	43	180	81	6	0	0	2	0	1	75	303	266	0	1	260	252	64	100	115	99	27	72	130	280	102	29	147	17	32	52	54	101	193	71	130	68	22	178	99	35	56
ABCD3	283	343	22	0	0	81	12	1	69	190	129	47	1	0	6	0	0	132	308	422	119	2	344	272	90	119	193	127	50	70	134	279	69	27	137	13	29	68	52	28	128	52	51	58	13	132	97	20	51
ABCD4	1511	1659	984	127	132	805	120	3	618	1152	1180	616	0	80	57	108	393	1583	1081	945	4	574	1273	903	423	1280	1518	916	1031	2162	331	428	157	74	178	23	65	102	134	41	162	181	100	130	17	136	203	39	56
ABCE1	675	429	96	47	43	117	11	0	82	348	134	58	5	29	4	4	338	97	477	509	109	1255	513	352	145	144	165	132	56	90	139	420	132	36	255	20	61	44	61	92	282	80	61	98	20	221	143	21	66
ABCF1	4204	4039	3559	1682	1247	3081	777	501	2352	4435	3054	2446	259	228	464	618	293	4375	2058	1469	339	2676	2609	2407	1746	3962	3875	2739	2480	5031	320	1993	432	242	490	84	251	213	397	73	708	352	389	335	61	422	515	46	150
ABCF2	1458	1134	1088	246	216	633	146	37	700	1512	1096	503	22	96	19	200	1	2321	835	1077	1	967	1243	842	460	942	1076	592	896	1595	195	1172	390	197	363	28	187	238	343	75	420	284	196	276	40	451	494	46	123
ABCF2P1	58	34	30	4	1	3	2	0	2	21	37	28	0	0	0	0	0	36	5	2	0	17	24	17	12	39	34	7	18	30	1	0	0	1	0	0	0	0	0	0	0	0	0	0	0	0	0	0	0
ABCF2P2	0	0	0	0	0	0	0	0	0	0	0	0	0	0	0	0	0	0	0	0	0	1	0	0	0	0	0	0	0	0	0	0	0	0	0	0	0	0	0	0	0	0	0	0	0	0	0	0	0
ABCF3	1522	2042	1481	263	458	1154	308	210	1107	1704	1520	1239	88	114	48	3	0	2030	1176	1077	0	935	1475	1483	1360	1891	2628	1210	942	3082	314	1256	380	223	308	66	227	185	330	75	446	325	380	318	51	313	565	54	134
ABCG1	985	1381	689	87	595	531	249	15	190	1663	330	498	13	41	111	34	1	598	540	909	79	375	549	1572	1118	1453	1429	896	558	2925	177	519	131	158	159	56	126	197	237	62	144	207	262	117	45	159	357	42	84
ABCG2	7	14	1	1	0	0	0	1	0	8	0	2	1	1	5	0	0	32	7	2	0	3	16	4	5	5	7	12	7	1	43	56	20	72	109	9	35	57	37	11	58	26	40	15	26	70	33	9	25
ABCG4	0	7	0	1	1	0	0	3	0	1	0	2	1	1	1	3	0	5	2	8	0	2	2	5	4	3	3	10	1	3	0	2	0	0	0	0	0	1	0	0	0	0	0	0	0	0	0	0	0
ABCG5	1	0	1	0	0	0	0	1	1	0	1	1	0	1	1	0	0	0	0	1	0	2	0	0	1	1	0	0	1	1	0	0	0	0	0	0	0	0	0	0	0	0	0	0	0	0	0	0	0
ABCG8	0	0	2	0	0	0	0	0	1	1	1	0	0	0	0	0	0	0	0	2	0	0	0	1	1	0	0	2	0	0	0	1	0	0	0	0	0	0	0	0	0	1	0	0	0	0	0	0	0
ABHD1	12	26	28	0	4	19	0	1	8	17	2	24	1	1	1	0	0	0	12	5	188	1	13	12	0	13	22	26	5	4	39	49	11	6	17	7	11	3	10	9	10	15	12	14	3	10	6	4	8
ABHD10	279	347	92	48	64	58	11	0	68	262	146	83	0	0	8	0	0	224	184	291	0	1	275	202	106	112	134	89	43	122	78	299	94	42	108	14	39	42	57	56	152	40	12	77	12	140	81	21	34
ABHD11	192	205	385	142	134	375	98	113	227	147	396	332	77	9	16	1	9	467	154	205	0	258	176	139	139	429	488	268	160	262	44	110	51	47	39	10	14	55	57	9	43	39	37	49	4	35	89	2	10
ABHD12	730	759	500	55	243	408	160	70	491	844	673	529	76	115	77	27	168	1107	520	653	78	389	648	416	444	681	959	572	594	1629	115	417	206	84	114	12	34	63	118	21	128	109	51	137	11	113	190	15	26
ABHD12B	1	2	1	3	3	0	0	0	2	1	0	0	7	9	0	0	0	0	17	2	0	2	1	2	1	2	3	4	2	1	70	28	5	4	22	3	6	6	10	10	26	14	16	13	0	14	26	14	5
ABHD13	648	663	276	54	49	133	43	0	186	513	194	248	25	29	18	112	0	239	494	974	0	0	548	1167	724	284	460	245	168	402	127	310	98	45	158	25	41	66	55	72	188	114	111	114	21	146	155	42	70
ABHD14A	169	204	241	211	184	167	36	0	166	289	255	283	0	0	0	14	54	585	170	254	0	619	218	107	100	336	364	177	285	383	19	52	17	12	23	2	6	13	20	2	12	17	25	9	2	20	20	1	3
ABHD14A-ACY1	12	1	0	0	0	0	0	0	0	1	4	0	0	0	0	0	0	0	2	0	0	0	2	1	0	2	10	0	0	1	1	1	2	0	0	0	1	0	0	0	0	0	0	0	0	2	0	0	0
ABHD14B	1068	1400	789	328	344	1216	187	25	653	1512	850	853	7	1	23	416	0	2676	1099	1271	612	2948	966	558	548	964	1312	952	1592	1944	136	1012	327	167	285	24	122	186	402	52	335	180	309	246	40	273	367	32	75
ABHD15	649	506	875	78	65	234	69	47	341	924	427	180	24	4	33	0	2	1249	536	431	199	890	537	360	103	494	573	348	301	322	128	711	241	84	216	35	131	151	207	59	253	146	171	193	33	245	260	38	45
ABHD15-AS1	0	0	0	0	0	0	0	0	0	0	0	0	0	0	0	0	0	0	0	0	0	0	0	0	0	0	0	0	0	0	0	0	0	0	0	0	0	0	0	0	0	0	0	0	0	0	0	0	0
ABHD16A	146	185	139	0	5	136	24	14	131	144	199	154	1	94	24	17	1	241	242	208	0	138	213	287	361	415	463	173	171	281	84	161	56	22	48	10	27	21	36	7	37	77	107	59	7	24	58	11	26
ABHD16B	0	4	2	1	0	0	0	1	0	1	0	1	3	2	2	0	1	0	0	1	0	2	0	1	0	1	2	1	0	0	0	0	0	0	0	0	0	0	0	0	0	0	0	0	0	0	0	0	0
ABHD17A	7112	6265	6442	1056	993	3123	1228	667	3643	5665	5432	5108	296	480	371	244	182	6947	2713	1488	717	3696	4917	2860	2488	6061	6652	2966	4042	6523	638	1876	593	582	391	128	509	595	1585	88	592	680	226	550	122	1180	708	96	186
ABHD17AP1	62	51	31	4	1	5	5	2	19	33	49	102	0	0	0	0	3	70	29	17	0	18	48	21	18	37	48	19	25	50	3	4	2	0	1	2	2	2	0	0	2	2	0	2	0	1	2	0	0
ABHD17AP2	66	43	38	3	1	4	5	1	22	19	58	110	1	1	5	3	4	61	21	30	0	18	50	23	11	44	36	18	16	37	0	0	0	0	0	0	0	0	0	0	0	0	0	0	0	0	0	0	0
ABHD17AP3	67	42	62	2	6	14	4	0	18	21	78	70	0	0	2	0	0	41	18	26	8	13	52	30	14	29	42	18	26	41	5	4	0	0	3	1	1	1	0	0	1	3	0	0	0	1	1	0	0
ABHD17AP4	34	18	11	0	3	6	9	0	10	5	45	28	0	1	2	0	0	26	5	9	1	2	25	17	10	24	31	8	8	17	0	4	1	0	1	0	0	0	2	0	1	9	0	2	0	7	2	1	1
ABHD17AP5	75	41	63	1	3	9	7	1	25	67	64	54	2	0	1	0	3	58	19	22	1	6	44	34	16	42	52	18	21	32	0	14	6	0	6	0	7	3	1	0	4	7	1	0	0	3	2	0	3
ABHD17AP6	29	31	10	2	12	5	2	0	8	11	58	37	1	0	1	0	6	61	21	17	0	9	39	16	7	29	33	16	15	11	2	5	3	0	0	1	1	0	0	1	1	1	0	4	1	1	3	2	1
ABHD17AP7	0	0	0	0	0	0	0	0	0	0	0	0	0	0	0	0	0	0	0	0	0	0	0	0	0	0	0	0	0	0	0	0	0	0	0	0	0	0	0	0	0	0	0	0	0	0	0	0	0
ABHD17AP8	0	0	0	0	0	0	0	0	0	0	0	0	0	0	0	0	0	0	0	0	0	0	0	0	0	0	0	0	0	0	0	0	0	0	0	0	0	0	0	0	0	0	0	0	0	0	0	0	0
ABHD17AP9	0	0	0	0	0	0	0	0	0	0	0	0	0	0	0	0	0	0	0	0	0	0	0	0	0	0	0	0	0	0	0	0	0	0	0	0	0	0	0	0	0	0	0	0	0	0	0	0	0
ABHD17B	389	352	87	44	13	68	16	46	102	450	80	199	10	0	9	0	2	183	297	237	0	92	344	530	152	154	130	197	138	296	78	230	62	31	84	11	41	19	38	30	114	46	39	59	16	93	82	17	39
ABHD17C	25	52	42	1	8	1	3	26	15	23	43	30	36	16	38	2	243	71	56	35	0	164	59	79	21	51	66	50	27	47	9	49	24	11	9	1	5	6	3	10	22	12	23	13	1	16	8	0	3
ABHD18	0	0	0	0	0	0	0	0	0	0	0	0	0	0	0	0	0	0	0	0	0	0	0	0	0	0	0	0	0	0	134	186	76	28	162	14	38	40	43	56	89	44	47	32	15	98	70	18	38
ABHD2	4413	7209	3038	639	592	951	672	315	3008	7038	1922	3046	141	269	439	187	3	3434	2877	8762	0	4675	4171	10007	10007	6582	6302	4603	3463	8296	1997	5957	1447	1243	1925	408	1021	1596	2046	664	2375	1300	2405	1852	420	2100	2323	365	925
ABHD3	1714	1392	561	1577	832	483	94	6	490	1590	673	621	3	8	147	119	0	554	796	1999	187	858	1217	2371	2134	1471	1842	1049	430	476	453	381	153	71	194	44	52	119	124	61	196	143	176	143	35	124	189	75	78
ABHD4	1009	1288	1220	354	227	304	204	0	652	1935	554	1103	8	71	87	0	1	1178	776	1718	172	1451	1118	2310	1485	1634	2470	1340	1374	2171	257	975	226	222	290	39	156	255	421	39	308	249	163	241	51	265	398	54	110
ABHD5	1841	2233	628	721	225	214	137	1	721	1791	361	830	118	48	22	7	1	414	770	1666	0	672	1463	6510	2235	1756	2512	1155	765	1051	382	756	141	172	254	38	123	152	204	74	322	120	205	155	52	177	254	70	129
ABHD6	100	156	34	5	22	17	6	105	71	328	67	94	59	7	19	0	0	228	134	196	0	2	163	138	23	74	125	96	120	84	31	245	53	33	51	12	38	49	68	9	112	47	17	61	13	81	80	17	16
ABHD8	215	148	351	289	566	261	58	2	281	321	266	909	18	1	15	276	0	574	200	405	0	296	245	284	88	413	479	201	205	420	20	218	82	24	51	11	31	39	100	4	63	81	92	119	8	30	121	11	13
ABI1	3391	3092	1126	122	166	848	196	0	922	3145	1070	465	7	12	91	85	18	1053	2432	4505	245	1435	3182	5333	3363	2576	3405	2196	1282	2983	779	1721	475	342	815	95	232	412	528	254	855	351	416	407	96	843	616	99	227
ABI1P1	0	0	0	0	0	0	0	0	0	0	0	0	0	0	0	0	0	0	0	0	0	0	0	0	0	0	0	0	0	0	0	0	0	0	0	0	0	0	0	0	0	0	0	0	1	0	0	0	0
ABI2	764	555	117	47	172	114	28	10	167	285	399	140	2	3	14	89	397	236	434	397	1	191	497	452	106	259	373	285	179	239	143	194	72	31	172	14	28	44	53	52	78	62	11	38	11	111	75	32	38
ABI3	786	1116	3433	902	1165	312	419	2	1395	2341	1815	2584	32	86	106	73	142	6599	1251	1182	313	2777	1567	747	515	1278	1447	874	887	2029	648	2165	816	343	418	131	314	318	767	92	678	544	610	588	66	478	723	112	193
ABI3BP	4	0	0	3	2	0	0	1	1	0	1	0	1	2	1	3	0	0	0	1	0	3	1	4	3	2	2	3	2	5	11	6	3	0	6	0	2	3	2	0	7	4	12	1	0	5	2	2	4
ABITRAM	0	0	0	0	0	0	0	0	0	0	0	0	0	0	0	0	0	0	0	0	0	0	0	0	0	0	0	0	0	0	27	100	29	17	37	4	13	20	28	12	42	15	47	26	7	53	47	6	19
ABITRAMP1	0	0	0	0	0	0	0	0	0	0	0	0	0	0	0	0	0	0	0	0	0	0	0	0	0	0	0	0	0	0	0	1	0	0	0	0	0	0	0	0	0	0	0	0	0	0	0	0	0
ABL1	1291	1510	753	71	74	255	139	167	470	811	1017	478	45	99	130	2	1	1569	1023	804	94	771	1249	761	318	983	1565	965	835	3075	219	1311	447	131	275	46	122	192	208	51	440	341	329	393	43	236	689	42	100
ABL2	914	1155	491	485	409	433	102	77	279	606	447	304	147	64	150	9	27	489	913	469	92	480	679	978	247	614	838	415	261	387	232	398	144	29	227	32	52	88	105	64	198	121	157	116	23	218	227	47	60
ABLIM1	4928	4106	1003	133	314	1210	146	27	495	2022	1764	477	4	24	82	3	187	2365	3592	1742	1048	928	3132	2515	790	2319	2569	1829	1446	3813	816	3231	1122	429	1808	153	357	549	684	436	1340	1283	764	818	149	1197	1786	221	602
ABLIM2	137	113	53	0	58	23	11	1	28	69	56	78	4	3	1	0	1	53	37	29	0	288	57	25	33	60	62	47	25	33	7	25	14	4	1	1	4	7	16	0	14	16	2	14	0	10	13	4	7
ABLIM3	207	337	663	162	338	750	26	2	228	180	287	513	6	0	20	0	2	1179	488	761	135	1180	157	645	288	154	923	275	225	614	79	363	97	100	166	25	43	149	119	17	85	207	130	87	39	92	105	12	53
ABO	223	4	5	0	0	60	0	1	0	75	63	6	0	1	1	0	0	22	24	14	0	1	127	27	15	15	28	49	6	28	4	16	15	11	16	16	5	18	9	3	13	27	4	0	2	8	7	3	4
ABR	6145	5926	5235	738	889	2079	977	235	3486	6951	3526	4639	175	880	449	87	536	5259	4126	7254	34	5492	5790	7198	2494	6985	8453	4637	4839	5215	1570	4939	1470	928	1382	305	691	1040	1496	261	1797	1152	1219	1307	163	1466	1980	317	537
ABR-AS1	0	0	0	0	0	0	0	0	0	0	0	0	0	0	0	0	0	0	0	0	0	0	0	0	0	0	0	0	0	0	3	4	5	0	0	0	0	1	0	1	0	0	0	0	0	0	3	1	0
ABRA	0	0	1	1	0	0	0	0	0	0	1	1	1	0	1	0	0	0	0	2	0	1	0	1	0	0	2	3	0	2	2	3	0	0	2	0	0	0	0	1	1	0	0	1	1	1	1	0	4
ABRACL	672	433	335	196	312	117	92	0	293	1279	218	525	0	27	14	55	499	707	669	1646	65	480	702	606	442	300	331	425	377	810	117	541	215	79	181	25	67	90	103	62	252	97	192	112	27	165	262	15	47
ABRAXAS1	0	0	0	0	0	0	0	0	0	0	0	0	0	0	0	0	0	0	0	0	0	0	0	0	0	0	0	0	0	0	66	172	115	20	94	6	16	39	21	33	96	61	58	58	10	76	169	9	37
ABRAXAS1P1	0	0	0	0	0	0	0	0	0	0	0	0	0	0	0	0	0	0	0	0	0	0	0	0	0	0	0	0	0	0	0	0	0	0	0	0	0	0	0	0	0	0	0	0	0	0	0	0	0
ABRAXAS1P2	0	0	0	0	0	0	0	0	0	0	0	0	0	0	0	0	0	0	0	0	0	0	0	0	0	0	0	0	0	0	0	0	0	0	0	0	0	0	0	0	0	0	0	0	0	0	0	0	1
ABRAXAS2	0	0	0	0	0	0	0	0	0	0	0	0	0	0	0	0	0	0	0	0	0	0	0	0	0	0	0	0	0	0	82	393	101	90	144	19	65	86	91	39	181	72	46	113	22	188	160	19	46
ABT1	636	635	720	5	193	500	160	0	344	862	710	488	6	14	41	0	1	853	690	838	91	338	555	574	621	576	835	438	495	1338	163	1103	453	251	258	41	206	223	327	33	428	344	248	295	64	233	625	42	114
ABT1P1	1	1	1	0	1	1	0	0	0	0	2	1	0	0	0	0	0	0	3	2	0	0	2	2	0	1	2	0	2	1	0	1	0	0	1	0	0	0	0	3	0	0	0	0	0	1	0	0	2
ABTB1	12316	14111	14164	12596	12926	4214	4797	423	14057	16844	5813	29046	400	1201	848	3041	361	9417	5922	22631	1239	23712	13644	28558	22317	27130	36266	17049	17604	15543	4001	8238	3374	4398	2524	1259	3197	2727	6763	542	4151	3334	3609	3100	1354	2942	4654	940	2775
ABTB2	143	205	267	77	9	257	40	38	96	417	200	138	36	97	80	428	0	198	143	271	0	182	278	261	1024	526	586	241	89	323	42	111	33	28	32	8	33	41	101	6	63	34	122	59	1	38	67	23	22
ABTB3	0	0	0	0	0	0	0	0	0	0	0	0	0	0	0	0	0	0	0	0	0	0	0	0	0	0	0	0	0	0	110	644	254	101	276	43	63	82	140	35	178	352	170	268	48	158	375	39	97
AC000003.1	0	0	0	0	0	0	0	0	0	0	0	0	0	0	0	0	0	0	0	0	0	0	0	0	0	0	0	0	0	0	0	0	0	0	0	0	0	0	0	0	0	0	0	0	0	0	0	0	0
AC000003.2	0	0	1	2	5	2	0	0	2	0	0	8	0	1	0	0	1	0	1	0	0	0	0	0	0	0	3	1	2	1	0	0	0	0	0	0	0	0	0	0	0	0	0	0	0	0	0	0	0
AC000029.1	0	0	0	0	0	0	0	0	0	0	0	0	0	0	0	0	0	0	0	0	0	0	0	0	0	0	0	0	0	0	0	0	0	0	0	0	0	0	0	0	0	0	0	0	0	0	0	0	0
AC000032.2	0	0	0	0	0	0	0	0	0	0	0	0	0	0	0	0	0	0	0	0	0	0	0	1	0	0	0	0	0	0	0	0	0	0	0	0	0	0	0	0	0	0	0	0	0	0	0	0	0
AC000036.4	1	0	0	0	1	1	0	0	0	0	0	1	2	0	0	0	0	0	0	1	0	0	0	0	0	0	0	0	2	0	0	0	0	0	0	0	0	0	0	0	0	0	0	0	0	0	0	0	0
AC000041.8	0	0	0	0	0	0	0	0	0	0	0	0	0	0	0	0	0	0	0	0	0	0	0	0	0	0	0	0	0	0	0	0	0	0	0	0	0	0	0	0	0	0	0	0	0	0	0	0	0
AC000067.1	0	0	0	0	0	0	0	0	0	0	0	0	0	0	0	0	0	0	0	1	0	0	1	0	0	0	0	1	0	0	0	0	0	0	0	0	0	0	0	0	0	0	0	0	0	0	0	0	0
AC000068.10	4	8	0	0	11	29	0	0	0	11	0	0	0	0	0	0	0	4	2	9	0	0	2	2	3	5	1	6	10	5	0	0	0	0	0	0	0	0	0	0	0	0	0	0	0	0	0	0	0
AC000068.5	22	23	0	1	1	40	4	0	16	7	8	29	0	0	0	0	0	11	7	8	0	0	24	14	6	17	23	4	2	14	0	0	0	0	0	0	0	0	0	0	0	0	0	0	0	0	0	0	0
AC000068.9	2	2	12	0	0	0	0	0	0	0	2	0	0	0	0	0	0	14	2	5	0	0	2	3	1	2	7	1	3	1	0	0	0	0	0	0	0	0	0	0	0	0	0	0	0	0	0	0	0
AC000077.2	0	0	0	0	0	0	0	0	0	0	0	0	0	0	0	0	0	1	0	2	0	0	0	0	2	0	0	1	0	0	0	0	0	0	0	0	0	0	0	0	0	0	0	0	0	0	0	0	0
AC000078.5	3	3	1	0	0	0	0	0	0	4	0	0	0	1	0	1	0	2	1	4	0	0	0	1	0	10	1	7	0	2	0	0	0	0	0	0	0	0	0	0	0	0	0	0	0	0	0	0	0
AC000081.2	0	0	1	0	0	1	0	0	0	0	0	0	0	0	0	0	0	0	18	2	0	0	0	0	0	0	0	0	0	0	0	0	0	0	0	0	0	0	0	0	0	0	0	0	0	0	0	0	0
AC000089.3	551	419	211	249	80	163	50	3	123	400	318	396	0	2	0	218	78	389	122	225	36	100	259	224	317	298	456	159	203	747	0	0	0	0	0	0	0	0	0	0	0	0	0	0	0	0	0	0	0
AC000095.9	66	46	43	0	6	85	5	0	62	121	11	27	0	0	0	0	0	15	28	72	0	0	10	45	27	76	71	42	35	13	0	0	0	0	0	0	0	0	0	0	0	0	0	0	0	0	0	0	0
AC000099.1	0	0	0	0	0	0	0	0	0	0	0	0	0	0	0	0	0	0	0	0	0	1	0	0	0	0	0	1	0	0	0	0	0	0	0	0	0	0	0	0	0	0	0	0	0	0	0	0	0
AC000110.1	22	18	1	0	1	3	3	0	4	5	7	3	0	0	0	0	0	1	12	2	0	11	10	25	15	21	20	5	0	22	0	0	0	0	0	0	0	0	0	0	0	0	0	0	0	0	0	0	0
AC000111.3	0	0	0	0	0	0	0	0	0	0	0	0	0	0	0	0	0	0	0	0	0	0	0	0	0	0	0	0	0	0	0	0	0	0	0	0	0	0	0	0	0	0	0	0	0	0	0	0	0
AC000111.4	0	0	0	0	1	0	0	0	0	0	0	0	0	0	0	0	0	0	0	0	0	0	0	0	0	0	0	0	0	0	0	0	0	0	0	0	0	0	0	0	0	0	0	0	0	0	0	0	0
AC000111.5	0	0	0	0	0	0	0	0	0	0	0	0	0	0	0	0	0	0	0	0	0	0	0	0	0	0	0	0	0	0	0	0	0	0	0	0	0	0	0	0	0	0	0	0	0	0	0	0	0
AC000111.6	0	0	0	0	0	0	0	0	0	0	0	0	0	0	0	0	0	0	0	0	0	0	0	0	0	0	0	0	0	0	0	0	0	0	0	0	0	0	0	0	0	0	0	0	0	0	0	0	0
AC000120.7	16	14	27	0	0	15	0	0	2	0	1	0	0	0	0	2	0	0	10	0	0	0	5	14	0	24	22	10	0	7	0	0	0	0	0	0	0	0	0	0	0	0	0	0	0	0	0	0	0
AC000123.4	0	0	0	0	0	0	0	0	0	0	0	0	0	0	0	0	0	0	0	0	0	1	0	0	0	0	0	0	1	0	0	0	0	0	0	0	0	0	0	0	0	0	0	0	0	0	0	0	0
AC000124.1	0	0	0	0	0	0	0	0	0	0	0	0	0	0	0	0	0	0	0	0	0	0	0	0	0	0	0	0	0	0	0	0	0	0	0	0	0	0	0	0	0	0	0	0	0	0	0	0	0
AC000362.1	0	1	0	0	0	1	0	0	0	0	0	0	0	10	0	0	0	0	1	0	0	0	0	0	0	0	0	0	0	0	0	0	0	0	0	0	0	0	0	0	0	0	0	0	0	0	0	0	0
AC000367.1	1	1	0	0	0	0	0	0	0	0	0	0	0	0	0	0	0	0	0	1	1	0	0	0	0	0	0	0	0	0	0	0	0	0	0	0	0	0	0	0	0	0	0	0	0	0	0	0	0
AC000370.2	1	0	0	0	0	0	0	0	0	0	0	0	0	0	0	0	0	0	0	0	0	0	0	0	0	0	0	0	0	0	0	0	0	0	0	0	0	0	0	0	0	0	0	0	0	0	0	0	0
AC000374.1	0	1	0	0	0	0	0	0	0	1	0	0	0	0	0	0	0	1	0	0	0	0	0	0	1	1	2	1	1	0	0	0	0	0	0	0	0	0	0	0	0	0	0	0	0	0	0	0	0
AC000403.1	0	0	0	0	0	0	0	0	0	0	0	0	0	0	0	0	0	0	0	0	0	0	0	0	0	0	0	0	0	0	0	0	0	0	0	0	0	0	0	0	0	0	0	0	0	0	0	0	0
AC002044.4	21	9	1	15	29	0	1	0	18	10	0	10	0	0	0	4	0	1	0	4	0	27	4	8	40	1	4	26	10	4	0	0	0	0	0	0	0	0	0	0	0	0	0	0	0	0	0	0	0
AC002055.4	146	138	316	68	25	28	32	0	67	216	96	105	0	29	0	0	0	255	78	88	0	70	130	136	102	79	154	86	59	91	0	0	0	0	0	0	0	0	0	0	0	0	0	0	0	0	0	0	0
AC002056.3	68	61	34	33	5	4	7	2	14	17	46	21	1	0	0	1	0	49	23	11	0	0	40	37	22	42	49	24	11	91	0	0	0	0	0	0	0	0	0	0	0	0	0	0	0	0	0	0	0
AC002056.5	0	0	0	0	0	0	0	1	0	0	0	0	0	0	0	0	0	0	0	0	0	0	0	0	0	0	0	0	0	0	0	0	0	0	0	0	0	0	0	0	0	0	0	0	0	0	0	0	0
AC002059.10	7	6	0	0	7	0	0	0	1	9	2	0	0	0	0	0	0	0	5	14	0	0	4	4	1	2	14	6	17	21	0	0	0	0	0	0	0	0	0	0	0	0	0	0	0	0	0	0	0
AC002064.4	0	0	0	1	0	0	0	0	0	0	0	0	0	0	0	0	0	0	0	0	0	0	0	0	0	0	0	1	0	0	0	0	0	0	0	0	0	0	0	0	0	0	0	0	0	0	0	0	0
AC002064.5	0	1	0	0	0	1	0	0	0	0	0	0	0	0	0	0	0	0	0	0	0	0	0	0	0	1	0	2	0	0	0	0	0	0	0	0	0	0	0	0	0	0	0	0	0	0	0	0	0
AC002066.1	0	1	0	0	0	0	0	1	0	0	0	0	0	0	0	0	0	0	1	1	0	0	0	1	0	2	1	0	0	1	0	0	0	0	0	0	0	0	0	0	0	0	0	0	0	0	0	0	0
AC002066.2	0	0	0	0	0	0	0	0	0	0	0	0	0	0	0	0	0	0	1	0	0	0	0	0	0	0	0	1	0	0	0	0	0	0	0	0	0	0	0	0	0	0	0	0	0	0	0	0	0
AC002069.5	16	6	6	0	0	0	1	0	2	5	6	10	0	0	3	2	0	4	1	2	0	0	5	6	1	2	5	4	1	5	0	0	0	0	0	0	0	0	0	0	0	0	0	0	0	0	0	0	0
AC002069.6	6	1	0	0	0	0	0	0	0	0	1	0	0	0	0	0	0	1	0	0	0	0	3	0	1	0	3	1	0	0	0	0	0	0	0	0	0	0	0	0	0	0	0	0	0	0	0	0	0
AC002070.1	0	0	0	0	0	0	0	0	0	0	0	0	0	0	0	0	0	0	0	0	0	0	0	0	0	0	0	0	0	0	0	0	0	0	0	0	0	0	0	0	0	0	0	0	0	0	0	0	0
AC002075.3	1	0	0	0	0	0	0	0	0	0	0	0	0	0	0	0	0	0	0	0	0	1	2	0	1	0	0	1	1	6	0	0	0	0	0	0	0	0	0	0	0	0	0	0	0	0	0	0	0
AC002075.4	135	109	53	115	53	67	12	0	55	20	100	154	1	0	3	39	15	157	110	218	23	70	67	43	44	44	59	118	56	77	0	0	0	0	0	0	0	0	0	0	0	0	0	0	0	0	0	0	0
AC002076.10	0	0	0	0	1	0	0	0	0	0	0	0	0	0	0	0	0	0	0	0	0	0	0	0	0	0	0	1	0	0	0	0	0	0	0	0	0	0	0	0	0	0	0	0	0	0	0	0	0
AC002115.5	0	0	0	0	0	0	0	0	0	0	0	0	0	0	0	0	0	0	0	0	0	0	0	0	0	0	0	0	0	0	0	0	0	0	0	0	0	0	0	0	0	0	0	0	0	0	0	0	0
AC002115.9	1	1	0	0	0	0	0	0	0	0	0	0	0	0	0	0	0	0	1	2	0	0	0	0	0	1	3	1	0	0	0	0	0	0	0	0	0	0	0	0	0	0	0	0	0	0	0	0	0
AC002116.7	40	17	12	1	0	43	0	0	7	13	13	15	0	0	0	0	0	1	28	6	141	0	10	7	14	18	38	15	20	62	0	0	0	0	0	0	0	0	0	0	0	0	0	0	0	0	0	0	0
AC002116.8	0	0	0	0	0	0	0	0	0	0	0	0	0	0	0	0	0	0	0	0	0	0	0	0	0	0	0	0	0	0	0	0	0	0	0	0	0	0	0	0	0	0	0	0	0	0	0	0	0
AC002117.1	29	29	2	1	0	21	0	0	11	6	0	41	0	0	0	0	0	3	27	29	0	1	20	23	6	22	15	22	17	15	0	0	0	0	0	0	0	0	0	0	0	0	0	0	0	0	0	0	0
AC002127.2	0	0	0	1	0	0	0	0	0	0	1	0	0	0	0	0	0	2	0	0	0	0	0	0	0	1	0	2	0	0	0	0	0	0	0	0	0	0	0	0	0	0	0	0	0	0	0	0	0
AC002127.4	0	0	0	0	0	0	0	0	0	1	0	0	0	0	0	0	0	0	0	0	0	0	0	0	0	1	0	0	0	1	0	0	0	0	0	0	0	0	0	0	0	0	0	0	0	0	0	0	0
AC002128.4	0	1	0	0	0	0	0	0	16	22	13	0	0	0	1	0	0	0	4	2	0	0	0	2	1	0	7	4	3	0	0	0	0	0	0	0	0	0	0	0	0	0	0	0	0	0	0	0	0
AC002128.5	0	1	0	0	0	0	0	0	0	0	0	0	0	0	0	0	0	0	0	0	0	0	0	0	0	1	5	1	4	7	0	0	0	0	0	0	0	0	0	0	0	0	0	0	0	0	0	0	0
AC002306.1	27	6	0	74	9	22	2	0	2	6	6	0	0	0	1	4	3	0	0	1	0	0	5	0	1	8	4	5	1	0	0	0	0	0	0	0	0	0	0	0	0	0	0	0	0	0	0	0	0
AC002310.10	0	0	0	1	1	0	1	0	0	1	0	0	0	0	0	0	0	0	2	1	0	0	2	0	1	0	2	0	0	1	0	0	0	0	0	0	0	0	0	0	0	0	0	0	0	0	0	0	0
AC002310.12	26	12	2	0	39	9	16	4	6	35	15	13	26	1	5	1	0	48	19	29	107	1	24	25	11	15	22	15	11	11	0	0	0	0	0	0	0	0	0	0	0	0	0	0	0	0	0	0	0
AC002310.13	0	0	0	0	0	0	0	0	0	0	0	0	0	0	0	0	0	0	0	0	0	0	0	0	0	0	0	0	0	0	0	0	0	0	0	0	0	0	0	0	0	0	0	0	0	0	0	0	0
AC002310.17	0	0	0	1	0	1	0	0	0	0	0	0	0	0	0	0	0	1	0	0	0	0	0	0	0	0	0	0	0	0	0	0	0	0	0	0	0	0	0	0	0	0	0	0	0	0	0	0	0
AC002310.7	1	0	6	6	7	0	0	6	0	0	7	8	2	4	8	0	1	19	4	0	1	0	2	9	0	4	0	6	5	7	0	0	0	0	0	0	0	0	0	0	0	0	0	0	0	0	0	0	0
AC002314.4	1	0	0	0	0	0	0	0	0	0	0	0	0	0	0	0	0	0	0	0	0	0	1	1	0	2	0	0	0	3	0	0	0	0	0	0	0	0	0	0	0	0	0	0	0	0	0	0	0
AC002331.1	9	0	0	0	0	0	0	0	1	22	0	0	0	0	0	0	0	0	0	6	0	0	2	4	4	2	6	2	1	0	0	0	0	0	0	0	0	0	0	0	0	0	0	0	0	0	0	0	0
AC002365.1	0	0	0	0	0	1	0	0	0	0	0	0	0	0	0	0	0	0	0	1	0	0	0	2	0	1	0	0	0	0	0	0	0	0	0	0	0	0	0	0	0	0	0	0	0	0	0	0	0
AC002366.3	1	0	0	0	0	0	0	0	0	0	0	0	0	0	0	0	1	0	0	1	0	0	0	0	0	0	0	0	0	0	0	0	0	0	0	0	0	0	0	0	0	0	0	0	0	0	0	0	0
AC002368.4	0	0	0	0	0	0	0	0	0	0	0	0	0	0	0	0	0	0	0	1	0	0	0	0	1	1	0	4	1	0	0	0	0	0	0	0	0	0	0	0	0	0	0	0	0	0	0	0	0
AC002383.2	0	0	0	0	0	0	0	0	0	0	0	0	0	0	0	0	0	0	0	0	0	0	0	0	0	0	0	0	0	0	0	0	0	0	0	0	0	0	0	0	0	0	0	0	0	0	0	0	0
AC002386.1	0	1	0	1	0	0	0	0	0	0	0	1	0	0	0	0	0	0	0	0	0	0	0	0	0	0	0	0	0	0	0	0	0	0	0	0	0	0	0	0	0	0	0	0	0	0	0	0	0
AC002395.1	0	0	5	1	1	0	0	0	0	0	0	0	0	0	0	0	0	0	0	0	0	0	0	1	0	0	4	0	0	0	0	0	0	0	0	0	0	0	0	0	0	0	0	0	0	0	0	0	0
AC002398.11	1	0	0	4	3	0	0	0	0	0	1	0	0	1	0	4	0	0	1	0	1	0	0	0	0	3	2	2	0	0	0	0	0	0	0	0	0	0	0	0	0	0	0	0	0	0	0	0	0
AC002398.12	8	1	0	0	7	0	0	0	1	6	7	0	0	0	1	0	0	17	1	8	0	0	0	2	1	7	0	3	4	0	0	0	0	0	0	0	0	0	0	0	0	0	0	0	0	0	0	0	0
AC002398.13	0	0	0	0	0	0	0	0	0	0	0	0	0	0	0	0	0	0	0	0	0	0	0	0	0	0	0	0	0	0	0	0	0	0	0	0	0	0	0	0	0	0	0	0	0	0	0	0	0
AC002398.5	26	3	0	1	0	0	0	1	10	0	0	1	0	1	0	0	0	1	7	10	0	529	7	5	3	23	24	14	2	5	0	0	0	0	0	0	0	0	0	0	0	0	0	0	0	0	0	0	0
AC002398.9	0	0	0	0	0	0	0	0	0	0	0	0	0	0	0	0	0	0	0	0	0	0	0	0	0	0	0	0	0	0	0	0	0	0	0	0	0	0	0	0	0	0	0	0	0	0	0	0	0
AC002400.1	0	0	0	0	0	0	0	0	0	0	0	0	0	0	0	0	0	0	0	0	0	0	0	0	0	0	0	0	0	1	0	0	0	0	0	0	0	0	0	0	0	0	0	0	0	0	0	0	0
AC002401.1	0	0	0	0	0	0	0	0	9	0	0	0	0	0	0	0	1	0	2	0	0	0	0	0	0	0	0	0	0	0	0	0	0	0	0	0	0	0	0	0	0	0	0	0	0	0	0	0	0
AC002429.4	1	0	0	0	0	0	0	0	0	0	0	0	0	0	0	0	0	0	0	0	0	0	0	0	0	1	0	0	0	0	0	0	0	0	0	0	0	0	0	0	0	0	0	0	0	0	0	0	0
AC002429.5	0	0	1	2	0	0	0	0	1	0	0	0	0	0	1	0	0	0	0	0	0	0	1	0	0	1	0	0	0	0	0	0	0	0	0	0	0	0	0	0	0	0	0	0	0	0	0	0	0
AC002451.1	0	0	0	0	0	0	0	0	0	0	0	0	0	0	0	0	0	0	0	0	0	0	1	0	0	0	1	0	0	0	0	0	0	0	0	0	0	0	0	0	0	0	0	0	0	0	0	0	0
AC002451.3	5	2	0	0	10	0	0	0	0	1	0	17	0	0	1	0	0	0	0	1	0	0	8	3	0	2	1	1	0	0	0	0	0	0	0	0	0	0	0	0	0	0	0	0	0	0	0	0	0
AC002454.1	1	7	1	1	10	0	0	0	8	0	0	0	0	0	0	0	0	0	0	0	0	0	3	2	0	1	0	0	0	5	0	0	0	0	0	0	0	0	0	0	0	0	0	0	0	0	0	0	0
AC002456.2	109	14	0	0	0	0	0	0	0	14	0	17	0	0	13	0	0	0	18	24	0	0	10	22	10	25	27	4	8	3	0	0	0	0	0	0	0	0	0	0	0	0	0	0	0	0	0	0	0
AC002463.3	0	1	0	0	0	0	0	0	0	0	0	0	0	0	0	2	0	0	0	1	0	0	0	1	0	0	0	0	0	2	0	0	0	0	0	0	0	0	0	0	0	0	0	0	0	0	0	0	0
AC002465.2	0	0	0	0	0	0	0	0	0	0	0	0	0	0	0	0	0	0	0	0	0	0	0	0	0	0	0	0	0	0	0	0	0	0	0	0	0	0	0	0	0	0	0	0	0	0	0	0	0
AC002467.7	120	81	13	86	35	22	13	0	67	147	41	167	0	0	0	0	27	116	48	169	0	234	90	156	144	99	127	53	63	27	0	0	0	0	0	0	0	0	0	0	0	0	0	0	0	0	0	0	0
AC002472.1	0	1	0	0	0	0	0	0	0	0	0	0	0	0	0	0	0	0	0	0	0	0	0	0	0	0	0	0	0	0	0	0	0	0	0	0	0	0	0	0	0	0	0	0	0	0	0	0	0
AC002472.11	0	0	0	0	0	0	0	0	0	0	0	0	0	0	0	0	0	1	0	0	0	0	2	0	0	1	1	0	2	0	0	0	0	0	0	0	0	0	0	0	0	0	0	0	0	0	0	0	0
AC002472.13	3	5	2	13	8	0	0	4	6	0	0	2	2	5	1	4	2	1	0	5	2	2	2	0	0	4	3	7	3	0	0	0	0	0	0	0	0	0	0	0	0	0	0	0	0	0	0	0	0
AC002477.1	5	4	3	43	3	5	0	1	1	1	3	5	0	2	0	5	1	3	0	1	0	0	0	0	0	0	3	0	0	5	0	0	0	0	0	0	0	0	0	0	0	0	0	0	0	0	0	0	0
AC002480.2	8	1	0	0	0	0	0	0	1	4	2	0	0	1	1	0	0	0	5	1	228	0	3	2	2	3	5	2	0	0	0	0	0	0	0	0	0	0	0	0	0	0	0	0	0	0	0	0	0
AC002480.3	9	0	0	0	0	0	0	0	0	2	0	0	0	0	0	0	0	0	1	0	0	0	4	2	3	1	1	2	0	2	0	0	0	0	0	0	0	0	0	0	0	0	0	0	0	0	0	0	0
AC002480.4	0	0	0	0	0	0	0	0	0	0	0	0	0	0	0	0	1	0	0	0	0	0	0	0	0	0	0	0	0	0	0	0	0	0	0	0	0	0	0	0	0	0	0	0	0	0	0	0	0
AC002480.5	31	15	0	1	34	1	3	0	29	30	17	10	0	0	0	0	0	8	21	17	0	0	23	20	6	22	53	19	16	7	0	0	0	0	0	0	0	0	0	0	0	0	0	0	0	0	0	0	0
AC002485.1	0	0	0	0	0	0	0	0	0	0	0	0	0	0	0	0	0	0	0	0	0	0	0	0	0	0	0	0	0	0	0	0	0	0	0	0	0	0	0	0	0	0	0	0	0	0	0	0	0
AC002486.2	0	0	0	0	0	1	0	0	0	0	0	0	0	0	0	0	0	3	1	0	0	0	2	1	0	0	0	1	1	2	0	0	0	0	0	0	0	0	0	0	0	0	0	0	0	0	0	0	0
AC002486.3	0	0	0	0	0	0	0	0	0	0	0	0	0	0	0	0	0	0	0	0	0	0	0	0	0	0	0	0	0	0	0	0	0	0	0	0	0	0	0	0	0	0	0	0	0	0	0	0	0
AC002511.1	8	1	0	0	0	0	0	0	0	4	26	0	0	0	1	0	0	0	1	2	0	0	4	1	1	3	0	5	1	0	0	0	0	0	0	0	0	0	0	0	0	0	0	0	0	0	0	0	0
AC002511.2	106	219	357	177	73	0	84	0	76	158	19	114	107	0	0	1	0	0	18	67	0	0	47	304	347	464	139	183	40	91	0	0	0	0	0	0	0	0	0	0	0	0	0	0	0	0	0	0	0
AC002511.3	137	328	315	263	168	0	114	0	149	183	38	187	5	98	18	0	0	56	52	102	0	175	96	444	633	851	333	399	80	167	0	0	0	0	0	0	0	0	0	0	0	0	0	0	0	0	0	0	0
AC002519.6	14	22	2	0	0	2	0	0	3	5	2	0	0	0	0	0	0	4	6	3	0	0	9	23	38	6	9	6	3	11	0	0	0	0	0	0	0	0	0	0	0	0	0	0	0	0	0	0	0
AC002519.8	2	3	0	0	1	0	0	0	0	0	3	0	0	0	0	0	0	1	0	1	0	0	1	0	0	3	0	2	0	0	0	0	0	0	0	0	0	0	0	0	0	0	0	0	0	0	0	0	0
AC002523.1	0	0	0	0	0	0	0	0	2	0	0	0	0	0	0	0	0	0	0	0	0	0	0	0	0	0	0	0	0	0	0	0	0	0	0	0	0	0	0	0	0	0	0	0	0	0	0	0	0
AC002539.1	0	0	0	0	0	0	0	1	0	0	0	0	0	0	0	0	0	0	0	1	0	0	0	1	0	0	0	0	0	0	0	0	0	0	0	0	0	0	0	0	0	0	0	0	0	0	0	0	0
AC002539.2	0	0	0	0	0	0	0	0	0	0	0	0	0	0	0	0	0	0	0	0	0	0	0	0	0	0	0	0	0	0	0	0	0	0	0	0	0	0	0	0	0	0	0	0	0	0	0	0	0
AC002542.2	0	0	0	0	1	0	0	0	0	0	0	0	0	0	0	0	0	0	0	0	0	0	0	0	0	0	0	1	0	0	0	0	0	0	0	0	0	0	0	0	0	0	0	0	0	0	0	0	0
AC002543.2	0	0	0	0	1	1	1	0	0	1	2	0	0	0	0	0	0	0	0	0	1	0	0	1	1	0	3	0	0	1	0	0	0	0	0	0	0	0	0	0	0	0	0	0	0	0	0	0	0
AC002550.5	3	0	0	1	0	0	0	0	1	1	0	0	0	1	0	0	0	0	0	0	0	0	1	1	0	0	0	2	0	0	0	0	0	0	0	0	0	0	0	0	0	0	0	0	0	0	0	0	0
AC002551.1	1	1	4	0	38	0	5	0	0	20	0	0	0	0	0	0	0	1	0	2	0	0	0	4	0	1	8	8	1	1	0	0	0	0	0	0	0	0	0	0	0	0	0	0	0	0	0	0	0
AC002553.1	2	1	0	0	0	0	0	0	0	2	0	1	0	0	0	0	0	0	0	0	0	0	2	4	0	2	1	1	0	0	0	0	0	0	0	0	0	0	0	0	0	0	0	0	0	0	0	0	0
AC002553.4	2	1	0	0	0	1	0	1	0	0	0	0	0	0	0	0	0	0	0	0	0	0	0	0	0	0	0	0	0	0	0	0	0	0	0	0	0	0	0	0	0	0	0	0	0	0	0	0	0
AC002558.1	0	0	0	0	0	0	0	0	0	0	0	0	0	0	0	0	0	0	0	0	0	0	0	0	0	0	0	0	0	0	0	0	0	0	0	0	0	0	0	0	0	0	0	0	0	0	0	0	0
AC002978.1	0	0	0	0	1	0	0	0	0	0	0	0	0	0	0	0	0	0	0	0	0	0	0	0	0	0	0	0	0	0	0	0	0	0	0	0	0	0	0	0	0	0	0	0	0	0	0	0	0
AC002979.1	0	0	0	2	1	0	0	0	0	0	0	1	0	0	0	0	0	0	0	0	0	0	0	0	0	0	0	0	0	0	0	0	0	0	0	0	0	0	0	0	0	0	0	0	0	0	0	0	0
AC002981.1	0	0	0	0	0	0	0	0	0	0	0	0	0	0	0	0	0	0	0	0	0	0	0	0	0	0	0	0	0	0	0	0	0	0	0	0	0	0	0	0	0	0	0	0	0	0	0	0	0
AC002984.2	0	0	0	0	0	0	0	0	0	0	0	0	0	0	3	0	0	0	0	0	0	0	0	1	0	0	1	1	0	0	0	0	0	0	0	0	0	0	0	0	0	0	0	0	0	0	0	0	0
AC002985.3	0	0	0	0	0	0	0	0	0	0	0	0	0	0	0	0	0	0	0	0	0	0	0	0	0	0	0	0	0	0	0	0	0	0	0	0	0	0	0	0	0	0	0	0	0	0	0	0	0
AC002992.1	0	0	0	0	0	0	0	0	0	0	0	0	0	0	0	0	0	0	0	0	0	0	0	0	0	0	0	0	0	0	0	0	0	0	0	0	0	0	0	0	0	0	0	0	0	0	0	0	0
AC002994.1	0	0	0	0	0	0	0	0	0	0	0	0	0	0	0	0	0	0	0	0	0	0	0	0	0	0	0	0	0	0	0	0	0	0	0	0	0	0	0	0	0	0	0	0	0	0	0	0	0
AC003001.1	0	0	0	0	0	0	0	0	0	0	0	0	0	0	0	0	0	0	0	0	0	0	0	0	0	0	0	0	0	0	0	0	0	0	0	0	0	0	0	0	0	0	0	0	0	0	0	0	0
AC003002.4	0	0	0	0	0	0	0	0	0	0	0	0	0	0	0	0	0	0	0	0	0	0	0	0	0	0	0	0	0	0	0	0	0	0	0	0	0	0	0	0	0	0	0	0	0	0	0	0	0
AC003002.6	2	1	0	0	0	0	0	0	0	0	0	0	4	0	0	0	0	3	0	1	0	0	0	0	0	0	0	4	0	1	0	0	0	0	0	0	0	0	0	0	0	0	0	0	0	0	0	0	0
AC003003.5	0	0	0	3	1	0	0	0	0	0	0	0	0	0	0	0	2	0	0	0	0	0	0	0	0	0	0	0	2	0	0	0	0	0	0	0	0	0	0	0	0	0	0	0	0	0	0	0	0
AC003005.2	0	0	0	3	3	1	0	0	0	7	0	1	0	0	0	9	0	1	1	0	1	0	0	0	0	1	0	1	0	0	0	0	0	0	0	0	0	0	0	0	0	0	0	0	0	0	0	0	0
AC003005.4	0	0	0	0	0	0	0	0	0	0	0	0	0	0	0	0	0	0	0	0	0	0	0	0	0	0	0	0	0	0	0	0	0	0	0	0	0	0	0	0	0	0	0	0	0	0	0	0	0
AC003006.1	0	1	0	0	0	0	0	0	0	0	0	0	0	0	0	0	0	0	1	0	0	0	0	0	0	0	0	0	0	0	0	0	0	0	0	0	0	0	0	0	0	0	0	0	0	0	0	0	0
AC003006.7	0	0	0	0	0	0	0	0	0	0	0	0	0	0	0	0	0	0	0	0	0	0	0	0	0	0	0	0	0	0	0	0	0	0	0	0	0	0	0	0	0	0	0	0	0	0	0	0	0
AC003009.1	0	0	0	0	0	0	0	0	0	0	0	0	0	0	0	0	0	0	1	0	0	0	0	1	0	0	0	0	0	0	0	0	0	0	0	0	0	0	0	0	0	0	0	0	0	0	0	0	0
AC003009.2	10	6	1	0	0	1	0	0	0	3	1	0	0	0	0	0	0	0	1	0	0	0	4	15	5	8	9	0	0	7	0	0	0	0	0	0	0	0	0	0	0	0	0	0	0	0	0	0	0
AC003029.1	0	0	0	0	0	0	0	0	0	0	0	0	0	0	0	0	0	0	0	0	0	0	0	0	0	0	0	0	0	0	0	0	0	0	0	0	0	0	0	0	0	0	0	0	0	0	0	0	0
AC003035.1	0	0	0	1	0	0	0	0	0	0	0	0	0	1	0	0	0	0	0	0	0	0	0	1	0	0	0	0	0	0	0	0	0	0	0	0	0	0	0	0	0	0	0	0	0	0	0	0	0
AC003043.1	0	0	0	0	0	0	0	0	0	0	0	0	0	0	0	0	0	0	0	0	0	0	0	0	0	0	0	0	0	0	0	0	0	0	0	0	0	0	0	0	0	0	0	0	0	0	0	0	0
AC003045.1	0	0	0	0	0	0	0	0	0	0	0	0	0	0	0	0	0	0	0	0	0	0	0	0	0	0	0	0	0	0	0	0	0	0	0	0	0	0	0	0	0	0	0	0	0	0	0	0	0
AC003051.1	1	7	1	1	1	1	0	1	0	0	0	1	0	0	0	0	1	0	0	0	0	1	4	4	3	6	0	3	1	0	0	0	0	0	0	0	0	0	0	0	0	0	0	0	0	0	0	0	0
AC003075.4	8	4	15	1	0	15	3	0	0	2	8	0	3	0	0	0	0	0	17	64	0	0	17	5	4	12	6	4	21	16	0	0	0	0	0	0	0	0	0	0	0	0	0	0	0	0	0	0	0
AC003079.1	0	0	0	0	0	0	0	0	0	0	0	0	0	0	0	0	0	0	0	0	0	0	0	0	0	0	0	0	0	0	0	0	0	0	0	0	0	0	0	0	0	0	0	0	0	0	0	0	0
AC003080.4	4	6	0	0	1	0	1	0	1	0	1	31	0	0	6	0	0	7	3	4	0	0	4	7	11	10	3	5	6	7	0	0	0	0	0	0	0	0	0	0	0	0	0	0	0	0	0	0	0
AC003084.2	0	0	0	0	0	0	0	0	0	0	0	0	0	0	0	0	0	0	0	0	0	0	0	0	0	0	0	0	0	0	0	0	0	0	0	0	0	0	0	0	0	0	0	0	0	0	0	0	0
AC003087.4	10	5	1	0	1	1	0	0	1	0	1	0	0	0	0	0	0	1	1	4	0	3	1	0	0	0	1	0	0	1	0	0	0	0	0	0	0	0	0	0	0	0	0	0	0	0	0	0	0
AC003088.1	0	0	0	0	0	0	0	2	0	0	0	0	0	2	2	1	0	0	0	0	0	0	0	0	0	0	0	0	0	0	0	0	0	0	0	0	0	0	0	0	0	0	0	0	0	0	0	0	0
AC003090.1	13	0	0	0	0	0	0	0	0	0	1	18	1	0	0	0	0	7	0	1	0	1	0	2	2	1	0	0	0	0	0	0	0	0	0	0	0	0	0	0	0	0	0	0	0	0	0	0	0
AC003092.1	0	0	0	0	0	0	0	0	0	0	0	0	0	0	0	0	0	1	0	0	0	0	0	1	0	1	0	0	0	0	0	0	0	0	0	0	0	0	0	0	0	0	0	0	0	0	0	0	0
AC003092.2	0	1	0	1	0	0	0	0	0	0	0	0	0	0	0	0	0	0	1	0	0	0	0	0	1	0	0	0	0	0	0	0	0	0	0	0	0	0	0	0	0	0	0	0	0	0	0	0	0
AC003101.1	1	0	0	0	12	0	0	0	1	0	0	0	0	0	0	0	0	0	0	0	0	0	0	0	0	0	2	2	0	0	0	0	0	0	0	0	0	0	0	0	0	0	0	0	0	0	0	0	0
AC003102.1	0	0	0	0	0	0	0	0	0	0	0	0	0	0	0	0	0	0	0	0	0	0	0	0	0	0	0	0	0	0	0	0	0	0	0	0	0	0	0	0	0	0	0	0	0	0	0	0	0
AC003102.3	11	13	1	8	15	1	0	1	11	7	0	1	1	20	2	3	0	55	1	16	1	0	0	6	5	12	7	14	11	13	0	0	0	0	0	0	0	0	0	0	0	0	0	0	0	0	0	0	0
AC003104.1	123	137	0	0	0	37	0	0	36	128	27	7	0	0	7	0	0	2	82	29	0	0	52	241	52	93	142	73	22	48	0	0	0	0	0	0	0	0	0	0	0	0	0	0	0	0	0	0	0
AC003658.1	0	0	0	0	0	0	0	0	0	0	0	0	0	0	0	0	0	0	0	0	0	0	0	1	0	0	0	0	0	0	0	0	0	0	0	0	0	0	0	0	0	0	0	0	0	0	0	0	0
AC003664.1	0	1	0	3	2	0	0	0	0	0	0	0	0	0	0	0	0	0	0	0	0	1	1	1	0	0	0	0	0	0	0	0	0	0	0	0	0	0	0	0	0	0	0	0	0	0	0	0	0
AC003665.1	3	1	0	0	1	1	0	0	4	8	0	0	0	0	0	0	0	0	11	5	0	1	1	4	2	10	0	0	1	0	0	0	0	0	0	0	0	0	0	0	0	0	0	0	0	0	0	0	0
AC003666.1	0	0	0	0	0	0	0	0	0	0	0	0	0	0	0	0	0	0	0	0	0	0	0	0	0	0	0	0	0	0	0	0	0	0	0	0	0	0	0	0	0	0	0	0	0	0	0	0	0
AC003681.1	0	0	0	0	0	0	0	0	6	0	0	0	0	0	0	0	0	0	0	0	0	0	1	17	0	0	0	0	0	0	0	0	0	0	0	0	0	0	0	0	0	0	0	0	0	0	0	0	0
AC003682.16	0	4	0	0	0	0	0	0	0	0	0	0	0	1	0	1	0	0	1	1	0	0	0	0	0	0	0	1	0	0	0	0	0	0	0	0	0	0	0	0	0	0	0	0	0	0	0	0	0
AC003682.17	4	4	1	0	0	3	0	0	3	6	13	1	0	0	1	0	0	1	0	1	0	0	2	6	2	4	7	0	0	2	0	0	0	0	0	0	0	0	0	0	0	0	0	0	0	0	0	0	0
AC003956.1	0	0	0	0	0	0	0	1	0	0	0	1	0	0	0	0	0	0	3	0	0	0	2	0	0	0	0	0	0	0	0	0	0	0	0	0	0	0	0	0	0	0	0	0	0	0	0	0	0
AC003958.2	0	0	1	0	0	1	0	0	0	0	0	0	0	0	0	0	0	0	1	0	0	2	0	1	0	0	0	3	0	1	0	0	0	0	0	0	0	0	0	0	0	0	0	0	0	0	0	0	0
AC003958.6	0	0	0	1	0	7	0	0	0	0	1	1	0	0	0	0	0	0	0	0	0	1	0	0	1	0	0	0	0	0	0	0	0	0	0	0	0	0	0	0	0	0	0	0	0	0	0	0	0
AC003968.1	1	0	0	0	0	0	0	0	0	0	0	0	0	0	0	0	0	0	0	0	0	0	0	1	0	0	0	0	0	0	0	0	0	0	0	0	0	0	0	0	0	0	0	0	0	0	0	0	0
AC003973.1	0	0	0	0	0	0	0	0	0	0	0	0	0	0	0	0	0	1	1	0	0	1	0	0	0	0	0	0	0	0	0	0	0	0	0	0	0	0	0	0	0	0	0	0	0	0	0	0	0
AC003973.4	0	0	1	0	1	0	0	0	0	0	0	0	0	0	0	0	0	0	0	1	1	1	0	0	1	1	0	2	0	0	0	0	0	0	0	0	0	0	0	0	0	0	0	0	0	0	0	0	0
AC003973.5	0	0	0	0	0	0	0	0	0	0	0	0	0	0	0	0	0	0	0	0	0	0	0	0	0	0	0	0	0	0	0	0	0	0	0	0	0	0	0	0	0	0	0	0	0	0	0	0	0
AC003973.6	2	0	0	0	0	0	0	0	0	0	0	0	0	0	0	1	0	0	0	0	0	0	0	0	0	0	0	2	0	1	0	0	0	0	0	0	0	0	0	0	0	0	0	0	0	0	0	0	0
AC003984.1	0	1	0	0	1	0	0	0	0	0	0	0	0	0	0	0	0	0	0	1	0	2	0	1	0	0	0	0	0	0	0	0	0	0	0	0	0	0	0	0	0	0	0	0	0	0	0	0	0
AC003985.1	0	0	0	0	0	0	0	0	0	0	0	0	0	0	0	0	0	0	0	0	0	0	0	0	0	0	0	0	0	0	0	0	0	0	0	0	0	0	0	0	0	0	0	0	0	0	0	0	0
AC003986.5	1	0	0	0	0	0	0	0	0	1	0	0	0	0	0	0	0	0	0	0	0	0	0	1	1	0	0	3	0	1	0	0	0	0	0	0	0	0	0	0	0	0	0	0	0	0	0	0	0
AC003986.6	2	0	0	0	0	0	0	1	0	0	0	1	0	0	0	0	0	0	1	0	0	0	0	0	0	0	1	0	0	0	0	0	0	0	0	0	0	0	0	0	0	0	0	0	0	0	0	0	0
AC003986.7	0	0	0	0	0	0	0	0	0	0	0	0	0	0	0	0	0	0	0	0	0	0	0	0	0	0	0	0	0	0	0	0	0	0	0	0	0	0	0	0	0	0	0	0	0	0	0	0	0
AC003988.1	1	2	0	2	1	1	0	10	0	0	0	0	0	1	0	0	0	3	0	1	1	0	0	0	0	0	0	2	0	0	0	0	0	0	0	0	0	0	0	0	0	0	0	0	0	0	0	0	0
AC003989.3	0	0	0	0	0	0	0	0	0	0	0	0	0	0	0	0	0	0	0	0	0	0	0	0	0	0	0	0	0	0	0	0	0	0	0	0	0	0	0	0	0	0	0	0	0	0	0	0	0
AC003989.4	0	0	0	0	0	0	0	0	0	0	0	0	0	0	0	0	0	0	0	0	0	0	0	1	0	0	0	1	1	1	0	0	0	0	0	0	0	0	0	0	0	0	0	0	0	0	0	0	0
AC003991.3	9	10	46	0	0	0	0	0	5	18	0	2	1	0	0	0	0	2	1	3	0	0	7	19	6	17	18	7	0	0	0	0	0	0	0	0	0	0	0	0	0	0	0	0	0	0	0	0	0
AC004000.1	0	1	18	12	13	1	0	0	6	0	0	1	1	0	2	21	11	6	0	0	0	0	0	0	2	2	0	1	3	1	0	0	0	0	0	0	0	0	0	0	0	0	0	0	0	0	0	0	0
AC004004.2	0	0	0	1	0	0	0	0	0	0	0	0	0	0	0	0	0	0	0	0	0	0	0	1	0	1	0	0	0	0	0	0	0	0	0	0	0	0	0	0	0	0	0	0	0	0	0	0	0
AC004006.2	0	0	0	0	0	0	0	0	0	1	0	0	0	0	0	0	0	0	0	0	0	0	0	0	1	1	0	0	0	0	0	0	0	0	0	0	0	0	0	0	0	0	0	0	0	0	0	0	0
AC004009.3	0	0	0	0	0	0	0	0	0	0	0	0	0	0	0	0	0	0	0	0	0	0	0	0	0	0	0	1	0	0	0	0	0	0	0	0	0	0	0	0	0	0	0	0	0	0	0	0	0
AC004012.1	0	0	0	0	0	0	0	0	0	0	0	0	0	0	0	0	0	0	0	0	0	0	0	0	0	0	0	0	0	0	0	0	0	0	0	0	0	0	0	0	0	0	0	0	0	0	0	0	0
AC004014.3	0	0	0	0	0	0	0	0	0	0	0	0	0	0	0	0	0	0	0	0	0	0	0	0	0	0	0	0	0	0	0	0	0	0	0	0	0	0	0	0	0	0	0	0	0	0	0	0	0
AC004014.4	43	36	0	0	0	2	0	0	5	25	25	23	0	0	0	0	0	17	18	10	11	0	21	31	17	23	41	8	5	53	0	0	0	0	0	0	0	0	0	0	0	0	0	0	0	0	0	0	0
AC004016.1	0	0	0	0	0	0	0	0	0	0	0	0	0	0	0	0	0	0	0	0	0	0	0	0	0	0	0	0	0	0	0	0	0	0	0	0	0	0	0	0	0	0	0	0	0	0	0	0	0
AC004016.2	1	1	29	0	0	0	0	0	1	6	2	1	0	0	0	0	0	1	1	0	0	0	4	5	1	6	4	3	0	4	0	0	0	0	0	0	0	0	0	0	0	0	0	0	0	0	0	0	0
AC004017.1	5	0	0	0	0	0	0	0	0	0	0	0	0	1	0	0	0	1	7	1	0	0	4	6	2	0	2	0	0	1	0	0	0	0	0	0	0	0	0	0	0	0	0	0	0	0	0	0	0
AC004019.10	9	2	1	0	0	2	0	1	0	2	2	0	2	0	1	0	0	0	1	6	0	1	1	1	0	4	5	1	1	2	0	0	0	0	0	0	0	0	0	0	0	0	0	0	0	0	0	0	0
AC004019.13	5	29	2	3	3	0	4	0	5	42	9	9	1	21	3	0	2	46	5	26	0	2	6	18	2	24	37	16	40	72	0	0	0	0	0	0	0	0	0	0	0	0	0	0	0	0	0	0	0
AC004019.18	0	0	0	0	0	0	0	0	0	0	0	0	0	0	0	0	0	0	0	0	0	0	0	0	0	0	0	0	0	0	0	0	0	0	0	0	0	0	0	0	0	0	0	0	0	0	0	0	0
AC004022.7	0	0	0	0	0	0	0	0	0	0	0	0	0	0	0	0	0	0	0	0	0	0	0	0	0	0	0	0	0	0	0	0	0	0	0	0	0	0	0	0	0	0	0	0	0	0	0	0	0
AC004022.8	0	0	0	0	0	0	0	0	0	0	0	0	0	0	0	0	0	0	0	0	0	0	0	0	0	0	0	1	0	0	0	0	0	0	0	0	0	0	0	0	0	0	0	0	0	0	0	0	0
AC004041.2	4	3	1	0	0	7	0	1	0	0	4	0	0	0	0	0	1	0	0	3	0	0	0	1	0	1	0	2	1	2	0	0	0	0	0	0	0	0	0	0	0	0	0	0	0	0	0	0	0
AC004051.2	0	1	0	0	0	0	0	0	0	1	0	0	0	0	0	0	0	0	0	0	0	1	0	0	0	0	0	1	0	0	0	0	0	0	0	0	0	0	0	0	0	0	0	0	0	0	0	0	0
AC004052.1	0	0	0	0	0	0	0	0	0	0	0	0	0	0	0	0	0	0	0	0	0	0	0	0	0	0	0	0	0	0	0	0	0	0	0	0	0	0	0	0	0	0	0	0	0	0	0	0	0
AC004053.1	0	3	0	3	18	0	1	0	3	0	0	4	1	1	0	2	0	0	0	1	0	1	0	0	1	0	1	1	1	2	0	0	0	0	0	0	0	0	0	0	0	0	0	0	0	0	0	0	0
AC004054.1	0	0	0	0	0	0	0	0	1	0	0	0	0	1	0	0	0	0	1	0	0	0	1	0	0	0	0	2	0	0	0	0	0	0	0	0	0	0	0	0	0	0	0	0	0	0	0	0	0
AC004057.1	876	91	266	111	299	31	53	0	156	242	262	101	13	1	5	193	384	821	23	104	86	48	329	75	157	389	119	285	494	1490	0	0	0	0	0	0	0	0	0	0	0	0	0	0	0	0	0	0	0
AC004062.2	1	0	0	0	0	1	0	0	1	0	0	0	0	0	0	0	0	0	0	0	0	1	0	0	0	0	0	2	0	0	0	0	0	0	0	0	0	0	0	0	0	0	0	0	0	0	0	0	0
AC004063.1	0	1	0	0	0	0	0	0	0	0	0	0	0	0	0	0	0	0	0	0	0	0	0	0	0	1	0	0	0	0	0	0	0	0	0	0	0	0	0	0	0	0	0	0	0	0	0	0	0
AC004066.2	0	0	0	0	0	0	0	0	0	0	0	0	0	0	0	0	0	0	0	0	0	1	0	0	0	0	1	1	0	0	0	0	0	0	0	0	0	0	0	0	0	0	0	0	0	0	0	0	0
AC004066.3	0	0	0	0	0	0	0	0	0	0	0	0	0	0	0	0	0	0	0	0	0	0	0	0	0	0	0	0	1	0	0	0	0	0	0	0	0	0	0	0	0	0	0	0	0	0	0	0	0
AC004067.5	6	11	1	0	18	0	4	0	9	11	7	0	0	34	0	0	0	16	11	3	0	171	8	1	7	9	11	10	10	4	0	0	0	0	0	0	0	0	0	0	0	0	0	0	0	0	0	0	0
AC004069.1	6	1	0	0	0	0	0	0	0	2	0	0	0	0	0	0	0	6	1	1	0	0	0	2	1	1	3	1	0	1	0	0	0	0	0	0	0	0	0	0	0	0	0	0	0	0	0	0	0
AC004069.2	174	74	52	64	13	8	0	0	13	61	31	19	0	0	0	1	0	17	52	116	0	2	81	79	40	45	49	21	41	38	0	0	0	0	0	0	0	0	0	0	0	0	0	0	0	0	0	0	0
AC004070.1	0	0	0	0	0	0	0	0	0	0	0	0	0	0	0	0	0	0	0	0	0	0	0	0	0	0	0	0	0	1	0	0	0	0	0	0	0	0	0	0	0	0	0	0	0	0	0	0	0
AC004074.3	98	81	55	6	9	14	2	0	3	45	35	19	0	0	1	8	0	82	23	21	0	2	68	69	73	40	74	51	19	108	0	0	0	0	0	0	0	0	0	0	0	0	0	0	0	0	0	0	0
AC004074.4	1	0	0	0	0	0	0	0	0	0	0	0	0	0	0	0	0	0	0	0	0	0	1	0	0	0	0	1	0	0	0	0	0	0	0	0	0	0	0	0	0	0	0	0	0	0	0	0	0
AC004076.7	0	0	0	0	0	0	0	0	1	0	0	0	0	0	0	0	0	0	0	3	0	0	0	0	0	0	0	1	0	0	0	0	0	0	0	0	0	0	0	0	0	0	0	0	0	0	0	0	0
AC004076.9	0	0	0	0	0	0	0	0	0	0	0	0	0	0	0	0	0	0	0	0	0	0	0	0	0	0	0	0	0	0	0	0	0	0	0	0	0	0	0	0	0	0	0	0	0	0	0	0	0
AC004079.1	0	0	0	0	0	0	0	0	0	0	0	0	0	0	0	0	0	0	0	0	0	0	0	0	0	0	0	0	0	0	0	0	0	0	0	0	0	0	0	0	0	0	0	0	0	0	0	0	0
AC004112.4	0	0	0	0	0	0	0	0	0	0	0	0	0	0	0	0	0	0	0	0	0	1	0	0	0	0	0	0	0	0	0	0	0	0	0	0	0	0	0	0	0	0	0	0	0	0	0	0	0
AC004112.5	0	1	0	0	0	0	0	0	0	0	0	0	0	0	0	0	0	0	0	0	0	0	0	0	0	0	0	0	0	0	0	0	0	0	0	0	0	0	0	0	0	0	0	0	0	0	0	0	0
AC004112.7	1	1	0	0	1	0	0	0	0	0	0	0	0	0	0	0	0	2	1	0	0	1	0	1	0	0	1	1	0	1	0	0	0	0	0	0	0	0	0	0	0	0	0	0	0	0	0	0	0
AC004125.3	0	0	0	0	0	0	0	0	0	0	0	16	0	0	0	0	0	0	3	1	0	0	0	0	3	0	0	0	0	0	0	0	0	0	0	0	0	0	0	0	0	0	0	0	0	0	0	0	0
AC004129.7	0	0	0	0	0	0	0	0	0	0	0	0	0	0	0	0	0	0	0	0	0	0	0	0	0	1	0	0	0	1	0	0	0	0	0	0	0	0	0	0	0	0	0	0	0	0	0	0	0
AC004129.9	6	8	2	0	1	2	0	0	7	0	3	5	1	0	0	1	0	7	6	21	1	4	9	0	5	5	5	11	10	14	0	0	0	0	0	0	0	0	0	0	0	0	0	0	0	0	0	0	0
AC004156.3	15	32	0	22	34	38	0	0	8	24	10	6	1	4	1	18	4	54	10	12	1	1	15	2	4	17	9	32	87	21	0	0	0	0	0	0	0	0	0	0	0	0	0	0	0	0	0	0	0
AC004158.2	6	13	53	0	5	0	4	1	0	0	12	1	0	1	0	0	1	2	1	2	4	0	10	6	0	4	5	3	5	0	0	0	0	0	0	0	0	0	0	0	0	0	0	0	0	0	0	0	0
AC004158.3	0	0	0	0	1	0	0	0	0	0	0	0	0	0	0	0	1	0	1	1	0	1	0	2	0	0	1	2	1	0	0	0	0	0	0	0	0	0	0	0	0	0	0	0	0	0	0	0	0
AC004159.1	4	4	0	1	0	2	0	0	1	3	0	1	0	1	0	0	0	3	1	1	0	1	1	1	0	1	0	2	0	4	0	0	0	0	0	0	0	0	0	0	0	0	0	0	0	0	0	0	0
AC004160.4	2	0	0	0	0	0	0	1	0	0	0	0	0	0	0	0	0	0	0	0	0	0	0	0	1	0	0	0	0	0	0	0	0	0	0	0	0	0	0	0	0	0	0	0	0	0	0	0	0
AC004166.6	1	0	0	2	0	1	0	0	0	0	0	1	0	0	0	0	0	1	1	5	0	0	3	5	1	3	1	4	1	0	0	0	0	0	0	0	0	0	0	0	0	0	0	0	0	0	0	0	0
AC004221.2	0	3	0	0	0	0	0	0	0	0	7	0	0	1	2	0	0	1	0	1	0	0	0	1	0	3	2	0	0	0	0	0	0	0	0	0	0	0	0	0	0	0	0	0	0	0	0	0	0
AC004231.2	0	0	0	2	0	0	0	0	0	0	0	0	0	0	0	0	0	0	0	0	0	0	0	1	0	0	0	1	0	0	0	0	0	0	0	0	0	0	0	0	0	0	0	0	0	0	0	0	0
AC004237.1	0	0	0	0	0	0	0	2	0	7	0	0	0	0	0	0	0	0	0	0	0	0	0	0	0	0	0	0	0	2	0	0	0	0	0	0	0	0	0	0	0	0	0	0	0	0	0	0	0
AC004257.1	0	0	0	1	0	0	0	1	0	0	0	0	0	0	0	0	1	0	0	0	0	1	0	0	0	0	0	1	1	0	0	0	0	0	0	0	0	0	0	0	0	0	0	0	0	0	0	0	0
AC004257.3	61	91	8	0	7	46	7	0	26	122	6	58	0	27	0	0	0	47	45	70	0	0	47	73	46	63	49	55	51	60	0	0	0	0	0	0	0	0	0	0	0	0	0	0	0	0	0	0	0
AC004381.6	62	36	7	0	22	78	0	0	13	105	32	38	1	0	1	0	0	51	25	31	0	1	35	37	27	18	19	41	19	89	0	0	0	0	0	0	0	0	0	0	0	0	0	0	0	0	0	0	0
AC004381.7	0	0	0	0	0	0	0	0	0	0	3	0	0	0	0	0	0	0	0	2	0	0	4	1	1	2	0	6	0	1	0	0	0	0	0	0	0	0	0	0	0	0	0	0	0	0	0	0	0
AC004383.3	0	0	0	2	0	0	0	0	0	0	0	0	0	0	0	0	0	1	0	1	0	0	0	0	1	1	1	0	0	1	0	0	0	0	0	0	0	0	0	0	0	0	0	0	0	0	0	0	0
AC004386.3	0	0	0	0	0	0	0	0	0	0	0	0	0	0	0	0	0	0	0	0	0	0	0	0	0	0	0	1	0	0	0	0	0	0	0	0	0	0	0	0	0	0	0	0	0	0	0	0	0
AC004386.4	328	222	152	117	57	155	21	0	97	149	147	325	1	3	1	49	18	242	56	77	3	28	115	104	298	159	328	68	81	296	0	0	0	0	0	0	0	0	0	0	0	0	0	0	0	0	0	0	0
AC004410.3	3	1	0	0	21	0	5	0	0	0	0	0	0	0	0	0	0	4	2	4	0	0	0	2	0	3	7	1	0	0	0	0	0	0	0	0	0	0	0	0	0	0	0	0	0	0	0	0	0
AC004447.2	0	2	0	0	1	0	0	0	0	0	1	1	0	1	0	0	0	0	1	5	0	1	1	0	1	0	1	4	0	0	0	0	0	0	0	0	0	0	0	0	0	0	0	0	0	0	0	0	0
AC004448.2	1	0	0	0	0	0	0	0	0	0	0	0	0	0	0	0	0	0	0	0	0	0	0	1	0	7	12	0	0	0	0	0	0	0	0	0	0	0	0	0	0	0	0	0	0	0	0	0	0
AC004448.5	0	1	0	1	0	0	0	0	0	0	1	0	2	0	0	0	0	0	0	0	0	0	1	2	0	0	0	2	1	0	0	0	0	0	0	0	0	0	0	0	0	0	0	0	0	0	0	0	0
AC004449.6	3	12	0	0	0	0	1	0	1	17	0	0	3	0	0	0	0	13	7	7	0	1	3	9	0	3	1	17	8	2	0	0	0	0	0	0	0	0	0	0	0	0	0	0	0	0	0	0	0
AC004453.8	3814	2586	2200	3133	1397	957	364	19	873	2457	2008	3202	1	72	22	1000	1532	3475	563	713	288	1183	1181	1096	2801	2001	3036	1111	2070	5501	0	0	0	0	0	0	0	0	0	0	0	0	0	0	0	0	0	0	0
AC004458.1	0	1	0	0	0	0	0	0	0	0	0	0	0	0	0	0	0	0	0	0	0	0	0	0	0	0	0	0	0	0	0	0	0	0	0	0	0	0	0	0	0	0	0	0	0	0	0	0	0
AC004460.1	0	0	0	0	0	0	0	0	0	0	0	0	0	0	0	0	0	0	0	0	0	0	0	0	0	0	0	0	0	0	0	0	0	0	0	0	0	0	0	0	0	0	0	0	0	0	0	0	0
AC004461.4	3	0	0	3	1	0	0	3	2	1	0	2	0	1	0	2	0	2	0	1	1	0	1	1	1	0	1	1	0	4	0	0	0	0	0	0	0	0	0	0	0	0	0	0	0	0	0	0	0
AC004463.6	14	9	44	0	0	7	0	2	16	9	25	8	0	5	0	0	0	31	5	6	0	0	11	3	6	16	21	10	4	4	0	0	0	0	0	0	0	0	0	0	0	0	0	0	0	0	0	0	0
AC004466.1	11	5	15	0	14	1	18	0	19	11	18	14	0	0	0	0	0	6	13	10	0	0	12	5	6	22	20	17	25	24	0	0	0	0	0	0	0	0	0	0	0	0	0	0	0	0	0	0	0
AC004471.10	3	7	11	0	17	2	7	0	5	28	12	9	0	27	1	0	0	20	8	6	0	0	6	9	0	15	34	10	6	10	0	0	0	0	0	0	0	0	0	0	0	0	0	0	0	0	0	0	0
AC004471.9	12	1	0	55	0	77	0	0	4	1	17	0	0	0	5	0	0	5	3	5	0	0	14	5	2	7	32	5	2	4	0	0	0	0	0	0	0	0	0	0	0	0	0	0	0	0	0	0	0
AC004485.3	0	0	0	0	0	0	0	1	0	0	0	0	0	0	4	0	1	0	0	0	0	0	0	0	0	0	0	0	1	0	0	0	0	0	0	0	0	0	0	0	0	0	0	0	0	0	0	0	0
AC004490.1	1	4	0	1	2	0	1	1	1	0	5	1	1	5	1	0	0	7	1	1	0	0	1	0	0	1	1	3	3	10	0	0	0	0	0	0	0	0	0	0	0	0	0	0	0	0	0	0	0
AC004492.1	0	0	0	0	0	0	0	0	0	0	0	0	0	0	0	0	0	0	0	0	0	0	0	0	0	0	0	0	0	0	0	0	0	0	0	0	0	0	0	0	0	0	0	0	0	0	0	0	0
AC004510.3	1	8	0	0	0	0	0	0	4	0	0	16	0	0	0	0	0	19	0	0	0	0	4	8	0	3	6	4	0	0	0	0	0	0	0	0	0	0	0	0	0	0	0	0	0	0	0	0	0
AC004520.1	0	0	0	0	0	0	0	0	0	0	0	0	0	0	0	0	0	0	0	0	0	0	0	0	0	0	0	0	0	0	0	0	0	0	0	0	0	0	0	0	0	0	0	0	0	0	0	0	0
AC004528.1	0	0	0	0	0	0	0	0	1	0	0	0	0	0	0	0	0	0	0	0	0	0	0	0	0	1	1	0	0	0	0	0	0	0	0	0	0	0	0	0	0	0	0	0	0	0	0	0	0
AC004528.4	0	0	7	6	2	1	0	1	0	18	0	0	0	0	1	1	3	23	8	0	0	0	1	3	0	3	17	7	10	0	0	0	0	0	0	0	0	0	0	0	0	0	0	0	0	0	0	0	0
AC004535.2	0	0	0	0	0	0	0	0	0	0	0	0	0	0	0	0	0	0	0	0	0	0	0	0	0	0	0	0	0	0	0	0	0	0	0	0	0	0	0	0	0	0	0	0	0	0	0	0	0
AC004538.3	6	0	0	2	0	0	0	0	0	0	0	0	0	0	0	0	0	1	0	1	0	0	0	2	0	1	3	3	0	0	0	0	0	0	0	0	0	0	0	0	0	0	0	0	0	0	0	0	0
AC004540.4	0	0	0	0	0	0	0	3	0	0	0	1	0	5	1	0	0	0	0	3	0	0	1	0	0	0	0	0	2	0	0	0	0	0	0	0	0	0	0	0	0	0	0	0	0	0	0	0	0
AC004540.5	2	3	15	26	0	4	0	0	0	1	8	0	2	0	1	0	0	27	8	19	1	181	6	8	16	9	9	3	2	14	0	0	0	0	0	0	0	0	0	0	0	0	0	0	0	0	0	0	0
AC004543.1	0	0	0	0	0	0	0	0	0	0	0	0	0	0	0	0	0	0	0	0	0	0	0	0	0	0	0	0	0	0	0	0	0	0	0	0	0	0	0	0	0	0	0	0	0	0	0	0	0
AC004543.2	5	1	0	0	0	0	0	0	0	0	0	0	0	0	0	0	0	0	0	1	0	1	0	0	5	0	0	0	1	0	0	0	0	0	0	0	0	0	0	0	0	0	0	0	0	0	0	0	0
AC004549.6	7	21	0	0	0	0	0	0	4	6	2	11	1	0	0	0	0	21	2	0	0	1	6	3	2	37	40	15	1	9	0	0	0	0	0	0	0	0	0	0	0	0	0	0	0	0	0	0	0
AC004552.1	0	0	0	0	2	0	0	0	2	0	0	0	0	0	1	0	1	0	0	1	0	0	0	0	0	0	1	5	0	0	0	0	0	0	0	0	0	0	0	0	0	0	0	0	0	0	0	0	0
AC004562.1	0	0	0	0	0	0	0	0	0	0	0	0	0	0	0	0	0	0	0	0	0	0	0	1	0	0	0	0	0	0	0	0	0	0	0	0	0	0	0	0	0	0	0	0	0	0	0	0	0
AC004593.3	0	0	0	0	0	0	0	0	0	0	0	0	1	0	0	0	0	0	0	1	0	1	0	0	0	1	0	0	0	2	0	0	0	0	0	0	0	0	0	0	0	0	0	0	0	0	0	0	0
AC004595.1	0	0	0	2	2	2	0	0	0	0	2	0	0	0	0	0	0	0	0	0	0	0	0	0	0	0	0	0	0	0	0	0	0	0	0	0	0	0	0	0	0	0	0	0	0	0	0	0	0
AC004603.4	1	0	0	0	0	0	0	2	2	1	1	0	0	0	0	0	0	0	2	1	0	1	0	0	0	0	1	0	0	0	0	0	0	0	0	0	0	0	0	0	0	0	0	0	0	0	0	0	0
AC004609.1	0	0	1	1	0	0	0	0	0	1	0	1	1	0	0	0	0	0	0	1	0	1	0	2	0	0	0	1	0	0	0	0	0	0	0	0	0	0	0	0	0	0	0	0	0	0	0	0	0
AC004623.2	0	0	0	1	1	0	0	0	0	0	0	0	1	0	2	0	0	0	0	0	0	0	0	0	0	0	0	0	0	0	0	0	0	0	0	0	0	0	0	0	0	0	0	0	0	0	0	0	0
AC004637.1	0	0	0	0	0	0	0	0	0	0	0	0	1	0	0	0	0	0	0	1	1	0	0	0	0	0	0	1	0	1	0	0	0	0	0	0	0	0	0	0	0	0	0	0	0	0	0	0	0
AC004655.1	0	0	0	0	0	0	0	0	0	0	0	0	0	0	0	0	0	0	0	0	0	0	0	0	0	0	0	0	0	0	0	0	0	0	0	0	0	0	0	0	0	0	0	0	0	0	0	0	0
AC004656.1	0	0	0	0	1	0	0	0	0	0	0	0	0	0	0	0	0	0	1	1	0	0	0	0	0	0	0	5	0	0	0	0	0	0	0	0	0	0	0	0	0	0	0	0	0	0	0	0	0
AC004673.1	0	0	0	0	0	10	0	0	0	0	0	0	0	0	0	0	0	0	0	0	0	0	0	0	0	0	0	0	0	0	0	0	0	0	0	0	0	0	0	0	0	0	0	0	0	0	0	0	0
AC004691.5	0	0	0	0	0	0	0	0	0	0	0	1	0	0	0	0	0	0	0	0	0	1	0	0	0	0	0	0	0	0	0	0	0	0	0	0	0	0	0	0	0	0	0	0	0	0	0	0	0
AC004692.4	0	1	0	0	0	0	0	0	0	0	0	0	0	0	0	0	0	1	0	1	0	0	0	1	0	0	0	0	1	0	0	0	0	0	0	0	0	0	0	0	0	0	0	0	0	0	0	0	0
AC004692.5	21	15	3	2	2	4	1	0	1	1	6	2	0	3	0	0	0	13	10	12	3	4	4	2	3	7	4	7	5	14	0	0	0	0	0	0	0	0	0	0	0	0	0	0	0	0	0	0	0
AC004699.1	0	0	0	0	0	0	0	0	0	0	0	0	0	0	0	0	0	0	0	0	0	0	0	0	0	0	0	0	0	0	0	0	0	0	0	0	0	0	0	0	0	0	0	0	0	0	0	0	0
AC004702.2	1	2	0	0	0	0	0	0	0	0	0	25	0	0	0	0	0	0	0	0	1	0	0	2	0	1	0	0	0	0	0	0	0	0	0	0	0	0	0	0	0	0	0	0	0	0	0	0	0
AC004706.1	0	0	0	0	0	0	0	0	0	0	0	0	0	0	0	0	0	0	0	0	0	0	0	0	0	0	0	0	0	0	0	0	0	0	0	0	0	0	0	0	0	0	0	0	0	0	0	0	0
AC004744.3	0	0	0	0	0	0	0	0	0	0	0	0	0	0	0	0	0	1	0	0	0	1	0	0	0	0	0	0	0	0	0	0	0	0	0	0	0	0	0	0	0	0	0	0	0	0	0	0	0
AC004745.1	0	0	0	0	0	0	0	0	0	0	0	0	0	0	0	0	0	0	0	0	0	0	0	0	0	0	0	0	0	0	0	0	0	0	0	0	0	0	0	0	0	0	0	0	0	0	0	0	0
AC004769.1	0	0	0	0	0	0	0	0	0	0	0	0	0	0	0	0	0	0	0	0	0	0	0	0	0	0	0	0	0	0	0	0	0	0	0	0	0	0	0	0	0	0	0	0	0	0	0	0	0
AC004771.1	0	1	0	0	0	0	1	0	4	0	0	5	5	0	2	4	0	0	2	3	0	0	0	0	0	0	0	0	0	0	0	0	0	0	0	0	0	0	0	0	0	0	0	0	0	0	0	0	0
AC004775.5	4	0	0	0	0	0	0	0	0	0	0	1	0	0	0	0	0	0	0	3	0	0	0	0	0	0	0	0	0	0	0	0	0	0	0	0	0	0	0	0	0	0	0	0	0	0	0	0	0
AC004791.2	91	19	12	129	93	82	0	0	22	0	39	94	0	0	0	0	1	30	4	3	0	0	16	4	6	0	10	25	16	4	0	0	0	0	0	0	0	0	0	0	0	0	0	0	0	0	0	0	0
AC004797.1	110	55	72	1	0	77	10	0	7	24	42	11	0	0	0	1	0	47	31	65	0	1	44	81	46	47	44	21	9	31	0	0	0	0	0	0	0	0	0	0	0	0	0	0	0	0	0	0	0
AC004812.1	0	0	0	1	0	0	0	0	1	0	0	0	0	2	0	0	0	0	1	0	0	0	0	0	0	0	0	0	0	0	0	0	0	0	0	0	0	0	0	0	0	0	0	0	0	0	0	0	0
AC004817.1	0	0	0	0	0	0	0	0	3	0	0	0	0	0	0	0	0	0	0	0	0	0	1	0	0	0	0	0	0	0	0	0	0	0	0	0	0	0	0	0	0	0	0	0	0	0	0	0	0
AC004824.1	0	0	0	0	0	0	0	0	0	0	0	0	0	0	0	0	0	0	0	0	0	0	0	0	0	0	0	0	0	0	0	0	0	0	0	0	0	0	0	0	0	0	0	0	0	0	0	0	0
AC004824.2	1	0	0	0	0	0	0	0	0	0	0	0	0	0	0	0	0	1	0	0	0	0	0	0	0	0	0	1	0	0	0	0	0	0	0	0	0	0	0	0	0	0	0	0	0	0	0	0	0
AC004832.1	0	0	0	0	0	0	0	0	0	0	0	0	0	0	0	0	0	0	0	0	0	0	0	0	0	0	0	0	0	0	0	0	0	0	0	0	0	0	0	0	0	0	0	0	0	0	0	0	0
AC004837.3	0	0	0	0	0	0	0	0	0	0	0	0	0	0	0	0	0	0	0	0	0	0	0	0	0	0	0	0	0	0	0	0	0	0	0	0	0	0	0	0	0	0	0	0	0	0	0	0	0
AC004837.4	0	0	0	0	0	1	0	0	0	0	0	0	0	0	0	0	0	0	0	0	0	1	1	0	0	0	0	1	0	0	0	0	0	0	0	0	0	0	0	0	0	0	0	0	0	0	0	0	0
AC004837.5	2	0	0	0	0	0	0	0	0	0	0	2	0	0	0	0	0	0	0	0	1	11	0	2	1	0	0	2	0	0	0	0	0	0	0	0	0	0	0	0	0	0	0	0	0	0	0	0	0
AC004840.8	0	0	0	0	0	0	0	0	0	0	8	0	0	0	0	0	0	0	14	2	0	0	0	0	0	0	2	3	6	1	0	0	0	0	0	0	0	0	0	0	0	0	0	0	0	0	0	0	0
AC004840.9	181	315	576	252	346	211	55	74	213	340	255	521	7	123	44	179	11	481	190	47	0	641	129	78	51	268	345	171	190	107	0	0	0	0	0	0	0	0	0	0	0	0	0	0	0	0	0	0	0
AC004851.1	0	0	0	0	0	0	0	0	0	0	0	0	0	0	0	0	0	0	0	0	0	0	0	0	0	0	0	0	0	0	0	0	0	0	0	0	0	0	0	0	0	0	0	0	0	0	0	0	0
AC004854.4	15	36	74	1	1	21	2	161	6	5	19	24	0	0	0	0	0	22	6	0	0	0	8	2	0	20	15	9	0	4	0	0	0	0	0	0	0	0	0	0	0	0	0	0	0	0	0	0	0
AC004854.5	10	5	0	0	0	0	0	2	0	1	5	0	2	0	1	0	0	0	0	0	0	0	0	1	0	0	5	0	2	3	0	0	0	0	0	0	0	0	0	0	0	0	0	0	0	0	0	0	0
AC004862.6	0	0	0	0	0	1	0	0	1	1	0	1	0	0	0	0	0	0	0	1	0	0	3	1	0	1	0	1	0	0	0	0	0	0	0	0	0	0	0	0	0	0	0	0	0	0	0	0	0
AC004866.1	0	0	0	0	0	0	0	0	0	0	0	0	0	0	0	0	0	0	0	0	0	0	0	0	0	0	0	0	0	0	0	0	0	0	0	0	0	0	0	0	0	0	0	0	0	0	0	0	0
AC004866.3	0	0	0	0	0	0	0	0	0	1	0	0	0	0	0	0	0	0	0	0	0	0	0	0	0	0	0	1	0	0	0	0	0	0	0	0	0	0	0	0	0	0	0	0	0	0	0	0	0
AC004869.2	0	0	0	0	0	0	0	0	0	0	0	0	0	0	0	0	0	0	0	0	0	0	0	0	1	1	0	1	0	0	0	0	0	0	0	0	0	0	0	0	0	0	0	0	0	0	0	0	0
AC004869.3	0	0	0	0	0	0	0	0	0	0	0	0	0	0	0	0	0	0	0	0	0	0	0	0	0	0	0	0	0	0	0	0	0	0	0	0	0	0	0	0	0	0	0	0	0	0	0	0	0
AC004870.3	0	0	0	0	0	0	0	0	0	0	0	0	0	0	0	0	0	0	0	0	0	0	0	0	0	0	0	0	0	0	0	0	0	0	0	0	0	0	0	0	0	0	0	0	0	0	0	0	0
AC004870.4	1	1	0	0	1	0	0	0	0	0	0	1	0	0	0	1	0	0	0	0	0	0	0	0	1	0	0	0	1	0	0	0	0	0	0	0	0	0	0	0	0	0	0	0	0	0	0	0	0
AC004870.5	1	1	0	1	0	0	0	1	0	0	2	0	0	1	2	0	0	0	0	0	0	0	1	0	0	0	0	1	0	1	0	0	0	0	0	0	0	0	0	0	0	0	0	0	0	0	0	0	0
AC004875.1	0	0	0	0	0	0	0	0	0	0	0	0	0	0	0	0	0	0	0	0	0	0	0	0	0	0	0	0	0	0	0	0	0	0	0	0	0	0	0	0	0	0	0	0	0	0	0	0	0
AC004878.2	0	0	0	0	0	0	0	0	0	0	0	0	0	0	0	1	1	0	0	1	0	0	1	0	0	0	0	3	0	0	0	0	0	0	0	0	0	0	0	0	0	0	0	0	0	0	0	0	0
AC004878.3	7	5	17	0	0	0	1	0	1	4	9	2	1	0	0	0	0	4	8	4	0	1	5	5	5	3	2	3	3	8	0	0	0	0	0	0	0	0	0	0	0	0	0	0	0	0	0	0	0
AC004878.5	0	0	2	0	0	0	0	0	0	0	0	0	0	0	0	0	0	1	0	2	0	0	1	1	0	1	0	0	0	0	0	0	0	0	0	0	0	0	0	0	0	0	0	0	0	0	0	0	0
AC004878.6	0	0	0	0	0	0	0	0	0	0	0	0	0	0	0	0	0	0	0	1	0	0	2	0	0	1	1	1	0	0	0	0	0	0	0	0	0	0	0	0	0	0	0	0	0	0	0	0	0
AC004878.7	0	2	0	5	5	16	0	0	0	1	0	0	0	0	0	0	0	0	1	0	0	4	1	2	0	2	0	1	0	1	0	0	0	0	0	0	0	0	0	0	0	0	0	0	0	0	0	0	0
AC004878.8	0	0	0	0	0	0	0	0	0	0	0	0	0	0	0	0	0	0	0	0	0	0	0	0	0	0	1	0	0	1	0	0	0	0	0	0	0	0	0	0	0	0	0	0	0	0	0	0	0
AC004889.1	0	0	0	0	0	0	0	0	0	0	0	0	0	0	0	0	0	0	0	0	0	0	0	0	0	0	0	0	0	0	0	0	0	0	0	0	0	0	0	0	0	0	0	0	0	0	0	0	0
AC004893.10	1	5	0	0	0	0	0	0	2	19	1	0	0	0	0	0	0	0	1	2	0	1	1	7	0	4	0	1	3	5	0	0	0	0	0	0	0	0	0	0	0	0	0	0	0	0	0	0	0
AC004893.11	327	421	221	245	286	140	51	1	210	364	261	183	1	39	49	238	125	254	236	124	0	2	151	196	85	375	428	175	172	156	0	0	0	0	0	0	0	0	0	0	0	0	0	0	0	0	0	0	0
AC004895.1	0	0	0	0	0	0	0	0	0	0	0	0	0	0	0	0	0	0	0	0	0	0	0	0	0	0	0	0	0	0	0	0	0	0	0	0	0	0	0	0	0	0	0	0	0	0	0	0	0
AC004895.4	3	0	0	1	1	0	0	0	8	0	1	0	2	0	0	0	0	0	0	0	0	1	1	2	0	1	1	0	0	0	0	0	0	0	0	0	0	0	0	0	0	0	0	0	0	0	0	0	0
AC004899.1	0	1	0	1	0	0	0	0	0	0	1	0	0	0	2	0	0	0	0	0	0	0	0	0	0	1	0	0	1	0	0	0	0	0	0	0	0	0	0	0	0	0	0	0	0	0	0	0	0
AC004899.3	6	2	0	0	0	0	0	0	0	0	0	10	0	0	0	0	1	1	2	2	0	1	1	3	1	1	2	3	3	1	0	0	0	0	0	0	0	0	0	0	0	0	0	0	0	0	0	0	0
AC004901.1	0	0	0	1	0	1	0	0	0	0	0	0	0	0	0	0	0	0	0	0	1	0	0	0	0	0	0	2	0	0	0	0	0	0	0	0	0	0	0	0	0	0	0	0	0	0	0	0	0
AC004906.3	0	0	0	0	0	0	0	0	0	0	0	0	0	0	0	0	0	0	0	1	0	0	0	1	0	0	0	0	0	0	0	0	0	0	0	0	0	0	0	0	0	0	0	0	0	0	0	0	0
AC004911.2	1	0	0	0	0	0	0	0	0	0	0	0	0	0	0	0	0	0	0	2	0	0	0	0	0	0	0	1	0	0	0	0	0	0	0	0	0	0	0	0	0	0	0	0	0	0	0	0	0
AC004917.1	0	0	0	0	0	0	0	0	0	0	0	0	0	0	0	0	0	0	0	0	0	0	0	0	0	0	0	0	0	0	0	0	0	0	0	0	0	0	0	0	0	0	0	0	0	0	0	0	0
AC004920.2	1	1	1	0	0	0	0	0	1	0	0	0	0	0	0	0	0	0	0	2	0	1	0	0	0	0	0	2	0	0	0	0	0	0	0	0	0	0	0	0	0	0	0	0	0	0	0	0	0
AC004920.3	0	0	0	0	0	0	0	0	0	0	0	0	0	0	0	0	0	0	0	0	0	0	0	0	0	0	0	0	0	1	0	0	0	0	0	0	0	0	0	0	0	0	0	0	0	0	0	0	0
AC004924.1	1	0	0	0	0	0	0	0	0	0	1	0	0	0	0	0	0	0	0	0	0	0	0	0	0	0	0	0	0	0	0	0	0	0	0	0	0	0	0	0	0	0	0	0	0	0	0	0	0
AC004938.5	0	0	0	0	0	0	0	0	1	0	2	0	0	0	0	0	0	1	2	6	0	1	1	2	0	0	1	3	0	0	0	0	0	0	0	0	0	0	0	0	0	0	0	0	0	0	0	0	0
AC004941.3	0	0	0	1	0	1	0	0	0	0	1	0	0	0	2	0	3	0	0	0	0	0	0	1	0	0	1	1	0	1	0	0	0	0	0	0	0	0	0	0	0	0	0	0	0	0	0	0	0
AC004941.5	62	40	30	6	0	5	5	0	4	46	34	25	0	3	0	0	0	27	25	16	0	34	41	132	126	77	92	17	19	94	0	0	0	0	0	0	0	0	0	0	0	0	0	0	0	0	0	0	0
AC004943.1	0	0	0	0	0	0	0	0	0	0	0	0	0	0	0	0	0	0	0	0	0	0	0	0	0	0	0	0	0	0	0	0	0	0	0	0	0	0	0	0	0	0	0	0	0	0	0	0	0
AC004945.1	1	0	0	0	1	0	0	0	0	0	0	0	0	0	0	0	0	0	0	0	0	0	1	0	0	0	0	0	0	0	0	0	0	0	0	0	0	0	0	0	0	0	0	0	0	0	0	0	0
AC004947.2	0	0	0	0	0	0	0	1	0	0	0	1	0	0	0	0	0	0	0	1	0	1	0	1	0	0	1	0	0	0	0	0	0	0	0	0	0	0	0	0	0	0	0	0	0	0	0	0	0
AC004951.5	27	39	2	0	14	62	4	44	36	66	16	96	0	0	0	0	0	14	11	25	0	2	37	27	15	39	35	22	31	42	0	0	0	0	0	0	0	0	0	0	0	0	0	0	0	0	0	0	0
AC004951.6	63	69	106	416	217	58	5	1	25	121	33	60	48	4	7	30	12	50	37	5	5	3	27	19	8	80	98	39	37	39	0	0	0	0	0	0	0	0	0	0	0	0	0	0	0	0	0	0	0
AC004967.7	146	94	62	108	35	28	16	0	65	80	63	58	24	57	1	0	18	26	82	81	0	0	110	65	29	56	78	39	42	129	0	0	0	0	0	0	0	0	0	0	0	0	0	0	0	0	0	0	0
AC004969.1	0	0	0	0	0	0	0	0	0	0	0	0	0	0	0	0	0	0	0	0	0	0	0	0	0	0	0	0	0	0	0	0	0	0	0	0	0	0	0	0	0	0	0	0	0	0	0	0	0
AC004980.1	0	0	0	0	0	0	0	0	0	0	0	0	0	0	0	0	0	0	0	0	0	0	0	0	0	0	0	0	0	0	0	0	0	0	0	0	0	0	0	0	0	0	0	0	0	0	0	0	0
AC004980.10	11	10	4	0	1	5	0	0	0	2	5	1	0	0	0	0	0	1	1	2	0	1	6	14	1	3	3	3	1	8	0	0	0	0	0	0	0	0	0	0	0	0	0	0	0	0	0	0	0
AC004980.11	7	5	2	0	0	2	0	0	1	0	6	5	0	0	1	0	0	0	2	0	0	1	2	3	4	4	6	4	3	2	0	0	0	0	0	0	0	0	0	0	0	0	0	0	0	0	0	0	0
AC004980.7	49	110	32	1	1	48	14	10	41	50	119	72	61	47	8	1	1	81	57	41	0	1	84	69	40	72	70	58	58	79	0	0	0	0	0	0	0	0	0	0	0	0	0	0	0	0	0	0	0
AC004980.8	1	4	1	0	0	0	0	0	0	0	0	0	0	0	0	0	0	1	1	1	0	0	1	1	0	5	0	0	4	0	0	0	0	0	0	0	0	0	0	0	0	0	0	0	0	0	0	0	0
AC004980.9	0	2	2	0	0	0	0	0	1	1	3	2	0	0	0	0	0	0	1	3	0	0	0	0	0	2	2	1	1	1	0	0	0	0	0	0	0	0	0	0	0	0	0	0	0	0	0	0	0
AC004985.12	1	7	4	0	0	2	0	0	8	0	6	15	0	0	0	0	0	11	6	3	0	3	5	3	0	12	4	8	1	2	0	0	0	0	0	0	0	0	0	0	0	0	0	0	0	0	0	0	0
AC004987.10	0	0	0	0	0	1	0	0	0	0	0	0	0	0	0	0	0	1	0	0	0	1	0	0	0	0	0	1	0	0	0	0	0	0	0	0	0	0	0	0	0	0	0	0	0	0	0	0	0
AC004987.9	190	205	88	8	30	32	31	242	154	149	287	194	902	135	901	73	73	473	94	112	35	240	316	179	67	167	247	156	142	188	0	0	0	0	0	0	0	0	0	0	0	0	0	0	0	0	0	0	0
AC004988.1	0	0	0	0	0	0	0	0	1	0	0	0	1	0	0	1	0	0	0	0	0	0	0	1	0	0	0	0	0	0	0	0	0	0	0	0	0	0	0	0	0	0	0	0	0	0	0	0	0
AC005000.1	0	0	0	0	0	0	0	0	0	0	0	0	0	0	0	0	0	0	0	1	0	0	0	0	0	0	0	0	0	0	0	0	0	0	0	0	0	0	0	0	0	0	0	0	0	0	0	0	0
AC005000.2	0	0	0	0	0	0	0	0	0	0	0	0	0	0	0	0	0	0	0	0	0	0	0	0	0	0	0	0	0	0	0	0	0	0	0	0	0	0	0	0	0	0	0	0	0	0	0	0	0
AC005003.1	20	34	11	65	54	235	3	48	20	51	29	87	1	2	14	51	127	114	26	32	0	0	28	11	5	26	20	14	21	19	0	0	0	0	0	0	0	0	0	0	0	0	0	0	0	0	0	0	0
AC005007.3	17	7	8	5	10	9	1	0	7	10	4	36	0	0	1	0	4	20	8	40	1	44	21	11	4	10	12	12	3	11	0	0	0	0	0	0	0	0	0	0	0	0	0	0	0	0	0	0	0
AC005008.2	0	0	0	0	0	0	0	0	0	0	0	0	0	0	0	0	0	0	0	0	0	0	0	0	0	0	1	0	0	0	0	0	0	0	0	0	0	0	0	0	0	0	0	0	0	0	0	0	0
AC005008.3	0	0	0	0	0	0	0	0	0	0	1	0	0	0	0	0	0	0	0	0	0	0	0	0	0	0	0	0	0	0	0	0	0	0	0	0	0	0	0	0	0	0	0	0	0	0	0	0	0
AC005009.1	2	2	0	1	0	0	0	0	0	0	0	0	0	0	0	0	0	0	0	0	0	0	0	0	0	0	0	1	0	0	0	0	0	0	0	0	0	0	0	0	0	0	0	0	0	0	0	0	0
AC005009.2	1	3	0	0	1	0	0	10	0	0	0	0	0	0	0	1	0	0	2	1	0	1	0	0	0	1	1	10	0	1	0	0	0	0	0	0	0	0	0	0	0	0	0	0	0	0	0	0	0
AC005013.1	0	0	0	0	0	0	0	1	0	0	0	0	1	0	1	0	0	0	0	0	0	0	0	0	0	0	0	0	0	0	0	0	0	0	0	0	0	0	0	0	0	0	0	0	0	0	0	0	0
AC005013.5	1	0	0	0	0	0	0	0	0	0	0	0	1	0	1	0	0	0	0	1	0	0	0	0	0	0	0	0	0	0	0	0	0	0	0	0	0	0	0	0	0	0	0	0	0	0	0	0	0
AC005014.5	367	268	201	8	5	31	15	5	44	99	264	156	0	4	4	0	0	275	81	43	21	66	171	204	68	289	383	100	120	264	0	0	0	0	0	0	0	0	0	0	0	0	0	0	0	0	0	0	0
AC005017.2	0	1	2	1	1	0	0	0	2	1	1	0	0	0	0	0	1	1	0	3	0	0	0	0	0	0	2	0	1	2	0	0	0	0	0	0	0	0	0	0	0	0	0	0	0	0	0	0	0
AC005019.2	3	4	1	4	1	0	0	0	0	0	2	2	0	0	0	0	1	3	6	18	0	2	2	1	2	1	1	2	3	1	0	0	0	0	0	0	0	0	0	0	0	0	0	0	0	0	0	0	0
AC005019.3	0	0	0	0	0	0	0	0	0	0	0	0	0	0	0	0	0	0	0	0	0	0	0	0	0	0	0	0	0	0	0	0	0	0	0	0	0	0	0	0	0	0	0	0	0	0	0	0	0
AC005020.1	0	0	0	0	0	0	0	0	0	0	0	0	0	0	0	0	0	0	0	0	0	0	0	0	0	0	0	0	0	0	0	0	0	0	0	0	0	0	0	0	0	0	0	0	0	0	0	0	0
AC005022.1	0	0	0	0	0	0	0	0	0	0	0	0	0	0	1	0	0	0	0	0	0	0	0	0	0	1	1	2	0	0	0	0	0	0	0	0	0	0	0	0	0	0	0	0	0	0	0	0	0
AC005027.3	0	0	0	0	0	0	0	0	2	5	0	0	1	0	0	70	0	0	2	0	0	0	0	1	0	3	0	0	0	0	0	0	0	0	0	0	0	0	0	0	0	0	0	0	0	0	0	0	0
AC005029.1	1	0	0	0	1	0	0	0	0	0	0	1	0	0	1	0	0	0	0	0	0	0	1	0	1	2	0	0	0	0	0	0	0	0	0	0	0	0	0	0	0	0	0	0	0	0	0	0	0
AC005033.6	0	0	0	0	0	0	0	0	0	0	0	0	0	0	0	0	0	0	0	0	0	0	0	0	0	0	0	0	0	0	0	0	0	0	0	0	0	0	0	0	0	0	0	0	0	0	0	0	0
AC005034.2	0	0	0	0	0	0	0	0	0	0	0	0	0	0	0	0	0	0	0	0	0	0	1	0	0	2	0	0	0	0	0	0	0	0	0	0	0	0	0	0	0	0	0	0	0	0	0	0	0
AC005034.3	19	20	8	3	2	0	2	0	7	9	4	4	0	0	0	0	0	31	9	16	0	17	17	35	68	32	46	8	28	49	0	0	0	0	0	0	0	0	0	0	0	0	0	0	0	0	0	0	0
AC005037.1	2	0	0	0	0	0	1	0	0	0	1	5	0	0	0	0	0	0	0	0	0	0	1	2	0	2	1	1	0	2	0	0	0	0	0	0	0	0	0	0	0	0	0	0	0	0	0	0	0
AC005037.2	1	2	0	0	0	0	0	0	0	0	1	0	0	0	0	0	0	0	0	0	0	0	0	3	0	0	0	0	1	1	0	0	0	0	0	0	0	0	0	0	0	0	0	0	0	0	0	0	0
AC005037.3	1	7	67	0	0	0	0	0	0	10	5	21	0	1	0	2	0	55	5	1	0	0	0	3	0	8	5	2	2	2	0	0	0	0	0	0	0	0	0	0	0	0	0	0	0	0	0	0	0
AC005037.4	0	0	0	0	1	1	0	0	0	1	2	0	0	0	0	1	0	0	2	10	0	6	0	1	0	0	0	1	1	0	0	0	0	0	0	0	0	0	0	0	0	0	0	0	0	0	0	0	0
AC005037.6	0	0	0	0	0	0	0	0	0	0	0	0	0	0	0	0	0	0	0	0	1	0	0	0	0	0	0	0	2	0	0	0	0	0	0	0	0	0	0	0	0	0	0	0	0	0	0	0	0
AC005040.3	0	0	0	0	0	0	0	0	0	0	1	0	0	0	0	0	0	0	0	0	0	0	0	0	0	0	0	0	0	0	0	0	0	0	0	0	0	0	0	0	0	0	0	0	0	0	0	0	0
AC005041.11	0	1	0	0	0	0	0	0	0	0	0	0	0	0	0	0	0	9	0	0	0	0	0	0	0	0	0	0	0	0	0	0	0	0	0	0	0	0	0	0	0	0	0	0	0	0	0	0	0
AC005041.17	0	0	0	0	0	0	0	1	0	0	0	0	0	0	0	0	0	0	1	1	0	0	1	2	0	0	0	0	0	0	0	0	0	0	0	0	0	0	0	0	0	0	0	0	0	0	0	0	0
AC005042.2	18	8	5	2	1	18	0	0	7	7	3	5	1	0	0	1	0	12	19	17	1	8	22	32	10	14	14	11	16	31	0	0	0	0	0	0	0	0	0	0	0	0	0	0	0	0	0	0	0
AC005042.3	0	1	0	0	0	0	0	0	0	0	0	0	0	0	0	0	0	0	1	1	0	0	0	0	0	0	1	0	0	0	0	0	0	0	0	0	0	0	0	0	0	0	0	0	0	0	0	0	0
AC005042.4	1	0	0	0	0	0	0	0	0	0	0	0	1	0	0	0	0	1	0	1	0	0	0	1	0	0	0	1	1	0	0	0	0	0	0	0	0	0	0	0	0	0	0	0	0	0	0	0	0
AC005042.5	0	0	0	0	0	0	0	0	0	0	0	0	0	0	1	0	0	0	1	0	0	0	0	2	0	0	0	0	0	0	0	0	0	0	0	0	0	0	0	0	0	0	0	0	0	0	0	0	0
AC005048.1	0	0	0	0	0	0	0	0	0	0	0	0	0	0	0	0	0	0	0	0	0	0	0	0	0	0	0	0	0	0	0	0	0	0	0	0	0	0	0	0	0	0	0	0	0	0	0	0	0
AC005062.2	4	8	0	1	0	0	0	0	0	0	0	0	0	0	0	0	0	0	1	1	0	0	0	0	0	0	0	0	1	0	0	0	0	0	0	0	0	0	0	0	0	0	0	0	0	0	0	0	0
AC005071.1	25	13	0	12	0	0	1	24	8	4	2	13	0	0	1	0	0	0	15	11	0	0	14	16	11	18	44	13	4	6	0	0	0	0	0	0	0	0	0	0	0	0	0	0	0	0	0	0	0
AC005076.5	14	16	6	0	6	0	2	0	16	20	2	16	0	2	0	1	391	2	7	23	0	0	20	8	6	20	9	8	4	20	0	0	0	0	0	0	0	0	0	0	0	0	0	0	0	0	0	0	0
AC005077.12	2	0	0	2	4	1	0	1	0	0	1	0	0	3	0	1	0	1	1	0	0	0	1	4	0	0	0	1	0	1	0	0	0	0	0	0	0	0	0	0	0	0	0	0	0	0	0	0	0
AC005077.14	4	0	0	1	0	1	0	0	5	3	1	0	0	1	1	0	0	1	2	6	0	5	3	3	0	6	0	5	1	1	0	0	0	0	0	0	0	0	0	0	0	0	0	0	0	0	0	0	0
AC005077.5	0	2	0	0	0	0	2	0	0	0	0	1	0	0	0	0	0	0	1	1	1	0	0	1	0	0	0	0	0	0	0	0	0	0	0	0	0	0	0	0	0	0	0	0	0	0	0	0	0
AC005077.7	0	1	0	0	0	0	0	0	0	0	2	0	0	0	1	0	0	0	4	1	0	0	1	6	0	4	3	4	0	2	0	0	0	0	0	0	0	0	0	0	0	0	0	0	0	0	0	0	0
AC005077.8	0	0	0	0	0	0	0	0	0	0	0	0	0	0	0	0	0	0	1	0	0	0	5	2	0	0	2	2	0	0	0	0	0	0	0	0	0	0	0	0	0	0	0	0	0	0	0	0	0
AC005077.9	0	0	0	0	0	0	0	0	0	0	0	0	0	0	0	0	0	0	0	0	0	0	0	0	0	0	0	0	0	0	0	0	0	0	0	0	0	0	0	0	0	0	0	0	0	0	0	0	0
AC005082.1	2	0	0	0	0	0	0	0	0	0	0	0	1	0	0	0	0	0	1	0	0	0	0	2	0	0	0	3	0	0	0	0	0	0	0	0	0	0	0	0	0	0	0	0	0	0	0	0	0
AC005082.12	7	3	9	0	0	0	1	0	0	0	1	0	2	2	4	1	0	12	6	5	0	0	11	5	0	2	1	4	0	0	0	0	0	0	0	0	0	0	0	0	0	0	0	0	0	0	0	0	0
AC005083.1	17	3	0	0	0	0	0	0	3	20	0	0	0	0	0	0	0	0	1	4	0	1	4	11	4	6	0	1	2	3	0	0	0	0	0	0	0	0	0	0	0	0	0	0	0	0	0	0	0
AC005086.1	0	0	0	0	0	0	0	0	0	0	0	1	0	0	0	0	0	0	0	0	0	0	0	1	0	0	0	1	0	0	0	0	0	0	0	0	0	0	0	0	0	0	0	0	0	0	0	0	0
AC005086.2	0	0	0	0	1	0	0	0	0	0	0	0	0	1	0	0	0	0	0	0	0	0	0	0	0	0	0	0	0	0	0	0	0	0	0	0	0	0	0	0	0	0	0	0	0	0	0	0	0
AC005086.3	3	5	0	0	0	0	1	0	1	19	0	0	0	1	5	6	4	1	0	1	0	0	2	4	1	11	7	3	6	1	0	0	0	0	0	0	0	0	0	0	0	0	0	0	0	0	0	0	0
AC005086.4	0	0	0	0	0	0	0	0	0	0	0	0	0	0	0	0	0	0	0	0	0	0	0	0	0	0	0	0	0	0	0	0	0	0	0	0	0	0	0	0	0	0	0	0	0	0	0	0	0
AC005088.1	0	0	0	0	0	0	0	0	0	1	0	0	0	0	0	0	0	0	0	0	0	0	0	0	0	0	0	0	0	0	0	0	0	0	0	0	0	0	0	0	0	0	0	0	0	0	0	0	0
AC005094.2	7	0	2	1	0	5	1	0	1	1	1	1	0	0	0	0	0	4	4	18	1	3	0	0	3	2	4	9	4	7	0	0	0	0	0	0	0	0	0	0	0	0	0	0	0	0	0	0	0
AC005102.1	12	29	57	13	0	4	1	0	5	11	5	3	0	2	0	0	0	9	6	2	0	1	11	8	14	17	17	7	6	46	0	0	0	0	0	0	0	0	0	0	0	0	0	0	0	0	0	0	0
AC005104.3	0	0	0	0	0	0	0	0	0	0	0	0	0	0	0	0	0	1	0	0	0	0	1	1	0	1	0	8	0	0	0	0	0	0	0	0	0	0	0	0	0	0	0	0	0	0	0	0	0
AC005105.2	0	0	0	0	0	0	0	0	0	1	2	1	1	0	0	1	0	0	0	0	0	0	0	2	0	0	0	0	0	0	0	0	0	0	0	0	0	0	0	0	0	0	0	0	0	0	0	0	0
AC005150.1	0	1	0	0	0	1	0	0	0	0	0	0	0	1	0	0	1	0	0	2	0	1	1	1	0	0	0	0	0	1	0	0	0	0	0	0	0	0	0	0	0	0	0	0	0	0	0	0	0
AC005152.2	0	2	0	0	1	3	0	2	1	0	0	0	1	1	0	0	0	0	0	0	0	1	0	0	2	0	1	1	1	1	0	0	0	0	0	0	0	0	0	0	0	0	0	0	0	0	0	0	0
AC005152.3	0	0	0	0	0	0	0	0	0	0	0	1	0	0	0	0	0	0	0	0	0	0	1	0	1	0	0	0	0	0	0	0	0	0	0	0	0	0	0	0	0	0	0	0	0	0	0	0	0
AC005154.6	2732	1929	817	687	322	989	193	57	886	1810	1142	513	4	181	47	203	2	542	1442	1422	1	569	1704	2313	682	1553	2413	1115	453	954	0	0	0	0	0	0	0	0	0	0	0	0	0	0	0	0	0	0	0
AC005154.7	83	82	48	0	28	1	13	0	15	30	56	35	0	12	0	51	0	27	61	51	0	15	55	53	17	70	108	44	19	42	0	0	0	0	0	0	0	0	0	0	0	0	0	0	0	0	0	0	0
AC005154.8	0	0	0	0	0	0	0	0	0	0	0	0	0	0	0	0	0	0	0	1	0	0	0	1	0	0	0	0	0	0	0	0	0	0	0	0	0	0	0	0	0	0	0	0	0	0	0	0	0
AC005159.1	0	0	0	0	0	0	0	0	0	0	0	0	0	0	0	0	0	0	0	0	0	0	0	0	0	0	0	0	0	0	0	0	0	0	0	0	0	0	0	0	0	0	0	0	0	0	0	0	0
AC005160.3	0	0	0	0	0	0	0	0	0	0	0	0	0	0	0	1	0	0	0	0	0	1	0	0	0	0	0	0	0	0	0	0	0	0	0	0	0	0	0	0	0	0	0	0	0	0	0	0	0
AC005161.1	0	0	0	0	0	0	0	0	0	0	0	0	0	0	0	0	0	0	0	0	0	0	0	0	0	0	0	0	0	0	0	0	0	0	0	0	0	0	0	0	0	0	0	0	0	0	0	0	0
AC005162.4	0	0	0	0	1	0	0	0	0	0	0	0	0	0	0	0	0	1	0	0	0	0	0	0	0	0	0	0	2	1	0	0	0	0	0	0	0	0	0	0	0	0	0	0	0	0	0	0	0
AC005162.5	0	0	0	0	0	0	0	0	0	0	0	0	0	0	0	0	0	0	0	0	0	0	0	0	0	0	0	1	0	0	0	0	0	0	0	0	0	0	0	0	0	0	0	0	0	0	0	0	0
AC005176.1	0	0	2	0	0	0	0	0	0	0	0	0	0	0	0	0	0	0	0	0	0	0	0	0	0	0	0	0	0	0	0	0	0	0	0	0	0	0	0	0	0	0	0	0	0	0	0	0	0
AC005176.2	0	0	0	0	0	0	0	0	0	0	0	0	0	0	1	0	1	0	0	0	0	0	0	1	1	0	2	3	0	0	0	0	0	0	0	0	0	0	0	0	0	0	0	0	0	0	0	0	0
AC005176.3	0	0	0	0	0	0	0	0	0	0	0	0	0	0	1	0	0	0	0	0	0	0	0	0	0	0	0	0	0	0	0	0	0	0	0	0	0	0	0	0	0	0	0	0	0	0	0	0	0
AC005178.1	0	0	0	0	0	0	0	0	0	0	0	1	0	0	0	0	0	0	0	0	0	0	0	0	0	0	0	1	0	0	0	0	0	0	0	0	0	0	0	0	0	0	0	0	0	0	0	0	0
AC005189.6	5	1	0	1	0	1	0	1	0	1	0	1	0	0	0	0	0	0	1	2	0	0	1	3	0	0	4	1	3	4	0	0	0	0	0	0	0	0	0	0	0	0	0	0	0	0	0	0	0
AC005195.1	0	0	0	0	0	0	0	0	0	0	0	0	0	0	0	0	0	0	0	0	0	0	0	0	0	0	0	0	0	0	0	0	0	0	0	0	0	0	0	0	0	0	0	0	0	0	0	0	0
AC005197.2	0	0	0	0	0	0	3	0	0	0	0	0	0	0	1	0	0	8	0	0	0	0	0	1	0	0	2	6	1	3	0	0	0	0	0	0	0	0	0	0	0	0	0	0	0	0	0	0	0
AC005215.1	0	0	0	0	0	0	0	0	0	0	0	0	0	0	0	0	0	0	0	0	0	0	0	0	0	0	0	0	0	0	0	0	0	0	0	0	0	0	0	0	0	0	0	0	0	0	0	0	0
AC005220.3	6	9	40	27	9	21	7	0	14	12	0	9	1	0	0	2	0	0	2	9	0	0	7	16	5	9	2	10	3	11	0	0	0	0	0	0	0	0	0	0	0	0	0	0	0	0	0	0	0
AC005224.2	12	32	0	0	1	0	0	0	4	45	12	6	1	0	0	0	0	14	8	6	0	0	28	25	9	6	2	17	27	9	0	0	0	0	0	0	0	0	0	0	0	0	0	0	0	0	0	0	0
AC005229.1	0	0	0	9	1	0	0	1	0	0	0	0	0	0	0	1	0	2	0	0	0	0	0	0	0	0	0	0	0	0	0	0	0	0	0	0	0	0	0	0	0	0	0	0	0	0	0	0	0
AC005229.5	1	1	0	1	1	1	0	0	0	0	0	0	0	0	0	1	0	2	1	8	2	0	0	0	2	1	2	3	2	0	0	0	0	0	0	0	0	0	0	0	0	0	0	0	0	0	0	0	0
AC005229.7	41	22	10	0	2	4	4	0	4	11	13	12	0	1	0	1	3	18	3	5	0	0	15	9	46	22	26	8	5	21	0	0	0	0	0	0	0	0	0	0	0	0	0	0	0	0	0	0	0
AC005235.1	3	1	1	2	3	1	0	0	0	7	4	1	0	2	0	2	1	0	4	1	1	1	0	3	1	2	1	3	1	0	0	0	0	0	0	0	0	0	0	0	0	0	0	0	0	0	0	0	0
AC005237.2	1	1	0	0	0	0	0	0	0	0	2	0	0	0	1	0	0	0	0	1	0	0	0	0	0	3	0	1	0	0	0	0	0	0	0	0	0	0	0	0	0	0	0	0	0	0	0	0	0
AC005237.4	0	0	0	0	0	0	1	0	0	0	4	10	0	0	0	0	0	5	1	0	0	0	0	1	0	1	0	2	0	4	0	0	0	0	0	0	0	0	0	0	0	0	0	0	0	0	0	0	0
AC005251.4	1	0	1	0	0	1	0	0	0	1	0	0	0	0	0	0	0	1	0	0	0	0	0	0	0	0	0	1	0	0	0	0	0	0	0	0	0	0	0	0	0	0	0	0	0	0	0	0	0
AC005253.2	2	0	0	6	8	57	0	1	0	6	0	2	0	0	0	1	10	4	0	1	0	0	3	2	0	4	6	1	10	0	0	0	0	0	0	0	0	0	0	0	0	0	0	0	0	0	0	0	0
AC005253.4	2	0	0	0	24	0	0	0	0	0	2	0	0	1	0	0	0	13	2	0	0	0	1	0	0	0	5	1	2	2	0	0	0	0	0	0	0	0	0	0	0	0	0	0	0	0	0	0	0
AC005255.3	54	21	4	2	3	0	3	0	6	19	13	41	0	0	0	0	0	26	17	34	0	0	35	51	72	35	31	27	4	37	0	0	0	0	0	0	0	0	0	0	0	0	0	0	0	0	0	0	0
AC005255.5	0	0	0	0	0	0	0	0	0	0	0	0	0	0	0	1	0	0	0	0	0	0	0	0	0	0	0	0	0	0	0	0	0	0	0	0	0	0	0	0	0	0	0	0	0	0	0	0	0
AC005255.6	0	0	0	0	0	1	0	0	0	0	0	0	0	0	0	0	0	0	0	1	0	1	0	0	0	0	0	0	1	0	0	0	0	0	0	0	0	0	0	0	0	0	0	0	0	0	0	0	0
AC005256.1	0	1	1	0	0	0	0	1	0	0	0	0	0	0	1	0	0	0	0	1	0	0	0	0	0	0	0	0	1	0	0	0	0	0	0	0	0	0	0	0	0	0	0	0	0	0	0	0	0
AC005262.2	2	0	1	1	0	0	0	0	2	0	0	1	0	0	0	0	0	0	0	1	0	0	0	1	0	2	0	0	2	0	0	0	0	0	0	0	0	0	0	0	0	0	0	0	0	0	0	0	0
AC005262.3	6	1	0	0	0	20	0	0	0	18	0	0	0	0	0	0	0	0	0	3	0	137	2	1	0	11	2	3	1	5	0	0	0	0	0	0	0	0	0	0	0	0	0	0	0	0	0	0	0
AC005262.4	72	50	27	150	85	56	3	0	29	34	13	43	1	6	4	88	30	88	32	12	6	96	9	7	45	7	16	48	88	56	0	0	0	0	0	0	0	0	0	0	0	0	0	0	0	0	0	0	0
AC005264.2	8	10	11	3	20	1	1	1	3	2	30	1	3	0	4	0	0	23	6	10	0	2	11	13	3	24	65	18	12	25	0	0	0	0	0	0	0	0	0	0	0	0	0	0	0	0	0	0	0
AC005276.1	0	1	0	0	0	0	0	1	0	0	0	0	0	0	0	0	0	0	0	0	0	0	1	1	0	0	0	0	0	0	0	0	0	0	0	0	0	0	0	0	0	0	0	0	0	0	0	0	0
AC005280.1	0	0	0	0	0	0	0	0	0	0	0	0	0	0	0	0	0	0	0	0	0	0	0	0	0	0	0	0	0	0	0	0	0	0	0	0	0	0	0	0	0	0	0	0	0	0	0	0	0
AC005281.1	0	0	0	0	0	0	0	1	0	0	0	0	0	0	0	0	0	0	0	0	0	0	0	0	0	0	0	0	0	0	0	0	0	0	0	0	0	0	0	0	0	0	0	0	0	0	0	0	0
AC005281.2	1	0	0	0	0	0	0	0	0	0	0	0	0	0	0	0	0	0	1	0	0	0	0	0	0	0	0	2	0	0	0	0	0	0	0	0	0	0	0	0	0	0	0	0	0	0	0	0	0
AC005284.1	0	0	0	0	0	0	0	0	0	0	0	0	0	0	0	0	0	0	0	0	0	0	0	0	0	0	0	0	0	0	0	0	0	0	0	0	0	0	0	0	0	0	0	0	0	0	0	0	0
AC005288.1	0	0	0	0	0	0	0	0	0	0	0	0	0	0	0	0	0	0	0	0	0	0	0	2	0	0	0	1	0	0	0	0	0	0	0	0	0	0	0	0	0	0	0	0	0	0	0	0	0
AC005300.5	4	3	0	6	1	2	0	0	3	1	1	2	0	0	0	1	1	3	7	23	3	1	3	3	3	0	0	6	2	2	0	0	0	0	0	0	0	0	0	0	0	0	0	0	0	0	0	0	0
AC005301.8	0	0	0	0	0	0	0	0	0	0	0	0	0	0	0	0	1	0	0	0	0	0	0	1	0	0	0	1	0	0	0	0	0	0	0	0	0	0	0	0	0	0	0	0	0	0	0	0	0
AC005304.1	10	1	1	1	0	0	0	0	3	0	0	0	1	0	0	0	0	0	1	0	0	0	1	1	0	1	0	0	0	1	0	0	0	0	0	0	0	0	0	0	0	0	0	0	0	0	0	0	0
AC005306.3	339	245	387	170	110	315	48	5	223	270	228	777	0	28	15	309	0	237	120	280	0	268	190	172	146	357	242	149	225	92	0	0	0	0	0	0	0	0	0	0	0	0	0	0	0	0	0	0	0
AC005307.1	1	5	0	0	0	0	0	0	0	0	0	0	1	0	0	0	0	0	1	1	0	0	0	0	1	1	0	1	0	0	0	0	0	0	0	0	0	0	0	0	0	0	0	0	0	0	0	0	0
AC005307.3	9	10	2	48	0	13	0	4	3	24	30	30	0	1	1	1	1	29	38	14	0	3	3	8	27	11	9	29	13	11	0	0	0	0	0	0	0	0	0	0	0	0	0	0	0	0	0	0	0
AC005324.6	1	0	0	0	0	0	0	0	0	0	0	0	0	0	0	0	0	0	0	2	0	0	0	0	0	0	1	2	0	0	0	0	0	0	0	0	0	0	0	0	0	0	0	0	0	0	0	0	0
AC005324.7	0	0	0	0	0	0	0	0	1	0	0	1	0	0	0	0	0	0	0	0	0	1	0	0	0	0	0	0	0	0	0	0	0	0	0	0	0	0	0	0	0	0	0	0	0	0	0	0	0
AC005326.2	0	1	2	0	0	0	0	0	0	0	3	0	0	0	0	0	0	1	0	0	0	0	0	2	1	0	0	0	0	0	0	0	0	0	0	0	0	0	0	0	0	0	0	0	0	0	0	0	0
AC005329.7	59	58	20	1	2	40	0	12	26	36	71	46	3	2	2	0	0	82	84	61	0	0	57	45	20	64	52	43	63	30	0	0	0	0	0	0	0	0	0	0	0	0	0	0	0	0	0	0	0
AC005330.2	0	0	0	0	0	0	0	0	0	0	0	0	0	0	0	0	0	0	0	0	0	1	0	1	0	0	0	2	0	0	0	0	0	0	0	0	0	0	0	0	0	0	0	0	0	0	0	0	0
AC005336.4	15	6	9	0	0	0	0	0	0	7	0	0	5	0	0	0	0	1	6	8	0	1	13	52	20	12	32	9	1	4	0	0	0	0	0	0	0	0	0	0	0	0	0	0	0	0	0	0	0
AC005336.5	3	0	0	1	1	1	4	0	0	2	13	1	0	0	0	0	0	2	0	2	0	0	4	0	1	6	0	3	0	2	0	0	0	0	0	0	0	0	0	0	0	0	0	0	0	0	0	0	0
AC005339.2	6	8	2	0	6	0	0	2	15	4	10	1	0	0	10	0	0	35	3	0	0	0	3	4	0	3	24	4	5	10	0	0	0	0	0	0	0	0	0	0	0	0	0	0	0	0	0	0	0
AC005351.1	2	0	0	0	0	0	0	0	0	1	11	0	0	0	0	0	0	0	1	1	0	0	0	1	0	0	13	0	0	3	0	0	0	0	0	0	0	0	0	0	0	0	0	0	0	0	0	0	0
AC005355.1	1	0	14	0	0	0	0	0	0	0	0	0	0	0	0	0	0	0	0	2	0	0	0	1	0	0	4	3	0	2	0	0	0	0	0	0	0	0	0	0	0	0	0	0	0	0	0	0	0
AC005355.2	2	0	0	1	3	0	0	0	0	1	0	0	0	0	0	0	0	0	0	0	0	0	0	0	1	0	0	0	0	0	0	0	0	0	0	0	0	0	0	0	0	0	0	0	0	0	0	0	0
AC005356.1	0	0	0	0	12	0	0	0	0	0	0	0	0	0	0	0	0	0	2	2	0	0	0	0	0	0	0	1	2	2	0	0	0	0	0	0	0	0	0	0	0	0	0	0	0	0	0	0	0
AC005357.1	0	0	0	0	0	0	0	0	0	0	0	0	0	0	0	0	0	0	0	0	0	0	0	0	0	0	0	0	0	0	0	0	0	0	0	0	0	0	0	0	0	0	0	0	0	0	0	0	0
AC005358.1	0	0	0	0	0	0	0	0	0	0	0	0	0	0	0	0	0	0	0	0	0	0	0	0	0	0	0	0	0	0	0	0	0	0	0	0	0	0	0	0	0	0	0	0	0	0	0	0	0
AC005358.3	1	0	0	0	0	0	0	0	0	0	0	0	0	0	0	0	0	0	0	0	0	0	0	0	0	0	0	1	0	0	0	0	0	0	0	0	0	0	0	0	0	0	0	0	0	0	0	0	0
AC005363.9	0	0	0	0	0	0	0	0	0	0	0	0	0	0	0	0	0	0	0	0	0	0	0	0	0	0	0	0	0	0	0	0	0	0	0	0	0	0	0	0	0	0	0	0	0	0	0	0	0
AC005370.1	0	0	0	0	0	0	0	0	0	0	0	0	0	0	0	0	0	0	0	0	0	0	0	0	0	0	0	0	0	0	0	0	0	0	0	0	0	0	0	0	0	0	0	0	0	0	0	0	0
AC005375.1	0	0	0	0	0	0	0	0	0	0	0	0	0	0	0	0	0	0	0	0	0	0	0	0	0	0	0	0	0	0	0	0	0	0	0	0	0	0	0	0	0	0	0	0	0	0	0	0	0
AC005387.2	2	0	0	0	0	0	0	0	0	0	0	0	0	0	0	0	0	1	0	2	0	0	1	0	0	0	0	2	0	0	0	0	0	0	0	0	0	0	0	0	0	0	0	0	0	0	0	0	0
AC005387.3	0	0	0	0	0	0	0	0	0	0	1	0	0	0	0	0	0	0	0	1	0	0	0	0	0	3	0	2	0	0	0	0	0	0	0	0	0	0	0	0	0	0	0	0	0	0	0	0	0
AC005391.2	1	0	0	0	0	0	0	5	0	0	0	0	18	3	1	1	0	0	0	0	0	1	0	0	0	0	2	1	0	0	0	0	0	0	0	0	0	0	0	0	0	0	0	0	0	0	0	0	0
AC005392.13	0	0	0	0	0	0	0	0	0	0	0	0	0	0	0	0	0	0	0	0	0	0	0	1	0	0	0	0	0	0	0	0	0	0	0	0	0	0	0	0	0	0	0	0	0	0	0	0	0
AC005394.1	0	0	0	0	0	0	0	0	0	0	0	0	0	0	0	0	0	0	0	0	0	0	0	0	0	0	0	0	0	0	0	0	0	0	0	0	0	0	0	0	0	0	0	0	0	0	0	0	0
AC005399.1	0	0	0	0	0	0	1	1	0	0	0	0	0	0	0	0	0	0	0	0	0	0	0	1	0	0	0	1	0	0	0	0	0	0	0	0	0	0	0	0	0	0	0	0	0	0	0	0	0
AC005477.1	0	2	0	0	0	0	0	1	1	1	0	0	0	0	0	0	0	0	0	0	0	1	0	0	0	0	0	1	0	0	0	0	0	0	0	0	0	0	0	0	0	0	0	0	0	0	0	0	0
AC005481.5	2	0	0	1	1	0	1	3	4	2	6	3	0	1	3	0	0	1	7	2	0	3	3	2	1	3	3	5	5	1	0	0	0	0	0	0	0	0	0	0	0	0	0	0	0	0	0	0	0
AC005484.5	0	0	0	0	0	0	0	0	0	0	0	0	0	0	0	0	0	0	0	0	0	0	0	0	0	0	0	0	0	0	0	0	0	0	0	0	0	0	0	0	0	0	0	0	0	0	0	0	0
AC005487.2	3	4	0	1	0	1	0	0	0	0	0	0	0	0	0	0	0	0	0	1	0	0	2	0	0	0	0	0	0	1	0	0	0	0	0	0	0	0	0	0	0	0	0	0	0	0	0	0	0
AC005488.1	0	0	0	0	0	0	0	0	0	0	1	0	0	0	0	0	0	1	0	1	0	0	0	0	0	0	0	2	0	0	0	0	0	0	0	0	0	0	0	0	0	0	0	0	0	0	0	0	0
AC005488.11	0	0	0	0	0	0	0	0	0	0	0	0	0	0	0	0	0	0	0	1	0	1	0	0	0	0	0	0	0	0	0	0	0	0	0	0	0	0	0	0	0	0	0	0	0	0	0	0	0
AC005493.1	0	0	0	0	0	0	0	0	0	0	0	0	0	0	0	0	0	0	0	0	0	0	0	1	0	0	0	0	0	0	0	0	0	0	0	0	0	0	0	0	0	0	0	0	0	0	0	0	0
AC005498.3	1	7	1	0	0	0	0	0	0	0	0	0	1	0	0	0	0	0	3	2	0	0	2	0	0	1	1	1	0	1	0	0	0	0	0	0	0	0	0	0	0	0	0	0	0	0	0	0	0
AC005498.4	0	0	0	0	0	0	0	1	0	0	0	0	0	0	0	0	0	0	0	1	0	0	0	0	0	0	0	0	0	0	0	0	0	0	0	0	0	0	0	0	0	0	0	0	0	0	0	0	0
AC005513.1	0	0	0	0	0	0	0	0	0	0	0	0	0	0	0	0	0	0	0	0	0	0	0	0	0	0	0	1	0	0	0	0	0	0	0	0	0	0	0	0	0	0	0	0	0	0	0	0	0
AC005517.3	2	1	1	0	1	2	0	0	4	1	1	1	0	0	0	0	0	1	8	21	0	3	4	1	0	1	3	2	3	4	0	0	0	0	0	0	0	0	0	0	0	0	0	0	0	0	0	0	0
AC005518.2	1	1	0	0	0	0	0	0	0	0	0	0	0	0	0	0	0	0	0	0	0	0	0	0	0	0	0	0	0	0	0	0	0	0	0	0	0	0	0	0	0	0	0	0	0	0	0	0	0
AC005519.4	43	52	12	13	0	51	3	0	24	5	49	34	0	0	0	0	0	20	35	32	61	1	40	30	2	62	54	66	46	63	0	0	0	0	0	0	0	0	0	0	0	0	0	0	0	0	0	0	0
AC005522.6	0	0	0	0	0	0	0	0	5	2	0	0	0	0	0	0	0	0	1	6	0	3	1	1	0	3	0	1	2	1	0	0	0	0	0	0	0	0	0	0	0	0	0	0	0	0	0	0	0
AC005522.7	0	0	0	0	0	0	0	0	0	0	0	0	0	0	0	0	0	0	0	0	0	0	0	0	0	0	0	0	0	0	0	0	0	0	0	0	0	0	0	0	0	0	0	0	0	0	0	0	0
AC005523.2	1	3	0	2	30	44	1	0	0	2	1	2	0	2	3	0	6	11	4	2	2	1	0	1	1	2	5	8	0	7	0	0	0	0	0	0	0	0	0	0	0	0	0	0	0	0	0	0	0
AC005523.3	0	0	0	0	0	0	0	0	0	0	0	0	28	0	1	0	0	2	0	1	0	1	4	2	0	5	1	3	5	4	0	0	0	0	0	0	0	0	0	0	0	0	0	0	0	0	0	0	0
AC005532.5	10	9	0	1	0	17	0	0	0	20	14	14	0	0	10	0	0	3	7	24	0	0	16	23	24	23	19	4	10	16	0	0	0	0	0	0	0	0	0	0	0	0	0	0	0	0	0	0	0
AC005534.6	2	5	4	7	0	7	1	0	3	4	7	3	0	0	0	1	1	11	7	60	0	0	8	4	3	1	5	11	9	3	0	0	0	0	0	0	0	0	0	0	0	0	0	0	0	0	0	0	0
AC005534.8	13	6	13	0	0	0	0	0	11	20	2	0	0	0	0	0	0	10	8	3	0	0	15	11	1	3	10	7	3	2	0	0	0	0	0	0	0	0	0	0	0	0	0	0	0	0	0	0	0
AC005537.2	1	0	0	0	0	1	0	0	0	0	0	0	0	0	0	0	0	0	3	0	0	0	0	0	1	1	0	0	0	1	0	0	0	0	0	0	0	0	0	0	0	0	0	0	0	0	0	0	0
AC005538.5	0	0	0	0	0	0	0	0	0	0	0	0	0	0	0	0	0	0	0	0	0	0	0	0	0	0	0	0	0	0	0	0	0	0	0	0	0	0	0	0	0	0	0	0	0	0	0	0	0
AC005539.2	2	4	0	1	0	0	0	0	1	4	4	0	0	0	0	0	0	1	0	0	0	0	2	1	6	0	4	1	0	0	0	0	0	0	0	0	0	0	0	0	0	0	0	0	0	0	0	0	0
AC005540.3	9	15	0	10	0	4	0	2	6	1	13	22	0	1	6	1	0	17	2	0	0	163	3	3	4	16	22	7	4	4	0	0	0	0	0	0	0	0	0	0	0	0	0	0	0	0	0	0	0
AC005544.1	0	0	0	0	0	0	0	0	0	0	0	0	0	0	0	0	0	0	0	0	0	0	0	0	0	0	0	0	0	0	0	0	0	0	0	0	0	0	0	0	0	0	0	0	0	0	0	0	0
AC005546.2	1	12	7	151	14	21	1	0	1	17	1	0	0	64	0	4	1	0	1	1	0	0	0	4	0	7	7	5	1	10	0	0	0	0	0	0	0	0	0	0	0	0	0	0	0	0	0	0	0
AC005549.1	0	0	0	0	0	0	0	0	0	0	0	0	0	0	0	0	0	0	0	0	0	0	0	1	0	0	0	0	0	0	0	0	0	0	0	0	0	0	0	0	0	0	0	0	0	0	0	0	0
AC005549.2	0	1	0	5	7	0	0	0	0	0	0	0	0	0	0	0	0	0	0	0	0	0	0	0	1	0	0	0	0	0	0	0	0	0	0	0	0	0	0	0	0	0	0	0	0	0	0	0	0
AC005549.3	0	0	0	0	0	0	0	0	0	0	0	0	0	0	0	0	0	0	0	0	0	0	0	0	0	0	0	0	0	0	0	0	0	0	0	0	0	0	0	0	0	0	0	0	0	0	0	0	0
AC005550.3	0	3	0	0	0	0	0	0	1	0	0	2	0	1	0	0	0	0	0	0	0	0	1	0	1	0	0	1	0	0	0	0	0	0	0	0	0	0	0	0	0	0	0	0	0	0	0	0	0
AC005550.4	0	0	0	0	0	0	0	0	0	0	0	0	0	0	0	0	0	0	0	0	0	0	0	0	1	0	0	0	0	0	0	0	0	0	0	0	0	0	0	0	0	0	0	0	0	0	0	0	0
AC005550.5	0	0	0	0	0	0	0	0	0	0	0	0	0	0	0	0	0	0	0	0	0	0	0	0	0	0	0	0	0	0	0	0	0	0	0	0	0	0	0	0	0	0	0	0	0	0	0	0	0
AC005559.2	0	0	0	0	0	2	5	2	0	0	1	0	7	0	5	90	0	15	2	0	0	0	0	2	0	1	3	0	3	0	0	0	0	0	0	0	0	0	0	0	0	0	0	0	0	0	0	0	0
AC005559.3	1	0	0	0	0	0	0	1	0	0	0	1	2	1	1	0	0	1	1	1	0	0	0	0	0	3	0	3	2	0	0	0	0	0	0	0	0	0	0	0	0	0	0	0	0	0	0	0	0
AC005562.1	3	7	15	2	1	0	0	0	5	3	2	0	1	1	0	0	1	23	13	11	0	3	9	13	3	4	12	26	1	3	0	0	0	0	0	0	0	0	0	0	0	0	0	0	0	0	0	0	0
AC005588.2	0	0	0	0	0	0	0	0	0	0	0	0	0	0	0	0	0	0	0	0	0	0	0	0	0	0	0	0	0	0	0	0	0	0	0	0	0	0	0	0	0	0	0	0	0	0	0	0	0
AC005592.1	0	1	0	0	0	0	0	0	0	1	0	0	0	0	0	0	0	1	0	1	0	1	0	0	0	0	0	0	0	0	0	0	0	0	0	0	0	0	0	0	0	0	0	0	0	0	0	0	0
AC005592.2	1	0	0	0	0	0	0	0	1	0	0	1	1	0	1	0	0	0	0	2	0	0	0	0	0	1	0	0	0	0	0	0	0	0	0	0	0	0	0	0	0	0	0	0	0	0	0	0	0
AC005592.3	0	0	0	0	0	0	0	0	0	0	0	0	0	0	0	0	0	0	0	1	0	0	0	0	0	0	0	0	0	0	0	0	0	0	0	0	0	0	0	0	0	0	0	0	0	0	0	0	0
AC005594.3	0	3	0	2	0	1	0	0	3	0	4	0	2	2	1	1	1	0	2	0	0	3	1	4	0	4	7	6	0	2	0	0	0	0	0	0	0	0	0	0	0	0	0	0	0	0	0	0	0
AC005597.1	1	0	0	0	1	0	0	0	0	0	0	0	0	1	0	0	0	0	0	0	0	0	0	0	0	0	0	0	0	0	0	0	0	0	0	0	0	0	0	0	0	0	0	0	0	0	0	0	0
AC005606.1	0	0	0	0	0	0	0	0	0	0	0	0	0	0	0	0	0	0	0	0	0	0	0	0	0	0	0	0	0	0	0	0	0	0	0	0	0	0	0	0	0	0	0	0	0	0	0	0	0
AC005606.14	2	0	0	0	0	1	0	0	0	0	1	0	0	1	0	0	0	0	4	3	0	2	0	0	0	0	0	1	3	3	0	0	0	0	0	0	0	0	0	0	0	0	0	0	0	0	0	0	0
AC005606.15	0	2	0	0	0	0	0	0	0	0	0	0	0	0	0	0	0	0	0	0	0	0	0	0	1	0	0	0	0	0	0	0	0	0	0	0	0	0	0	0	0	0	0	0	0	0	0	0	0
AC005609.1	0	0	0	4	3	4	0	0	2	0	0	1	1	2	0	1	8	0	0	1	1	2	0	0	0	1	1	2	1	0	0	0	0	0	0	0	0	0	0	0	0	0	0	0	0	0	0	0	0
AC005609.2	0	0	0	0	0	0	0	0	0	0	0	0	0	0	0	0	0	0	0	0	0	0	0	0	0	0	0	0	0	0	0	0	0	0	0	0	0	0	0	0	0	0	0	0	0	0	0	0	0
AC005614.3	4	15	0	0	0	0	0	0	5	19	0	0	0	0	0	0	0	1	1	1	0	0	10	4	15	18	17	10	0	1	0	0	0	0	0	0	0	0	0	0	0	0	0	0	0	0	0	0	0
AC005614.5	0	0	0	0	0	0	0	0	0	0	0	0	0	0	0	0	0	0	0	0	0	0	0	0	0	0	0	0	0	0	0	0	0	0	0	0	0	0	0	0	0	0	0	0	0	0	0	0	0
AC005616.1	0	0	0	0	0	0	0	0	0	0	0	0	0	0	0	0	0	0	0	1	0	0	0	0	0	1	0	2	0	0	0	0	0	0	0	0	0	0	0	0	0	0	0	0	0	0	0	0	0
AC005616.2	0	1	1	6	0	0	0	1	0	1	0	0	2	1	1	5	2	0	0	0	0	0	0	0	1	1	0	2	0	1	0	0	0	0	0	0	0	0	0	0	0	0	0	0	0	0	0	0	0
AC005618.1	0	0	0	0	0	0	0	0	0	0	0	0	0	0	0	0	0	0	0	0	0	0	0	0	0	0	0	0	0	0	0	0	0	0	0	0	0	0	0	0	0	0	0	0	0	0	0	0	0
AC005618.6	5	9	1	1	0	2	0	0	4	0	8	23	0	0	1	1	0	0	8	4	0	2	0	5	3	4	1	7	0	4	0	0	0	0	0	0	0	0	0	0	0	0	0	0	0	0	0	0	0
AC005621.1	0	0	0	0	1	0	0	0	0	0	0	0	0	0	0	0	0	0	1	4	0	0	0	0	0	0	1	14	1	0	0	0	0	0	0	0	0	0	0	0	0	0	0	0	0	0	0	0	0
AC005624.2	1	0	0	0	0	0	0	0	0	0	0	0	0	0	0	0	0	0	0	1	0	0	0	0	0	0	0	0	0	0	0	0	0	0	0	0	0	0	0	0	0	0	0	0	0	0	0	0	0
AC005625.1	0	1	0	0	0	0	0	0	0	0	0	0	0	1	0	0	0	0	0	0	0	0	0	0	0	0	0	0	0	0	0	0	0	0	0	0	0	0	0	0	0	0	0	0	0	0	0	0	0
AC005626.3	0	0	0	0	0	0	0	0	2	0	0	0	0	0	0	0	0	0	0	0	0	0	1	0	1	0	0	0	0	0	0	0	0	0	0	0	0	0	0	0	0	0	0	0	0	0	0	0	0
AC005631.1	0	3	0	0	0	0	0	0	4	13	2	6	0	0	0	0	1	13	4	0	0	0	0	3	0	4	2	0	0	0	0	0	0	0	0	0	0	0	0	0	0	0	0	0	0	0	0	0	0
AC005682.5	85	51	40	70	0	42	6	0	16	56	59	0	0	1	1	0	0	20	46	35	0	203	30	59	38	36	35	28	17	67	0	0	0	0	0	0	0	0	0	0	0	0	0	0	0	0	0	0	0
AC005682.6	0	0	1	0	0	2	0	0	0	1	4	0	0	0	0	0	0	2	0	0	0	0	0	0	3	1	0	0	0	0	0	0	0	0	0	0	0	0	0	0	0	0	0	0	0	0	0	0	0
AC005682.7	2	4	0	1	0	0	0	0	5	0	3	8	0	0	0	0	0	4	3	13	0	0	3	1	2	3	2	4	3	9	0	0	0	0	0	0	0	0	0	0	0	0	0	0	0	0	0	0	0
AC005682.8	1	0	0	0	0	0	0	0	1	0	0	0	0	0	0	0	0	0	0	2	0	0	0	1	0	3	0	3	0	3	0	0	0	0	0	0	0	0	0	0	0	0	0	0	0	0	0	0	0
AC005686.1	0	0	0	0	0	0	0	0	0	0	0	0	0	0	0	0	0	0	0	0	0	0	0	0	0	0	0	0	0	0	0	0	0	0	0	0	0	0	0	0	0	0	0	0	0	0	0	0	0
AC005701.1	0	0	0	0	0	0	0	0	0	0	0	0	0	0	0	0	0	0	0	0	0	0	0	0	0	0	0	0	0	0	0	0	0	0	0	0	0	0	0	0	0	0	0	0	0	0	0	0	0
AC005702.1	5	8	0	10	0	13	0	0	2	12	14	0	0	0	0	0	0	62	6	6	0	146	4	14	4	12	15	26	1	11	0	0	0	0	0	0	0	0	0	0	0	0	0	0	0	0	0	0	0
AC005702.2	1	2	0	0	0	5	0	0	0	0	1	0	0	0	0	0	0	2	0	0	0	0	1	0	0	3	1	0	0	1	0	0	0	0	0	0	0	0	0	0	0	0	0	0	0	0	0	0	0
AC005702.3	0	1	0	0	0	1	0	0	2	0	1	0	0	0	0	0	0	8	7	7	0	0	2	1	0	2	3	0	0	0	0	0	0	0	0	0	0	0	0	0	0	0	0	0	0	0	0	0	0
AC005702.4	1	0	1	0	0	0	0	0	0	0	3	0	0	0	0	0	0	10	4	6	0	0	3	5	0	1	3	2	0	0	0	0	0	0	0	0	0	0	0	0	0	0	0	0	0	0	0	0	0
AC005703.2	0	0	0	0	0	0	0	0	0	0	0	0	0	0	0	0	0	0	0	0	0	0	0	0	0	1	0	0	0	0	0	0	0	0	0	0	0	0	0	0	0	0	0	0	0	0	0	0	0
AC005703.3	0	0	1	0	0	0	0	0	0	0	0	1	0	0	0	1	0	0	0	1	0	0	0	0	0	0	0	0	0	0	0	0	0	0	0	0	0	0	0	0	0	0	0	0	0	0	0	0	0
AC005722.4	0	0	0	0	0	0	0	1	1	0	0	1	0	0	0	0	0	1	3	0	0	0	0	0	0	0	0	2	0	0	0	0	0	0	0	0	0	0	0	0	0	0	0	0	0	0	0	0	0
AC005725.1	0	0	0	0	0	0	0	0	0	0	0	0	0	0	1	0	0	0	0	0	0	0	0	0	0	0	0	0	0	0	0	0	0	0	0	0	0	0	0	0	0	0	0	0	0	0	0	0	0
AC005730.2	0	0	0	0	1	0	0	0	0	1	2	0	0	0	1	0	0	0	0	0	0	4	1	0	0	1	2	1	0	0	0	0	0	0	0	0	0	0	0	0	0	0	0	0	0	0	0	0	0
AC005740.3	0	0	0	0	0	0	0	1	0	0	0	0	3	0	2	0	0	1	0	0	0	0	0	1	0	0	0	0	0	0	0	0	0	0	0	0	0	0	0	0	0	0	0	0	0	0	0	0	0
AC005740.4	2	2	0	0	1	0	0	0	2	2	0	1	2	1	0	0	0	10	2	1	0	0	1	1	5	5	3	4	0	12	0	0	0	0	0	0	0	0	0	0	0	0	0	0	0	0	0	0	0
AC005740.5	0	0	0	0	0	0	0	0	0	0	0	0	0	0	0	0	0	0	0	0	0	0	0	0	0	0	0	1	0	0	0	0	0	0	0	0	0	0	0	0	0	0	0	0	0	0	0	0	0
AC005740.6	14	9	8	0	0	15	0	0	1	0	14	28	0	0	4	0	0	18	9	4	0	1	10	7	0	14	23	11	8	23	0	0	0	0	0	0	0	0	0	0	0	0	0	0	0	0	0	0	0
AC005741.2	1	1	0	0	0	0	0	0	0	0	0	0	0	0	0	0	0	0	0	0	0	0	0	0	0	0	0	0	0	0	0	0	0	0	0	0	0	0	0	0	0	0	0	0	0	0	0	0	0
AC005754.7	0	0	0	1	0	0	0	1	0	0	0	0	2	0	0	0	0	0	0	0	0	0	0	1	1	0	0	0	0	0	0	0	0	0	0	0	0	0	0	0	0	0	0	0	0	0	0	0	0
AC005754.8	1	0	0	0	0	0	0	0	1	1	0	0	0	0	0	0	0	0	0	0	0	0	0	0	0	0	0	0	0	0	0	0	0	0	0	0	0	0	0	0	0	0	0	0	0	0	0	0	0
AC005757.6	0	0	0	0	0	0	0	0	0	0	0	0	0	0	0	0	0	0	0	0	0	0	0	0	0	0	0	0	0	0	0	0	0	0	0	0	0	0	0	0	0	0	0	0	0	0	0	0	0
AC005757.7	0	0	0	0	0	0	0	0	0	0	0	0	0	0	0	0	0	0	0	0	0	0	0	0	0	0	0	0	0	0	0	0	0	0	0	0	0	0	0	0	0	0	0	0	0	0	0	0	0
AC005758.1	0	0	1	0	0	0	0	6	0	0	1	2	7	7	6	0	1	0	0	0	0	1	0	0	0	0	0	1	0	1	0	0	0	0	0	0	0	0	0	0	0	0	0	0	0	0	0	0	0
AC005772.2	0	0	0	1	0	0	0	0	0	0	0	0	0	0	0	0	0	0	0	0	0	0	0	0	0	0	0	0	0	0	0	0	0	0	0	0	0	0	0	0	0	0	0	0	0	0	0	0	0
AC005775.2	0	2	0	1	1	0	0	0	1	5	4	0	0	0	0	0	0	0	1	2	0	1	5	3	0	1	11	4	4	3	0	0	0	0	0	0	0	0	0	0	0	0	0	0	0	0	0	0	0
AC005776.1	19	23	62	186	221	20	9	0	12	71	2	71	10	0	1	0	0	12	1	5	0	0	3	15	4	6	9	8	3	5	0	0	0	0	0	0	0	0	0	0	0	0	0	0	0	0	0	0	0
AC005777.3	1	0	0	1	0	0	0	0	0	0	5	0	0	0	1	0	0	0	2	2	0	1	0	0	0	1	1	3	1	0	0	0	0	0	0	0	0	0	0	0	0	0	0	0	0	0	0	0	0
AC005779.1	0	0	0	0	0	0	0	0	0	0	0	0	0	0	0	1	0	0	0	0	0	0	0	1	0	1	0	5	0	1	0	0	0	0	0	0	0	0	0	0	0	0	0	0	0	0	0	0	0
AC005779.2	0	0	0	0	0	0	0	0	0	0	0	1	0	0	0	0	0	0	0	0	0	0	0	0	0	2	1	0	0	0	0	0	0	0	0	0	0	0	0	0	0	0	0	0	0	0	0	0	0
AC005780.1	0	0	0	0	0	0	0	0	0	0	12	1	0	0	1	0	0	0	4	3	0	0	1	0	1	2	0	0	2	6	0	0	0	0	0	0	0	0	0	0	0	0	0	0	0	0	0	0	0
AC005783.1	0	0	0	1	0	0	0	0	0	0	0	0	0	0	0	0	0	0	0	0	0	0	0	0	0	1	0	0	0	0	0	0	0	0	0	0	0	0	0	0	0	0	0	0	0	0	0	0	0
AC005785.2	4	4	1	4	4	1	0	15	8	0	0	7	50	17	11	1	1	19	6	6	0	1	3	3	1	10	13	11	4	1	0	0	0	0	0	0	0	0	0	0	0	0	0	0	0	0	0	0	0
AC005786.3	1	0	0	0	2	0	0	0	0	0	2	1	0	0	0	0	1	1	1	5	0	0	1	1	0	1	0	0	1	0	0	0	0	0	0	0	0	0	0	0	0	0	0	0	0	0	0	0	0
AC005786.5	0	8	1	35	5	0	2	49	3	0	0	11	0	0	1	0	0	1	4	3	0	0	2	2	0	26	10	2	2	0	0	0	0	0	0	0	0	0	0	0	0	0	0	0	0	0	0	0	0
AC005786.7	35	20	16	111	5	161	0	0	45	51	56	98	0	1	7	0	0	48	48	66	0	0	18	13	4	89	71	25	28	6	0	0	0	0	0	0	0	0	0	0	0	0	0	0	0	0	0	0	0
AC005789.11	8	13	0	0	8	0	0	0	1	19	11	13	0	0	9	0	0	3	9	5	0	0	5	8	9	7	9	11	8	6	0	0	0	0	0	0	0	0	0	0	0	0	0	0	0	0	0	0	0
AC005789.9	4	0	0	1	20	0	5	0	2	0	2	23	0	9	0	0	0	3	1	1	0	0	1	1	0	6	4	2	0	0	0	0	0	0	0	0	0	0	0	0	0	0	0	0	0	0	0	0	0
AC005794.1	2	3	0	0	0	0	0	0	0	0	0	0	0	0	0	0	0	0	1	0	0	0	1	0	1	4	9	0	1	10	0	0	0	0	0	0	0	0	0	0	0	0	0	0	0	0	0	0	0
AC005795.1	500	345	433	47	25	38	63	2	175	468	460	258	9	8	41	8	7	708	183	189	14	410	348	659	657	694	899	310	300	835	0	0	0	0	0	0	0	0	0	0	0	0	0	0	0	0	0	0	0
AC005808.3	0	0	0	0	0	0	0	0	0	0	0	0	0	0	0	0	0	0	0	0	0	0	0	0	0	0	0	1	0	0	0	0	0	0	0	0	0	0	0	0	0	0	0	0	0	0	0	0	0
AC005822.1	256	256	70	1	7	82	18	1	27	197	190	29	0	1	4	0	0	123	69	47	0	106	329	330	96	210	255	107	59	188	0	0	0	0	0	0	0	0	0	0	0	0	0	0	0	0	0	0	0
AC005831.1	18	8	32	0	40	1	0	0	11	32	5	43	0	0	0	0	0	1	1	3	1	135	8	13	7	2	13	10	1	5	0	0	0	0	0	0	0	0	0	0	0	0	0	0	0	0	0	0	0
AC005838.2	2	1	1	0	0	0	2	0	0	1	1	0	0	0	0	0	0	2	0	0	0	0	2	0	0	2	2	3	1	1	0	0	0	0	0	0	0	0	0	0	0	0	0	0	0	0	0	0	0
AC005841.1	0	1	0	0	0	0	0	0	1	0	0	0	0	0	0	0	0	0	0	1	0	0	1	0	0	0	0	1	1	9	0	0	0	0	0	0	0	0	0	0	0	0	0	0	0	0	0	0	0
AC005863.1	0	0	0	0	0	0	0	0	0	0	0	0	1	23	0	0	0	0	0	0	0	0	0	2	0	0	0	5	1	2	0	0	0	0	0	0	0	0	0	0	0	0	0	0	0	0	0	0	0
AC005863.2	0	0	0	0	0	0	0	0	0	0	0	0	0	0	0	0	0	1	0	1	0	1	0	0	0	1	0	0	1	1	0	0	0	0	0	0	0	0	0	0	0	0	0	0	0	0	0	0	0
AC005884.1	379	372	213	105	103	132	33	1	86	175	312	394	0	0	0	11	25	278	163	322	18	121	270	183	165	198	245	111	113	316	0	0	0	0	0	0	0	0	0	0	0	0	0	0	0	0	0	0	0
AC005926.1	0	0	0	0	0	0	0	1	0	0	0	0	0	0	0	0	0	0	0	0	0	0	0	0	0	0	0	0	0	0	0	0	0	0	0	0	0	0	0	0	0	0	0	0	0	0	0	0	0
AC005932.1	5	7	0	13	10	0	0	0	12	0	6	1	0	0	9	0	0	24	3	8	0	1	5	8	6	5	3	8	23	5	0	0	0	0	0	0	0	0	0	0	0	0	0	0	0	0	0	0	0
AC005943.4	7	7	45	9	46	11	1	28	8	29	5	8	0	3	1	282	4	3	18	9	1	0	2	11	0	9	3	10	12	4	0	0	0	0	0	0	0	0	0	0	0	0	0	0	0	0	0	0	0
AC005943.5	29	43	8	1	0	20	1	0	10	65	11	35	2	2	0	149	1	34	19	10	0	2	7	7	2	26	29	24	54	18	0	0	0	0	0	0	0	0	0	0	0	0	0	0	0	0	0	0	0
AC005944.2	1	0	0	0	0	0	0	0	0	1	0	0	0	0	0	0	0	0	0	0	0	0	0	0	0	2	0	0	1	1	0	0	0	0	0	0	0	0	0	0	0	0	0	0	0	0	0	0	0
AC005954.3	2	1	0	0	0	0	0	0	9	4	0	0	0	0	0	0	0	0	0	0	0	0	0	0	2	0	0	0	0	0	0	0	0	0	0	0	0	0	0	0	0	0	0	0	0	0	0	0	0
AC005954.4	0	0	1	8	2	1	0	0	2	0	0	1	0	0	0	0	2	0	1	0	0	0	0	0	0	0	0	0	0	0	0	0	0	0	0	0	0	0	0	0	0	0	0	0	0	0	0	0	0
AC006000.5	0	0	0	0	0	0	0	0	0	0	0	0	0	0	0	0	0	0	0	0	0	0	0	0	0	0	0	0	0	0	0	0	0	0	0	0	0	0	0	0	0	0	0	0	0	0	0	0	0
AC006001.1	3	5	1	1	25	0	3	0	8	23	8	4	0	0	0	0	0	19	13	7	0	1	3	7	1	13	11	6	7	0	0	0	0	0	0	0	0	0	0	0	0	0	0	0	0	0	0	0	0
AC006003.3	0	0	0	0	0	0	0	1	0	0	0	0	0	0	0	0	0	0	0	0	0	0	0	0	0	0	0	0	0	0	0	0	0	0	0	0	0	0	0	0	0	0	0	0	0	0	0	0	0
AC006004.1	0	0	1	0	0	0	0	0	0	0	0	0	1	0	1	1	0	0	0	0	0	1	0	0	0	0	0	2	0	0	0	0	0	0	0	0	0	0	0	0	0	0	0	0	0	0	0	0	0
AC006007.1	0	0	0	1	0	0	0	0	0	0	0	0	0	0	0	0	0	0	0	0	0	0	0	0	0	0	0	0	0	0	0	0	0	0	0	0	0	0	0	0	0	0	0	0	0	0	0	0	0
AC006011.4	0	0	0	0	0	0	0	0	0	0	0	0	0	0	0	0	0	0	0	0	0	0	0	0	0	0	0	0	0	0	0	0	0	0	0	0	0	0	0	0	0	0	0	0	0	0	0	0	0
AC006014.1	0	0	0	0	0	0	0	0	0	0	0	0	0	0	0	0	0	0	0	0	0	0	0	0	0	0	0	0	0	0	0	0	0	0	0	0	0	0	0	0	0	0	0	0	0	0	0	0	0
AC006014.10	0	0	0	1	0	0	0	0	0	0	0	0	0	0	1	0	0	0	1	1	0	0	0	0	1	0	0	0	0	1	0	0	0	0	0	0	0	0	0	0	0	0	0	0	0	0	0	0	0
AC006014.7	0	0	0	0	0	0	0	0	0	0	0	0	0	0	0	0	0	0	0	0	0	0	0	0	0	0	0	0	0	0	0	0	0	0	0	0	0	0	0	0	0	0	0	0	0	0	0	0	0
AC006014.8	0	0	0	0	0	0	0	0	0	0	0	1	2	1	0	0	0	0	0	0	0	0	1	0	0	1	0	1	0	0	0	0	0	0	0	0	0	0	0	0	0	0	0	0	0	0	0	0	0
AC006019.3	0	0	0	0	0	0	0	0	0	0	0	0	1	0	0	0	0	0	1	2	0	0	1	0	0	0	0	0	0	0	0	0	0	0	0	0	0	0	0	0	0	0	0	0	0	0	0	0	0
AC006019.4	1	0	0	0	0	0	0	0	0	0	1	0	0	0	0	0	0	0	0	0	0	0	0	0	0	0	1	1	1	0	0	0	0	0	0	0	0	0	0	0	0	0	0	0	0	0	0	0	0
AC006022.4	0	0	0	0	0	0	0	0	0	0	0	0	0	0	0	0	0	0	0	0	0	0	0	0	1	0	1	0	0	0	0	0	0	0	0	0	0	0	0	0	0	0	0	0	0	0	0	0	0
AC006023.8	7	0	0	3	0	0	0	1	0	0	0	0	0	1	1	3	1	0	0	1	0	1	4	0	3	1	0	1	0	7	0	0	0	0	0	0	0	0	0	0	0	0	0	0	0	0	0	0	0
AC006024.4	7	5	1	0	0	0	0	0	0	0	5	4	0	0	0	1	0	4	2	1	0	0	2	3	3	1	2	3	2	0	0	0	0	0	0	0	0	0	0	0	0	0	0	0	0	0	0	0	0
AC006026.1	0	0	0	0	0	0	0	0	0	0	0	0	0	0	0	0	0	0	0	0	0	0	0	0	0	0	0	0	0	0	0	0	0	0	0	0	0	0	0	0	0	0	0	0	0	0	0	0	0
AC006026.10	117	88	63	6	4	15	11	0	17	43	214	37	0	0	1	0	0	116	20	16	0	0	63	53	37	62	131	25	19	54	0	0	0	0	0	0	0	0	0	0	0	0	0	0	0	0	0	0	0
AC006026.12	0	0	0	0	0	0	0	0	0	0	0	0	0	0	0	0	0	0	0	0	0	0	1	1	0	0	0	2	0	0	0	0	0	0	0	0	0	0	0	0	0	0	0	0	0	0	0	0	0
AC006026.13	5	0	1	0	0	0	0	0	0	0	1	0	0	0	1	0	0	8	2	2	0	0	2	6	2	1	0	3	1	1	0	0	0	0	0	0	0	0	0	0	0	0	0	0	0	0	0	0	0
AC006026.9	21	7	23	0	0	0	0	0	1	10	21	0	0	1	0	0	0	0	3	5	0	4	9	10	1	8	0	3	3	1	0	0	0	0	0	0	0	0	0	0	0	0	0	0	0	0	0	0	0
AC006028.11	4	2	6	4	0	0	0	0	1	9	1	0	1	0	0	0	0	16	4	1	0	0	2	3	2	8	2	0	1	13	0	0	0	0	0	0	0	0	0	0	0	0	0	0	0	0	0	0	0
AC006033.22	6	4	54	6	3	1	0	0	0	19	1	0	0	0	0	0	0	3	3	6	0	0	2	4	6	0	0	4	5	18	0	0	0	0	0	0	0	0	0	0	0	0	0	0	0	0	0	0	0
AC006035.1	0	0	0	0	0	0	0	0	0	0	0	0	0	0	0	0	0	0	0	0	0	0	0	0	0	0	0	0	0	0	0	0	0	0	0	0	0	0	0	0	0	0	0	0	0	0	0	0	0
AC006037.2	0	0	0	0	0	0	0	0	0	0	0	0	0	0	0	0	0	0	0	0	0	0	0	0	0	0	0	0	0	0	0	0	0	0	0	0	0	0	0	0	0	0	0	0	0	0	0	0	0
AC006041.1	0	0	0	0	0	0	0	0	0	0	0	0	0	0	0	0	0	0	0	0	0	0	0	0	1	0	0	0	0	0	0	0	0	0	0	0	0	0	0	0	0	0	0	0	0	0	0	0	0
AC006042.6	0	1	0	0	0	0	0	0	0	0	5	0	0	0	0	0	0	0	6	0	0	0	0	0	0	0	0	0	0	0	0	0	0	0	0	0	0	0	0	0	0	0	0	0	0	0	0	0	0
AC006042.7	3	0	0	0	0	0	0	0	0	1	0	0	0	1	0	0	0	1	3	3	0	2	3	0	1	2	2	0	0	0	0	0	0	0	0	0	0	0	0	0	0	0	0	0	0	0	0	0	0
AC006042.8	172	46	20	1	3	36	5	0	13	83	8	17	0	0	1	0	0	3	26	28	0	0	34	143	18	27	38	31	4	18	0	0	0	0	0	0	0	0	0	0	0	0	0	0	0	0	0	0	0
AC006045.3	9	13	10	0	1	15	3	0	3	13	2	31	0	0	0	8	0	4	2	1	0	0	9	7	13	10	7	1	5	25	0	0	0	0	0	0	0	0	0	0	0	0	0	0	0	0	0	0	0
AC006050.2	0	0	0	1	0	0	0	3	0	0	0	0	23	1	7	0	0	0	0	1	0	0	0	0	0	1	10	3	0	0	0	0	0	0	0	0	0	0	0	0	0	0	0	0	0	0	0	0	0
AC006070.12	1	0	0	0	0	0	0	0	0	0	0	0	0	0	0	0	0	0	0	0	0	0	0	0	0	0	0	0	0	0	0	0	0	0	0	0	0	0	0	0	0	0	0	0	0	0	0	0	0
AC006076.1	0	1	0	0	0	0	0	0	0	0	0	0	0	0	0	0	0	0	0	0	0	0	0	0	0	0	0	0	0	0	0	0	0	0	0	0	0	0	0	0	0	0	0	0	0	0	0	0	0
AC006077.4	1	1	0	0	0	0	0	0	0	0	0	0	0	0	0	0	0	1	2	6	0	1	1	0	0	1	0	3	2	0	0	0	0	0	0	0	0	0	0	0	0	0	0	0	0	0	0	0	0
AC006080.1	0	0	0	0	0	0	0	0	0	0	0	0	0	0	0	0	0	0	0	0	0	0	0	0	0	0	0	0	0	0	0	0	0	0	0	0	0	0	0	0	0	0	0	0	0	0	0	0	0
AC006111.1	8	5	0	11	0	1	1	1	7	15	2	6	2	2	1	0	22	53	3	3	0	0	6	1	3	18	20	6	4	0	0	0	0	0	0	0	0	0	0	0	0	0	0	0	0	0	0	0	0
AC006115.1	0	1	0	0	0	0	0	0	0	0	0	0	0	0	0	0	0	0	0	0	0	0	0	0	1	0	0	0	0	0	0	0	0	0	0	0	0	0	0	0	0	0	0	0	0	0	0	0	0
AC006115.3	1	0	0	0	0	0	0	0	0	0	0	0	0	0	0	0	0	0	2	0	0	2	2	1	0	0	0	0	0	0	0	0	0	0	0	0	0	0	0	0	0	0	0	0	0	0	0	0	0
AC006115.6	0	0	0	0	0	0	0	0	0	0	0	0	0	0	0	0	0	0	0	0	0	0	0	0	0	0	0	0	0	0	0	0	0	0	0	0	0	0	0	0	0	0	0	0	0	0	0	0	0
AC006116.1	2	1	0	0	0	1	0	0	1	0	0	0	0	0	0	0	0	0	1	2	0	0	1	0	0	2	2	0	0	0	0	0	0	0	0	0	0	0	0	0	0	0	0	0	0	0	0	0	0
AC006116.12	0	0	0	0	0	0	0	0	0	0	0	0	0	0	0	0	0	0	0	0	0	0	0	0	0	0	0	0	0	0	0	0	0	0	0	0	0	0	0	0	0	0	0	0	0	0	0	0	0
AC006116.13	1	1	0	1	0	0	3	0	0	2	0	0	0	0	0	0	0	0	2	0	0	0	2	3	6	0	3	0	1	0	0	0	0	0	0	0	0	0	0	0	0	0	0	0	0	0	0	0	0
AC006116.14	0	0	0	0	0	0	0	0	0	0	0	0	0	0	0	0	0	0	0	0	0	0	0	0	0	0	0	1	0	0	0	0	0	0	0	0	0	0	0	0	0	0	0	0	0	0	0	0	0
AC006116.15	0	0	0	0	1	0	0	0	1	0	0	0	0	0	0	0	0	0	1	0	0	0	0	1	0	0	0	1	0	0	0	0	0	0	0	0	0	0	0	0	0	0	0	0	0	0	0	0	0
AC006116.17	3	6	13	28	0	1	0	0	8	19	0	14	0	0	2	0	0	46	2	4	0	0	4	2	14	6	10	4	4	3	0	0	0	0	0	0	0	0	0	0	0	0	0	0	0	0	0	0	0
AC006116.19	0	0	0	0	0	0	0	0	0	0	0	0	0	0	0	0	0	0	0	0	0	0	0	6	0	2	0	0	0	0	0	0	0	0	0	0	0	0	0	0	0	0	0	0	0	0	0	0	0
AC006116.20	5	0	1	0	0	8	0	0	8	4	0	11	0	0	0	0	0	21	2	3	0	1	6	4	5	6	8	0	2	0	0	0	0	0	0	0	0	0	0	0	0	0	0	0	0	0	0	0	0
AC006116.21	0	0	0	1	0	0	0	0	0	0	0	0	0	0	0	0	0	0	0	0	0	1	0	0	0	0	0	0	0	1	0	0	0	0	0	0	0	0	0	0	0	0	0	0	0	0	0	0	0
AC006116.22	29	19	1	0	0	10	0	0	9	36	19	0	1	1	0	0	1	1	1	10	0	3	16	18	32	15	25	4	3	6	0	0	0	0	0	0	0	0	0	0	0	0	0	0	0	0	0	0	0
AC006116.24	0	0	0	0	0	0	0	0	0	1	1	0	0	0	0	0	0	0	1	0	0	0	2	0	0	0	0	1	0	0	0	0	0	0	0	0	0	0	0	0	0	0	0	0	0	0	0	0	0
AC006116.27	0	0	0	0	0	0	0	0	0	0	0	0	0	0	0	0	0	0	0	0	0	0	0	0	0	0	0	0	0	0	0	0	0	0	0	0	0	0	0	0	0	0	0	0	0	0	0	0	0
AC006126.3	0	0	0	0	2	0	0	0	0	0	0	0	0	0	0	0	0	0	0	1	0	0	0	0	0	0	1	0	0	0	0	0	0	0	0	0	0	0	0	0	0	0	0	0	0	0	0	0	0
AC006126.4	0	2	14	0	0	0	0	0	0	0	0	1	2	0	0	0	0	0	0	5	0	0	2	1	0	0	0	4	0	0	0	0	0	0	0	0	0	0	0	0	0	0	0	0	0	0	0	0	0
AC006129.1	4	23	0	0	0	0	0	0	0	7	4	0	1	0	0	0	0	0	17	13	0	92	15	33	3	15	22	15	14	10	0	0	0	0	0	0	0	0	0	0	0	0	0	0	0	0	0	0	0
AC006129.2	513	377	225	77	53	193	55	0	140	363	292	143	0	0	0	0	0	642	273	307	0	212	242	126	135	155	221	189	46	103	0	0	0	0	0	0	0	0	0	0	0	0	0	0	0	0	0	0	0
AC006129.4	68	114	15	20	58	115	12	1	17	44	39	31	0	0	0	396	0	27	23	74	1	0	47	60	49	38	50	43	25	25	0	0	0	0	0	0	0	0	0	0	0	0	0	0	0	0	0	0	0
AC006130.1	0	0	0	0	0	0	0	0	0	0	0	0	0	0	0	0	0	0	1	0	0	0	1	1	0	0	1	0	0	0	0	0	0	0	0	0	0	0	0	0	0	0	0	0	0	0	0	0	0
AC006130.3	0	0	0	0	0	0	0	0	0	0	0	0	0	0	0	0	0	0	0	0	0	0	0	0	0	0	0	0	0	0	0	0	0	0	0	0	0	0	0	0	0	0	0	0	0	0	0	0	0
AC006130.4	0	0	0	0	0	0	0	0	0	0	1	0	0	0	0	0	0	0	0	1	0	0	0	0	0	0	0	0	0	1	0	0	0	0	0	0	0	0	0	0	0	0	0	0	0	0	0	0	0
AC006132.1	66	22	21	36	43	31	6	0	78	225	35	272	0	1	0	107	1	130	63	71	0	5	92	21	10	52	105	27	101	45	0	0	0	0	0	0	0	0	0	0	0	0	0	0	0	0	0	0	0
AC006133.3	0	0	0	0	0	0	0	0	0	0	0	0	0	0	0	0	0	0	0	0	0	0	0	1	0	0	0	1	0	0	0	0	0	0	0	0	0	0	0	0	0	0	0	0	0	0	0	0	0
AC006145.1	0	0	0	0	0	0	0	0	0	0	0	0	0	0	0	0	0	0	0	0	0	0	0	0	0	0	0	0	0	0	0	0	0	0	0	0	0	0	0	0	0	0	0	0	0	0	0	0	0
AC006150.1	0	0	0	0	0	0	0	0	0	0	0	0	0	0	0	0	0	0	0	1	0	0	0	0	0	0	0	0	0	0	0	0	0	0	0	0	0	0	0	0	0	0	0	0	0	0	0	0	0
AC006150.2	0	0	0	0	0	0	0	0	0	0	0	0	0	0	0	0	0	0	0	0	0	0	0	0	0	0	0	0	0	0	0	0	0	0	0	0	0	0	0	0	0	0	0	0	0	0	0	0	0
AC006153.3	0	0	0	0	0	0	0	0	0	0	0	0	0	0	0	0	0	0	0	0	0	0	0	0	0	0	0	0	0	0	0	0	0	0	0	0	0	0	0	0	0	0	0	0	0	0	0	0	0
AC006156.1	0	0	0	0	0	0	0	0	0	1	0	0	0	0	0	0	0	0	0	0	0	0	0	0	0	0	0	0	1	1	0	0	0	0	0	0	0	0	0	0	0	0	0	0	0	0	0	0	0
AC006156.2	0	1	0	0	0	0	0	0	0	0	0	0	0	0	0	1	0	0	0	1	0	0	1	0	0	0	0	0	0	0	0	0	0	0	0	0	0	0	0	0	0	0	0	0	0	0	0	0	0
AC006159.3	0	0	0	0	0	0	0	0	0	0	0	0	0	0	0	0	0	0	0	1	0	0	0	0	0	0	0	0	0	0	0	0	0	0	0	0	0	0	0	0	0	0	0	0	0	0	0	0	0
AC006159.4	0	0	0	0	0	0	0	0	0	0	0	0	0	0	0	0	0	0	0	0	0	0	0	0	0	0	0	0	0	0	0	0	0	0	0	0	0	0	0	0	0	0	0	0	0	0	0	0	0
AC006159.5	0	0	0	1	0	0	0	0	0	0	0	0	0	0	0	0	0	0	0	0	0	0	0	0	0	0	0	1	0	0	0	0	0	0	0	0	0	0	0	0	0	0	0	0	0	0	0	0	0
AC006160.4	4	0	0	0	0	0	0	0	0	0	0	0	0	0	0	0	0	0	0	1	0	1	1	1	0	0	1	1	0	0	0	0	0	0	0	0	0	0	0	0	0	0	0	0	0	0	0	0	0
AC006160.5	7	8	0	0	6	0	32	0	8	11	3	56	0	0	5	0	0	2	8	5	0	0	22	62	50	17	68	16	13	25	0	0	0	0	0	0	0	0	0	0	0	0	0	0	0	0	0	0	0
AC006195.2	23	7	0	1	0	0	0	0	1	8	7	0	0	0	0	0	0	0	9	3	0	0	8	2	0	15	14	3	0	14	0	0	0	0	0	0	0	0	0	0	0	0	0	0	0	0	0	0	0
AC006196.1	1	1	0	0	0	0	0	0	1	0	0	0	0	0	0	0	0	1	0	0	0	0	0	0	0	0	0	0	1	0	0	0	0	0	0	0	0	0	0	0	0	0	0	0	0	0	0	0	0
AC006227.1	0	0	0	0	0	1	0	0	0	1	0	0	0	0	0	0	0	0	0	0	0	0	0	1	0	0	0	0	0	0	0	0	0	0	0	0	0	0	0	0	0	0	0	0	0	0	0	0	0
AC006262.10	0	1	0	0	0	1	0	0	0	0	0	0	0	0	0	0	0	0	0	0	0	0	0	0	0	0	0	0	0	0	0	0	0	0	0	0	0	0	0	0	0	0	0	0	0	0	0	0	0
AC006262.4	1	0	0	0	0	0	0	0	0	0	0	0	0	0	0	0	0	0	0	0	0	0	0	0	0	0	0	0	0	0	0	0	0	0	0	0	0	0	0	0	0	0	0	0	0	0	0	0	0
AC006262.5	0	1	0	0	0	0	0	0	0	0	0	0	2	1	0	2	1	0	0	5	0	0	0	0	0	1	0	2	0	1	0	0	0	0	0	0	0	0	0	0	0	0	0	0	0	0	0	0	0
AC006262.6	5	1	2	0	0	5	0	1	0	1	0	2	0	5	2	2	0	0	0	7	1	3	1	6	0	5	3	4	3	2	0	0	0	0	0	0	0	0	0	0	0	0	0	0	0	0	0	0	0
AC006272.1	0	0	0	0	0	0	0	0	0	0	0	0	1	0	0	0	0	0	1	0	0	0	1	0	0	1	1	0	1	0	0	0	0	0	0	0	0	0	0	0	0	0	0	0	0	0	0	0	0
AC006272.2	0	1	0	0	0	0	0	0	0	0	0	0	0	0	0	0	0	0	0	0	0	0	0	0	0	0	2	0	0	0	0	0	0	0	0	0	0	0	0	0	0	0	0	0	0	0	0	0	0
AC006273.4	0	0	0	0	0	0	0	0	0	0	0	0	0	0	0	0	0	0	1	0	0	1	0	0	0	0	0	0	0	0	0	0	0	0	0	0	0	0	0	0	0	0	0	0	0	0	0	0	0
AC006273.5	1	0	0	2	0	0	0	0	0	0	0	0	0	1	0	0	0	0	0	0	0	0	0	2	0	0	0	1	1	0	0	0	0	0	0	0	0	0	0	0	0	0	0	0	0	0	0	0	0
AC006273.7	0	0	0	1	0	0	0	0	0	0	0	0	0	2	0	0	0	0	0	0	0	0	0	1	0	0	0	0	0	0	0	0	0	0	0	0	0	0	0	0	0	0	0	0	0	0	0	0	0
AC006277.2	6	1	0	0	5	0	0	1	0	7	5	0	0	0	0	0	0	0	1	4	0	0	4	2	0	0	2	3	0	2	0	0	0	0	0	0	0	0	0	0	0	0	0	0	0	0	0	0	0
AC006296.1	0	0	0	1	0	0	0	0	0	0	0	0	0	0	0	0	0	0	0	0	0	0	0	2	0	0	0	0	0	0	0	0	0	0	0	0	0	0	0	0	0	0	0	0	0	0	0	0	0
AC006296.2	0	0	0	0	0	0	0	0	0	0	0	0	0	0	0	0	0	0	0	0	0	0	0	3	0	0	1	0	0	0	0	0	0	0	0	0	0	0	0	0	0	0	0	0	0	0	0	0	0
AC006322.1	0	0	0	0	0	0	0	0	0	0	0	0	0	0	0	0	0	0	0	0	0	0	0	0	0	0	0	0	0	0	0	0	0	0	0	0	0	0	0	0	0	0	0	0	0	0	0	0	0
AC006326.3	1	0	0	0	0	0	0	0	0	0	0	0	0	0	0	0	0	1	0	0	0	0	0	1	0	0	0	3	1	0	0	0	0	0	0	0	0	0	0	0	0	0	0	0	0	0	0	0	0
AC006326.5	1	0	0	1	0	0	0	0	0	0	0	0	0	0	0	0	0	1	0	0	0	0	0	0	0	0	0	0	0	0	0	0	0	0	0	0	0	0	0	0	0	0	0	0	0	0	0	0	0
AC006328.1	0	0	0	0	0	0	0	0	0	0	0	0	0	0	0	0	0	0	0	0	0	0	0	0	0	0	0	0	0	0	0	0	0	0	0	0	0	0	0	0	0	0	0	0	0	0	0	0	0
AC006328.9	0	0	0	0	0	0	0	0	0	0	0	0	0	0	0	0	0	0	0	0	0	0	0	0	0	0	0	0	0	0	0	0	0	0	0	0	0	0	0	0	0	0	0	0	0	0	0	0	0
AC006335.10	0	0	0	0	0	0	0	0	0	0	0	0	0	0	0	0	0	0	0	1	0	1	0	0	1	0	0	0	0	0	0	0	0	0	0	0	0	0	0	0	0	0	0	0	0	0	0	0	0
AC006335.11	0	0	0	0	0	0	0	0	0	0	0	0	0	0	0	0	0	0	0	0	0	0	0	0	0	0	0	0	0	0	0	0	0	0	0	0	0	0	0	0	0	0	0	0	0	0	0	0	0
AC006335.2	0	0	0	0	0	0	0	0	0	0	0	0	0	0	0	0	0	0	0	0	0	0	0	0	0	0	0	0	0	0	0	0	0	0	0	0	0	0	0	0	0	0	0	0	0	0	0	0	0
AC006335.6	0	0	0	0	0	0	0	0	0	0	0	0	1	0	0	0	0	0	0	0	0	0	0	0	0	0	1	0	0	0	0	0	0	0	0	0	0	0	0	0	0	0	0	0	0	0	0	0	0
AC006355.3	2	1	0	0	0	1	0	0	0	0	0	0	0	0	0	0	0	1	1	4	0	2	0	1	0	0	1	3	1	0	0	0	0	0	0	0	0	0	0	0	0	0	0	0	0	0	0	0	0
AC006366.3	0	0	0	0	0	0	0	0	0	0	0	0	0	0	0	0	0	0	0	0	0	0	0	1	0	0	0	0	0	0	0	0	0	0	0	0	0	0	0	0	0	0	0	0	0	0	0	0	0
AC006369.2	173	75	80	75	0	0	8	1	8	53	37	54	0	0	0	0	0	64	27	32	0	245	69	81	41	79	50	67	26	67	0	0	0	0	0	0	0	0	0	0	0	0	0	0	0	0	0	0	0
AC006369.3	0	0	0	0	0	0	0	0	0	0	7	0	0	0	0	0	0	0	0	0	0	0	0	0	4	0	2	0	0	0	0	0	0	0	0	0	0	0	0	0	0	0	0	0	0	0	0	0	0
AC006371.1	0	0	0	0	0	0	0	0	0	0	0	0	0	0	0	0	0	0	0	0	0	0	0	0	0	0	0	0	0	0	0	0	0	0	0	0	0	0	0	0	0	0	0	0	0	0	0	0	0
AC006372.1	0	0	1	1	0	0	0	0	1	0	0	0	0	0	0	0	0	0	2	0	0	1	1	0	0	0	1	0	0	0	0	0	0	0	0	0	0	0	0	0	0	0	0	0	0	0	0	0	0
AC006372.4	6	3	0	0	0	1	0	2	1	1	1	2	0	0	2	0	3	2	0	2	0	1	3	2	1	4	4	4	1	1	0	0	0	0	0	0	0	0	0	0	0	0	0	0	0	0	0	0	0
AC006372.5	5	4	0	0	0	0	0	0	6	4	0	0	0	0	0	0	0	1	0	1	0	0	1	0	0	1	4	1	0	0	0	0	0	0	0	0	0	0	0	0	0	0	0	0	0	0	0	0	0
AC006372.6	2	1	0	0	0	0	0	0	0	0	13	0	1	0	0	0	0	0	3	3	0	0	1	1	0	11	1	2	4	0	0	0	0	0	0	0	0	0	0	0	0	0	0	0	0	0	0	0	0
AC006373.1	0	0	0	0	0	0	0	0	0	0	0	0	0	0	0	0	0	0	0	0	0	0	0	0	0	0	0	0	0	0	0	0	0	0	0	0	0	0	0	0	0	0	0	0	0	0	0	0	0
AC006377.1	0	0	0	0	0	0	0	0	0	0	0	0	0	0	0	0	0	0	0	0	0	0	0	0	0	0	0	0	0	0	0	0	0	0	0	0	0	0	0	0	0	0	0	0	0	0	0	0	0
AC006378.2	0	0	0	0	0	0	0	0	0	0	0	0	0	0	0	0	0	0	0	0	0	0	0	0	0	0	0	0	0	0	0	0	0	0	0	0	0	0	0	0	0	0	0	0	0	0	0	0	0
AC006380.1	0	0	0	0	0	0	0	0	0	0	0	0	0	0	0	0	0	0	0	0	0	0	0	0	0	0	0	0	0	0	0	0	0	0	0	0	0	0	0	0	0	0	0	0	0	0	0	0	0
AC006380.3	0	0	0	0	0	0	0	0	0	0	0	0	0	0	0	0	0	0	0	0	0	0	0	0	0	0	0	0	0	0	0	0	0	0	0	0	0	0	0	0	0	0	0	0	0	0	0	0	0
AC006390.4	0	0	0	0	0	0	0	0	0	0	0	0	0	0	0	0	0	1	0	0	0	0	0	0	0	0	0	0	0	0	0	0	0	0	0	0	0	0	0	0	0	0	0	0	0	0	0	0	0
AC006427.2	0	0	1	0	0	0	0	0	0	0	0	0	0	0	0	0	0	0	0	0	0	1	1	0	0	0	0	1	0	0	0	0	0	0	0	0	0	0	0	0	0	0	0	0	0	0	0	0	0
AC006432.1	0	0	0	0	0	0	0	0	0	0	0	0	0	0	0	0	0	0	0	0	0	0	0	0	0	0	0	0	0	0	0	0	0	0	0	0	0	0	0	0	0	0	0	0	0	0	0	0	0
AC006435.1	0	0	0	0	0	0	0	0	0	0	0	0	0	0	0	0	0	0	0	0	0	0	0	0	0	0	0	0	0	0	0	0	0	0	0	0	0	0	0	0	0	0	0	0	0	0	0	0	0
AC006445.6	3	0	0	1	0	0	1	0	8	1	0	3	0	0	0	0	0	0	6	17	0	0	0	1	1	0	0	8	1	0	0	0	0	0	0	0	0	0	0	0	0	0	0	0	0	0	0	0	0
AC006445.7	2	3	0	1	0	0	1	0	1	1	1	1	2	0	0	0	1	0	6	32	0	5	2	0	2	1	0	6	4	3	0	0	0	0	0	0	0	0	0	0	0	0	0	0	0	0	0	0	0
AC006445.8	0	1	0	0	0	3	0	0	0	1	0	1	3	2	3	0	1	0	1	1	0	0	0	2	0	0	0	1	1	3	0	0	0	0	0	0	0	0	0	0	0	0	0	0	0	0	0	0	0
AC006449.1	2	10	0	3	13	0	5	0	11	1	6	17	42	0	1	0	0	0	5	1	0	0	39	5	16	22	15	19	7	11	0	0	0	0	0	0	0	0	0	0	0	0	0	0	0	0	0	0	0
AC006452.1	0	0	0	0	0	0	0	0	0	0	0	0	0	0	0	0	0	0	0	0	0	0	0	0	0	0	0	0	0	0	0	0	0	0	0	0	0	0	0	0	0	0	0	0	0	0	0	0	0
AC006455.1	1	1	0	0	0	0	0	0	1	0	0	0	3	0	0	0	1	0	0	0	0	0	0	1	0	0	1	2	1	1	0	0	0	0	0	0	0	0	0	0	0	0	0	0	0	0	0	0	0
AC006458.3	0	0	0	0	0	0	0	0	0	1	0	0	0	0	0	0	0	0	0	0	0	0	0	1	0	0	0	0	1	0	0	0	0	0	0	0	0	0	0	0	0	0	0	0	0	0	0	0	0
AC006460.2	1	0	0	0	1	0	0	0	0	0	0	0	0	1	0	0	0	0	0	0	0	0	0	0	0	0	0	0	0	0	0	0	0	0	0	0	0	0	0	0	0	0	0	0	0	0	0	0	0
AC006461.2	4	0	0	4	1	1	0	0	0	1	1	2	0	0	0	0	1	3	1	7	0	2	0	1	2	1	1	4	3	5	0	0	0	0	0	0	0	0	0	0	0	0	0	0	0	0	0	0	0
AC006465.4	1	4	0	0	1	0	0	0	1	1	0	0	0	0	0	0	0	0	2	3	0	0	0	4	0	1	1	0	6	10	0	0	0	0	0	0	0	0	0	0	0	0	0	0	0	0	0	0	0
AC006466.5	1	0	0	0	0	0	0	0	0	0	0	0	0	0	0	0	0	0	0	1	0	0	1	5	4	1	0	0	0	0	0	0	0	0	0	0	0	0	0	0	0	0	0	0	0	0	0	0	0
AC006480.1	0	4	0	0	0	0	0	0	0	0	0	0	0	0	0	0	0	0	0	1	0	0	0	0	0	0	7	0	1	3	0	0	0	0	0	0	0	0	0	0	0	0	0	0	0	0	0	0	0
AC006481.1	0	0	0	0	0	0	0	0	0	0	0	0	0	0	0	0	0	0	0	0	0	0	0	0	0	0	0	0	0	0	0	0	0	0	0	0	0	0	0	0	0	0	0	0	0	0	0	0	0
AC006482.1	0	0	0	0	0	0	0	0	0	0	0	0	0	0	0	0	0	0	0	0	0	0	0	0	0	0	0	0	0	1	0	0	0	0	0	0	0	0	0	0	0	0	0	0	0	0	0	0	0
AC006483.1	0	0	0	0	0	0	0	0	0	0	0	0	0	0	0	0	0	0	0	0	0	0	0	0	0	0	0	0	0	0	0	0	0	0	0	0	0	0	0	0	0	0	0	0	0	0	0	0	0
AC006483.5	319	171	161	92	10	2	44	0	61	191	44	79	0	0	10	0	1	69	16	113	11	115	109	531	806	261	378	110	194	240	0	0	0	0	0	0	0	0	0	0	0	0	0	0	0	0	0	0	0
AC006486.1	12	21	1	26	29	24	6	2	5	9	6	12	11	5	5	30	22	63	4	8	2	2	1	9	5	3	28	18	8	3	0	0	0	0	0	0	0	0	0	0	0	0	0	0	0	0	0	0	0
AC006486.9	0	0	0	0	0	0	0	0	0	0	0	0	0	0	0	0	0	0	0	0	0	0	0	0	0	0	0	0	0	0	0	0	0	0	0	0	0	0	0	0	0	0	0	0	0	0	0	0	0
AC006487.1	0	0	0	0	0	0	0	0	0	0	0	0	0	0	0	0	0	0	0	0	0	0	0	0	0	0	0	0	0	0	0	0	0	0	0	0	0	0	0	0	0	0	0	0	0	0	0	0	0
AC006499.1	0	0	0	0	0	0	0	0	0	0	0	0	0	0	0	0	0	0	0	0	0	0	1	0	0	1	0	1	0	0	0	0	0	0	0	0	0	0	0	0	0	0	0	0	0	0	0	0	0
AC006499.2	1	0	0	0	0	0	0	0	0	0	0	0	0	0	0	0	0	0	0	0	0	1	0	0	0	0	0	0	0	0	0	0	0	0	0	0	0	0	0	0	0	0	0	0	0	0	0	0	0
AC006499.3	0	0	0	0	0	0	0	0	0	0	0	0	0	0	0	0	0	0	0	0	0	0	0	0	0	0	0	1	0	0	0	0	0	0	0	0	0	0	0	0	0	0	0	0	0	0	0	0	0
AC006499.4	0	0	0	0	0	0	0	0	0	0	0	0	0	0	0	0	0	0	0	0	0	0	0	0	0	0	0	0	0	0	0	0	0	0	0	0	0	0	0	0	0	0	0	0	0	0	0	0	0
AC006499.5	0	0	0	0	0	0	0	1	0	0	0	0	0	0	0	0	0	0	0	0	0	1	0	0	0	0	0	0	0	0	0	0	0	0	0	0	0	0	0	0	0	0	0	0	0	0	0	0	0
AC006499.6	0	0	0	0	0	0	0	0	0	0	0	0	0	0	0	0	0	0	0	0	0	0	1	0	0	0	0	0	0	0	0	0	0	0	0	0	0	0	0	0	0	0	0	0	0	0	0	0	0
AC006499.7	0	0	1	0	0	0	0	0	0	0	0	0	0	0	0	0	0	0	0	0	0	0	1	4	0	0	0	0	0	0	0	0	0	0	0	0	0	0	0	0	0	0	0	0	0	0	0	0	0
AC006499.8	4	5	1	0	0	0	0	0	1	3	0	0	0	0	0	0	0	0	0	1	1	0	2	10	5	3	5	2	2	5	0	0	0	0	0	0	0	0	0	0	0	0	0	0	0	0	0	0	0
AC006499.9	0	0	0	0	0	0	0	0	0	0	0	0	0	0	0	0	0	0	0	0	0	0	0	0	0	0	0	0	0	0	0	0	0	0	0	0	0	0	0	0	0	0	0	0	0	0	0	0	0
AC006509.4	0	2	0	0	0	0	0	0	0	0	0	0	0	0	0	0	0	0	0	1	0	0	0	1	0	0	0	0	0	0	0	0	0	0	0	0	0	0	0	0	0	0	0	0	0	0	0	0	0
AC006509.7	9	5	2	2	8	1	3	0	1	6	2	3	1	0	0	0	0	1	22	24	0	0	12	16	14	3	0	5	2	13	0	0	0	0	0	0	0	0	0	0	0	0	0	0	0	0	0	0	0
AC006534.1	0	0	0	0	0	0	0	0	0	0	0	0	0	0	0	0	0	0	0	0	0	0	0	0	0	0	0	0	0	0	0	0	0	0	0	0	0	0	0	0	0	0	0	0	0	0	0	0	0
AC006534.2	0	0	0	0	0	0	0	0	0	0	0	0	0	0	0	0	0	0	0	0	0	0	0	0	0	0	0	0	0	0	0	0	0	0	0	0	0	0	0	0	0	0	0	0	0	0	0	0	0
AC006538.1	5	22	21	1	28	0	0	1	20	27	21	16	5	2	27	2	1	7	9	16	0	1	11	3	14	16	18	16	47	2	0	0	0	0	0	0	0	0	0	0	0	0	0	0	0	0	0	0	0
AC006538.4	0	0	0	0	0	0	0	0	0	0	0	0	0	0	0	0	0	0	0	0	0	0	0	0	0	0	0	0	0	0	0	0	0	0	0	0	0	0	0	0	0	0	0	0	0	0	0	0	0
AC006539.1	1	0	0	0	0	0	0	3	0	0	0	0	0	2	0	0	0	0	0	0	0	0	0	0	1	3	0	0	0	4	0	0	0	0	0	0	0	0	0	0	0	0	0	0	0	0	0	0	0
AC006539.2	9	3	3	6	4	2	1	1	3	0	7	6	0	0	0	0	0	5	11	11	1	0	1	1	0	2	2	2	4	4	0	0	0	0	0	0	0	0	0	0	0	0	0	0	0	0	0	0	0
AC006539.3	0	0	0	0	0	0	0	0	0	0	0	0	0	0	0	0	0	0	0	0	0	0	0	0	0	1	0	0	0	0	0	0	0	0	0	0	0	0	0	0	0	0	0	0	0	0	0	0	0
AC006539.4	0	1	0	1	0	0	0	0	0	0	0	0	0	0	0	0	0	0	0	1	0	0	0	0	0	0	0	0	0	0	0	0	0	0	0	0	0	0	0	0	0	0	0	0	0	0	0	0	0
AC006547.13	0	0	0	1	0	0	0	0	0	0	0	0	0	0	1	0	0	0	0	1	0	0	0	1	0	0	0	2	1	0	0	0	0	0	0	0	0	0	0	0	0	0	0	0	0	0	0	0	0
AC006547.14	1	0	0	0	0	0	2	0	2	0	0	27	0	0	1	1	0	0	1	3	0	0	1	1	0	2	1	2	2	1	0	0	0	0	0	0	0	0	0	0	0	0	0	0	0	0	0	0	0
AC006547.15	0	0	0	0	0	0	0	0	0	0	0	0	0	0	0	0	0	0	0	0	0	0	0	0	0	0	0	1	0	1	0	0	0	0	0	0	0	0	0	0	0	0	0	0	0	0	0	0	0
AC006547.8	20	26	0	1	0	11	0	0	0	5	15	0	0	0	0	0	0	40	17	2	0	0	13	20	4	18	15	10	15	8	0	0	0	0	0	0	0	0	0	0	0	0	0	0	0	0	0	0	0
AC006548.19	0	0	0	0	0	0	0	0	0	0	0	0	0	0	0	0	0	0	0	0	0	0	0	0	0	0	0	0	0	0	0	0	0	0	0	0	0	0	0	0	0	0	0	0	0	0	0	0	0
AC006548.26	0	0	0	0	0	0	0	0	0	0	0	0	0	0	0	0	0	0	0	0	0	0	0	0	0	0	0	0	0	1	0	0	0	0	0	0	0	0	0	0	0	0	0	0	0	0	0	0	0
AC006552.1	1	0	0	0	0	0	0	0	0	0	0	0	0	0	0	0	0	0	0	1	0	0	0	0	0	0	0	0	0	0	0	0	0	0	0	0	0	0	0	0	0	0	0	0	0	0	0	0	0
AC006557.1	0	0	0	0	0	0	0	0	0	0	0	0	0	0	0	0	0	0	0	0	0	0	0	0	0	0	0	0	0	0	0	0	0	0	0	0	0	0	0	0	0	0	0	0	0	0	0	0	0
AC006926.1	0	0	0	0	0	0	0	0	0	0	0	0	0	0	0	0	0	0	0	0	0	0	0	0	0	0	0	0	0	0	0	0	0	0	0	0	0	0	0	0	0	0	0	0	0	0	0	0	0
AC006942.4	10	8	46	134	49	0	6	0	18	29	19	80	0	0	4	50	0	37	36	77	0	4	19	13	3	31	45	28	30	16	0	0	0	0	0	0	0	0	0	0	0	0	0	0	0	0	0	0	0
AC006946.12	1	1	1	1	0	0	0	0	0	0	0	0	0	0	0	0	0	0	0	4	0	0	2	3	0	0	0	2	2	0	0	0	0	0	0	0	0	0	0	0	0	0	0	0	0	0	0	0	0
AC006946.15	7	7	0	0	17	0	0	0	2	19	0	10	1	1	0	0	0	4	11	13	0	1	7	16	14	2	25	3	7	16	0	0	0	0	0	0	0	0	0	0	0	0	0	0	0	0	0	0	0
AC006946.16	6	1	0	0	0	0	0	0	8	0	0	0	0	0	0	0	0	0	5	1	0	0	8	1	2	2	9	4	0	2	0	0	0	0	0	0	0	0	0	0	0	0	0	0	0	0	0	0	0
AC006946.17	0	0	0	0	0	0	0	0	0	0	0	0	0	0	0	0	0	0	0	0	0	0	0	0	0	0	1	0	0	0	0	0	0	0	0	0	0	0	0	0	0	0	0	0	0	0	0	0	0
AC006947.1	0	1	0	0	0	14	0	0	0	30	7	13	0	0	0	10	0	14	4	0	0	0	1	0	0	2	3	3	0	0	0	0	0	0	0	0	0	0	0	0	0	0	0	0	0	0	0	0	0
AC006953.1	39	40	2	5	7	0	2	0	24	156	2	15	0	0	15	0	7	16	20	12	0	0	12	66	3	64	39	50	87	16	0	0	0	0	0	0	0	0	0	0	0	0	0	0	0	0	0	0	0
AC006960.5	1	0	0	0	0	0	0	0	0	1	6	0	0	0	0	0	0	0	1	1	0	0	2	9	1	5	5	0	1	16	0	0	0	0	0	0	0	0	0	0	0	0	0	0	0	0	0	0	0
AC006960.7	0	0	0	0	0	0	0	0	0	0	0	0	0	0	1	0	0	0	0	0	0	0	0	0	0	0	0	0	0	0	0	0	0	0	0	0	0	0	0	0	0	0	0	0	0	0	0	0	0
AC006967.1	0	0	0	0	0	0	0	0	0	0	0	0	0	1	0	0	0	0	0	0	0	0	0	1	0	0	0	0	0	0	0	0	0	0	0	0	0	0	0	0	0	0	0	0	0	0	0	0	0
AC006978.6	998	871	405	222	683	197	41	89	232	554	221	587	5	0	10	50	551	324	580	382	197	499	606	908	490	392	605	521	131	369	0	0	0	0	0	0	0	0	0	0	0	0	0	0	0	0	0	0	0
AC006987.4	0	0	0	0	0	0	0	0	0	0	0	0	1	0	0	0	0	0	0	2	0	0	0	0	0	0	2	0	0	0	0	0	0	0	0	0	0	0	0	0	0	0	0	0	0	0	0	0	0
AC006987.5	0	0	0	0	0	0	0	1	0	0	0	0	0	1	0	0	0	1	0	0	0	0	0	0	0	0	0	0	1	0	0	0	0	0	0	0	0	0	0	0	0	0	0	0	0	0	0	0	0
AC006987.6	0	0	0	0	0	1	0	0	0	0	0	0	0	0	0	0	0	0	0	1	0	0	0	0	0	0	0	3	0	0	0	0	0	0	0	0	0	0	0	0	0	0	0	0	0	0	0	0	0
AC006987.7	0	0	0	0	0	0	0	2	0	0	0	0	0	0	0	0	0	0	0	0	0	0	0	0	0	0	0	0	0	1	0	0	0	0	0	0	0	0	0	0	0	0	0	0	0	0	0	0	0
AC006988.1	0	0	0	0	0	0	0	0	0	0	0	0	0	0	0	0	0	0	1	1	0	0	0	0	0	0	0	0	0	0	0	0	0	0	0	0	0	0	0	0	0	0	0	0	0	0	0	0	0
AC006989.2	0	0	0	0	0	0	0	0	0	0	0	0	0	0	0	0	0	0	0	0	0	0	0	0	0	0	0	1	0	0	0	0	0	0	0	0	0	0	0	0	0	0	0	0	0	0	0	0	0
AC006994.1	2	0	0	0	0	0	0	0	0	0	0	0	0	0	0	0	0	0	0	3	0	0	0	1	0	0	0	0	0	0	0	0	0	0	0	0	0	0	0	0	0	0	0	0	0	0	0	0	0
AC006994.2	1	0	68	0	0	0	0	0	0	0	0	4	0	1	1	1	0	0	3	0	0	0	6	7	22	10	6	9	1	2	0	0	0	0	0	0	0	0	0	0	0	0	0	0	0	0	0	0	0
AC006994.3	0	0	0	0	0	0	0	0	0	0	0	0	0	0	0	0	0	0	0	0	0	0	0	0	0	0	0	0	0	0	0	0	0	0	0	0	0	0	0	0	0	0	0	0	0	0	0	0	0
AC006995.8	1	0	0	0	1	0	0	1	0	1	1	0	0	0	0	0	0	2	0	0	0	1	0	0	1	1	1	1	2	0	0	0	0	0	0	0	0	0	0	0	0	0	0	0	0	0	0	0	0
AC007000.10	1	0	0	1	0	0	0	0	2	6	0	0	0	0	0	0	0	0	3	0	0	0	1	3	0	2	2	0	1	0	0	0	0	0	0	0	0	0	0	0	0	0	0	0	0	0	0	0	0
AC007000.11	17	13	0	0	0	1	0	0	0	5	10	19	0	0	4	0	0	4	8	0	0	0	14	18	5	18	24	24	4	3	0	0	0	0	0	0	0	0	0	0	0	0	0	0	0	0	0	0	0
AC007000.12	19	30	17	30	7	6	4	0	13	15	24	8	1	0	1	0	0	2	11	2	0	0	7	21	4	23	48	14	6	4	0	0	0	0	0	0	0	0	0	0	0	0	0	0	0	0	0	0	0
AC007003.1	0	0	0	0	0	0	0	0	0	0	0	0	0	0	0	0	0	0	0	0	0	0	0	0	0	0	1	1	0	0	0	0	0	0	0	0	0	0	0	0	0	0	0	0	0	0	0	0	0
AC007009.1	0	0	0	0	0	1	0	1	0	0	0	0	0	1	0	0	0	0	0	0	0	0	0	0	0	0	1	0	0	0	0	0	0	0	0	0	0	0	0	0	0	0	0	0	0	0	0	0	0
AC007009.2	0	0	0	0	0	0	0	0	0	0	0	0	0	0	0	0	0	0	0	0	0	0	0	0	0	0	0	0	0	0	0	0	0	0	0	0	0	0	0	0	0	0	0	0	0	0	0	0	0
AC007014.1	12	10	3	0	1	0	0	0	4	8	8	1	0	0	0	0	0	6	9	1	0	0	1	8	1	4	18	2	2	28	0	0	0	0	0	0	0	0	0	0	0	0	0	0	0	0	0	0	0
AC007016.3	7	2	0	1	1	0	0	0	6	1	0	15	0	0	0	0	0	1	2	7	0	1	2	10	10	1	15	5	2	2	0	0	0	0	0	0	0	0	0	0	0	0	0	0	0	0	0	0	0
AC007025.1	0	0	0	0	0	0	0	0	0	0	0	0	0	0	0	0	0	0	0	0	0	0	0	0	0	0	0	0	0	0	0	0	0	0	0	0	0	0	0	0	0	0	0	0	0	0	0	0	0
AC007036.4	24	32	60	122	97	124	1	136	7	19	7	15	121	0	0	4	1	3	4	0	0	1	4	19	0	10	13	7	0	4	0	0	0	0	0	0	0	0	0	0	0	0	0	0	0	0	0	0	0
AC007036.5	0	0	0	0	0	0	0	0	0	0	0	0	0	0	0	0	0	0	0	0	0	0	0	0	0	0	0	0	0	0	0	0	0	0	0	0	0	0	0	0	0	0	0	0	0	0	0	0	0
AC007036.6	0	3	0	0	0	0	0	0	3	4	8	10	0	0	0	0	0	0	0	4	0	0	5	1	3	0	0	0	1	2	0	0	0	0	0	0	0	0	0	0	0	0	0	0	0	0	0	0	0
AC007038.7	43	85	4	0	0	2	0	0	2	21	8	3	0	0	0	0	0	0	30	11	0	0	29	27	9	9	24	13	2	1	0	0	0	0	0	0	0	0	0	0	0	0	0	0	0	0	0	0	0
AC007040.1	0	0	0	0	0	0	0	0	0	0	0	0	0	0	0	0	0	0	0	0	0	0	0	0	0	0	0	0	0	0	0	0	0	0	0	0	0	0	0	0	0	0	0	0	0	0	0	0	0
AC007040.11	2	10	3	49	19	3	1	12	1	0	5	10	0	6	5	1	4	1	1	3	0	0	0	3	3	6	1	3	0	2	0	0	0	0	0	0	0	0	0	0	0	0	0	0	0	0	0	0	0
AC007040.2	0	0	0	0	0	0	0	0	0	0	0	0	0	0	0	0	0	0	0	0	0	0	0	0	0	0	0	0	0	0	0	0	0	0	0	0	0	0	0	0	0	0	0	0	0	0	0	0	0
AC007040.3	0	0	0	0	0	0	0	0	0	0	0	0	0	0	0	0	0	0	0	0	0	0	0	0	0	0	0	0	0	0	0	0	0	0	0	0	0	0	0	0	0	0	0	0	0	0	0	0	0
AC007040.5	1	0	0	1	1	0	0	0	0	0	0	1	0	0	1	0	0	5	0	0	0	0	0	0	0	0	0	0	0	0	0	0	0	0	0	0	0	0	0	0	0	0	0	0	0	0	0	0	0
AC007040.6	1	0	0	0	1	0	0	0	1	3	0	1	1	0	3	0	0	1	4	1	0	1	1	4	11	2	2	5	1	1	0	0	0	0	0	0	0	0	0	0	0	0	0	0	0	0	0	0	0
AC007040.7	0	0	0	0	0	0	0	0	1	0	0	0	0	0	0	0	0	0	0	0	0	0	0	0	0	0	1	0	0	0	0	0	0	0	0	0	0	0	0	0	0	0	0	0	0	0	0	0	0
AC007040.8	3	0	0	0	1	4	10	0	0	0	9	11	0	0	0	0	0	0	0	5	0	0	1	2	0	16	18	4	0	1	0	0	0	0	0	0	0	0	0	0	0	0	0	0	0	0	0	0	0
AC007041.1	0	0	0	0	0	0	0	0	1	0	0	0	0	0	0	0	0	0	0	0	0	0	0	0	0	0	0	0	0	0	0	0	0	0	0	0	0	0	0	0	0	0	0	0	0	0	0	0	0
AC007041.2	58	55	30	36	3	91	9	0	27	130	36	19	0	0	0	0	0	61	53	29	0	4	47	75	33	45	59	42	52	140	0	0	0	0	0	0	0	0	0	0	0	0	0	0	0	0	0	0	0
AC007050.1	0	0	0	0	0	0	0	0	0	0	0	0	0	0	0	0	0	0	0	0	0	0	0	0	0	0	0	0	0	0	0	0	0	0	0	0	0	0	0	0	0	0	0	0	0	0	0	0	0
AC007050.17	0	0	0	0	0	0	0	0	0	0	0	0	0	0	0	0	0	0	0	1	0	0	0	0	0	0	0	0	0	0	0	0	0	0	0	0	0	0	0	0	0	0	0	0	0	0	0	0	0
AC007050.18	1	0	0	0	0	0	0	0	0	0	1	0	0	0	0	0	0	0	2	0	0	0	1	1	1	4	1	1	1	0	0	0	0	0	0	0	0	0	0	0	0	0	0	0	0	0	0	0	0
AC007056.1	0	0	0	0	1	1	0	0	0	0	0	0	0	0	0	0	0	1	0	0	0	0	0	0	0	0	0	0	0	0	0	0	0	0	0	0	0	0	0	0	0	0	0	0	0	0	0	0	0
AC007064.22	1	0	0	0	0	0	0	0	0	0	0	0	0	0	0	0	0	0	0	0	0	0	0	0	1	0	0	0	0	1	0	0	0	0	0	0	0	0	0	0	0	0	0	0	0	0	0	0	0
AC007064.24	1	0	0	0	0	0	0	0	0	0	0	0	0	0	0	0	0	0	0	0	0	0	0	0	0	0	0	0	0	0	0	0	0	0	0	0	0	0	0	0	0	0	0	0	0	0	0	0	0
AC007064.25	0	0	0	0	0	0	0	0	0	0	0	1	0	0	0	0	0	0	0	0	0	0	0	0	0	0	0	0	0	0	0	0	0	0	0	0	0	0	0	0	0	0	0	0	0	0	0	0	0
AC007078.4	0	0	0	0	0	0	0	0	0	0	0	0	0	0	0	0	0	0	0	1	0	0	0	0	0	0	0	1	0	0	0	0	0	0	0	0	0	0	0	0	0	0	0	0	0	0	0	0	0
AC007091.1	0	0	0	0	0	0	0	0	0	0	0	0	0	0	0	0	0	0	1	1	0	0	0	0	0	0	0	0	0	0	0	0	0	0	0	0	0	0	0	0	0	0	0	0	0	0	0	0	0
AC007092.1	0	2	2	2	3	3	0	2	8	0	1	1	1	0	4	7	0	2	4	1	1	2	0	2	0	2	0	3	4	0	0	0	0	0	0	0	0	0	0	0	0	0	0	0	0	0	0	0	0
AC007096.1	0	0	0	0	0	0	0	0	0	0	0	0	0	0	0	0	0	0	0	0	0	0	0	0	0	0	0	0	0	0	0	0	0	0	0	0	0	0	0	0	0	0	0	0	0	0	0	0	0
AC007098.1	0	0	0	0	0	0	0	0	0	0	0	0	0	0	0	0	0	0	0	0	0	0	0	0	0	0	0	0	0	0	0	0	0	0	0	0	0	0	0	0	0	0	0	0	0	0	0	0	0
AC007099.1	0	0	0	0	0	0	0	0	0	0	0	1	0	0	0	0	0	0	0	1	0	0	1	1	0	0	0	0	0	0	0	0	0	0	0	0	0	0	0	0	0	0	0	0	0	0	0	0	0
AC007099.2	1	1	0	0	0	0	0	0	0	0	0	0	0	0	0	0	0	0	0	0	0	0	0	0	0	0	0	0	0	0	0	0	0	0	0	0	0	0	0	0	0	0	0	0	0	0	0	0	0
AC007106.1	0	0	0	0	0	0	0	0	0	0	0	0	0	0	0	0	0	0	1	0	0	0	0	0	0	1	0	0	0	0	0	0	0	0	0	0	0	0	0	0	0	0	0	0	0	0	0	0	0
AC007114.1	2	4	0	16	1	0	0	0	0	13	0	18	0	0	0	0	0	0	0	0	0	0	1	0	2	0	0	0	1	0	0	0	0	0	0	0	0	0	0	0	0	0	0	0	0	0	0	0	0
AC007115.3	1	2	2	0	2	0	1	0	2	3	8	18	0	0	0	0	1	1	0	3	0	0	8	18	8	1	2	3	0	7	0	0	0	0	0	0	0	0	0	0	0	0	0	0	0	0	0	0	0
AC007126.1	1	1	0	0	0	0	0	0	0	0	0	0	0	0	0	0	0	0	0	2	0	0	0	0	0	0	0	0	0	0	0	0	0	0	0	0	0	0	0	0	0	0	0	0	0	0	0	0	0
AC007128.1	0	0	0	0	0	1	0	0	0	0	0	0	0	0	0	0	0	0	0	0	0	0	0	0	0	0	1	1	0	0	0	0	0	0	0	0	0	0	0	0	0	0	0	0	0	0	0	0	0
AC007131.1	0	0	0	0	0	0	0	0	0	0	0	0	0	0	0	0	0	0	0	0	0	0	0	0	0	0	0	0	0	0	0	0	0	0	0	0	0	0	0	0	0	0	0	0	0	0	0	0	0
AC007131.2	1	1	0	0	0	0	0	0	0	0	0	0	0	0	0	0	0	0	0	0	0	0	0	0	0	0	0	0	0	0	0	0	0	0	0	0	0	0	0	0	0	0	0	0	0	0	0	0	0
AC007131.3	0	0	0	0	0	0	0	0	0	0	0	0	0	0	0	0	0	0	0	0	0	0	0	0	0	0	0	0	0	0	0	0	0	0	0	0	0	0	0	0	0	0	0	0	0	0	0	0	0
AC007136.1	0	0	0	0	1	0	0	0	0	0	0	0	0	0	0	0	0	0	1	0	0	0	0	1	1	0	0	2	0	1	0	0	0	0	0	0	0	0	0	0	0	0	0	0	0	0	0	0	0
AC007161.5	0	0	0	0	0	0	0	5	0	0	0	0	0	1	2	0	0	0	0	2	0	0	1	0	0	0	0	0	0	0	0	0	0	0	0	0	0	0	0	0	0	0	0	0	0	0	0	0	0
AC007163.10	0	0	0	0	0	0	0	0	0	0	0	0	0	0	0	0	0	0	0	0	0	0	0	0	0	0	0	3	0	0	0	0	0	0	0	0	0	0	0	0	0	0	0	0	0	0	0	0	0
AC007163.11	0	0	0	0	0	0	0	0	0	0	0	0	0	0	0	0	0	0	0	0	0	1	0	0	0	0	0	0	0	0	0	0	0	0	0	0	0	0	0	0	0	0	0	0	0	0	0	0	0
AC007163.3	0	0	0	0	0	0	0	0	0	0	0	1	1	0	0	0	0	0	0	1	0	0	0	1	1	1	0	3	0	0	0	0	0	0	0	0	0	0	0	0	0	0	0	0	0	0	0	0	0
AC007163.6	3	1	0	5	0	0	0	0	0	5	12	4	1	0	0	0	0	2	0	3	0	1	7	5	0	11	6	16	9	5	0	0	0	0	0	0	0	0	0	0	0	0	0	0	0	0	0	0	0
AC007163.8	0	0	0	0	0	0	0	0	0	0	0	0	0	0	0	0	0	0	0	0	0	0	0	0	0	0	0	0	0	0	0	0	0	0	0	0	0	0	0	0	0	0	0	0	0	0	0	0	0
AC007163.9	0	0	0	0	0	0	0	0	0	0	0	0	0	0	0	0	0	0	0	1	0	0	0	1	0	0	0	2	1	1	0	0	0	0	0	0	0	0	0	0	0	0	0	0	0	0	0	0	0
AC007179.1	0	0	0	0	0	0	0	1	1	0	0	0	2	0	1	1	0	0	0	0	0	0	0	0	0	0	0	0	0	0	0	0	0	0	0	0	0	0	0	0	0	0	0	0	0	0	0	0	0
AC007179.2	0	0	0	0	0	0	0	0	0	0	0	0	0	0	0	0	0	0	0	0	0	0	0	0	0	0	0	0	0	0	0	0	0	0	0	0	0	0	0	0	0	0	0	0	0	0	0	0	0
AC007182.6	2	0	0	0	0	1	0	0	1	0	0	0	0	1	1	0	0	0	0	17	0	3	1	2	5	3	0	1	2	0	0	0	0	0	0	0	0	0	0	0	0	0	0	0	0	0	0	0	0
AC007192.6	0	1	0	0	7	2	0	0	11	7	2	9	0	0	0	0	0	3	0	1	0	196	0	4	2	6	5	5	6	3	0	0	0	0	0	0	0	0	0	0	0	0	0	0	0	0	0	0	0
AC007193.10	0	0	0	0	0	0	0	0	0	0	0	1	0	0	0	0	0	0	0	0	0	0	0	0	0	0	0	0	1	0	0	0	0	0	0	0	0	0	0	0	0	0	0	0	0	0	0	0	0
AC007193.6	0	0	1	0	0	5	0	0	0	0	0	1	0	0	0	0	0	0	0	0	0	0	0	0	0	0	0	0	0	0	0	0	0	0	0	0	0	0	0	0	0	0	0	0	0	0	0	0	0
AC007193.8	0	0	0	0	0	0	0	0	0	0	0	0	0	0	0	0	0	0	0	0	0	0	0	0	0	0	0	1	0	0	0	0	0	0	0	0	0	0	0	0	0	0	0	0	0	0	0	0	0
AC007193.9	0	0	0	0	0	0	0	0	0	0	0	0	0	0	0	0	0	0	0	0	0	0	0	0	0	0	0	0	0	0	0	0	0	0	0	0	0	0	0	0	0	0	0	0	0	0	0	0	0
AC007204.1	1	0	0	0	0	0	0	0	0	0	0	0	0	0	0	0	0	0	1	0	0	0	1	0	0	0	0	0	0	0	0	0	0	0	0	0	0	0	0	0	0	0	0	0	0	0	0	0	0
AC007204.2	1	0	0	0	0	6	0	0	0	0	0	0	0	0	0	0	0	0	0	0	0	0	1	0	0	1	6	0	1	0	0	0	0	0	0	0	0	0	0	0	0	0	0	0	0	0	0	0	0
AC007216.1	0	0	0	0	0	0	0	0	0	0	0	0	0	0	0	0	0	0	0	0	0	0	0	0	0	0	0	0	0	0	0	0	0	0	0	0	0	0	0	0	0	0	0	0	0	0	0	0	0
AC007216.2	0	0	0	0	0	0	0	0	0	0	0	0	0	0	0	0	0	0	0	0	0	0	1	0	0	0	0	0	0	0	0	0	0	0	0	0	0	0	0	0	0	0	0	0	0	0	0	0	0
AC007228.11	11	5	0	1	11	20	0	0	0	7	5	2	0	0	0	0	0	9	10	7	0	1	3	5	0	1	3	2	3	0	0	0	0	0	0	0	0	0	0	0	0	0	0	0	0	0	0	0	0
AC007228.5	0	0	0	3	3	1	0	1	1	0	0	2	0	0	6	2	1	0	3	1	1	0	0	0	0	1	2	3	1	0	0	0	0	0	0	0	0	0	0	0	0	0	0	0	0	0	0	0	0
AC007228.8	0	0	0	0	0	0	0	0	0	0	0	0	0	0	0	0	0	0	0	0	0	0	0	0	2	0	0	0	0	0	0	0	0	0	0	0	0	0	0	0	0	0	0	0	0	0	0	0	0
AC007228.9	18	17	5	1	0	1	2	1	4	26	23	3	0	51	1	12	0	19	10	15	0	0	41	17	3	9	10	10	17	16	0	0	0	0	0	0	0	0	0	0	0	0	0	0	0	0	0	0	0
AC007229.3	7	8	0	0	0	0	1	0	3	4	13	7	0	0	0	1	0	13	5	6	0	0	6	9	15	4	9	1	5	14	0	0	0	0	0	0	0	0	0	0	0	0	0	0	0	0	0	0	0
AC007237.2	26	26	9	3	3	13	17	0	3	24	23	14	0	0	0	1	0	23	10	5	1	9	8	17	23	23	25	5	7	64	0	0	0	0	0	0	0	0	0	0	0	0	0	0	0	0	0	0	0
AC007238.1	623	526	389	83	18	90	70	1	178	320	367	262	15	4	0	16	20	348	183	154	1	163	360	535	588	518	733	253	191	540	0	0	0	0	0	0	0	0	0	0	0	0	0	0	0	0	0	0	0
AC007241.1	0	0	0	0	0	0	0	0	0	0	0	0	0	0	0	0	0	0	0	0	0	0	0	0	0	0	0	0	0	0	0	0	0	0	0	0	0	0	0	0	0	0	0	0	0	0	0	0	0
AC007242.1	0	0	0	0	0	0	0	0	0	0	0	0	0	0	0	0	0	0	0	0	0	0	0	0	0	0	0	0	0	0	0	0	0	0	0	0	0	0	0	0	0	0	0	0	0	0	0	0	0
AC007246.3	24	21	16	4	10	0	1	2	12	5	9	7	0	1	1	1	0	7	14	23	0	1	20	18	4	6	16	4	8	20	0	0	0	0	0	0	0	0	0	0	0	0	0	0	0	0	0	0	0
AC007248.6	9	4	2	0	0	36	0	24	3	17	0	0	0	1	0	0	0	0	2	6	0	0	11	29	5	7	1	17	7	6	0	0	0	0	0	0	0	0	0	0	0	0	0	0	0	0	0	0	0
AC007248.7	3	1	0	0	1	0	0	0	0	0	7	0	0	0	0	0	0	0	2	1	0	0	2	7	2	0	9	0	0	0	0	0	0	0	0	0	0	0	0	0	0	0	0	0	0	0	0	0	0
AC007249.3	9	1	0	0	1	0	1	1	2	0	2	0	0	0	0	0	0	8	1	4	0	1	6	8	0	4	8	11	1	1	0	0	0	0	0	0	0	0	0	0	0	0	0	0	0	0	0	0	0
AC007250.4	0	0	0	0	0	0	0	0	0	0	0	0	0	0	0	0	0	0	0	0	0	0	0	0	1	0	0	0	0	0	0	0	0	0	0	0	0	0	0	0	0	0	0	0	0	0	0	0	0
AC007251.2	0	0	0	0	0	0	0	0	0	0	0	0	0	0	0	0	0	0	0	0	0	0	1	0	0	0	0	1	0	0	0	0	0	0	0	0	0	0	0	0	0	0	0	0	0	0	0	0	0
AC007253.1	0	0	0	0	0	0	0	0	0	0	0	0	0	0	0	0	0	0	0	0	0	0	1	0	0	0	0	0	0	0	0	0	0	0	0	0	0	0	0	0	0	0	0	0	0	0	0	0	0
AC007255.8	0	1	0	0	0	1	0	0	0	0	0	0	0	0	0	0	0	0	0	0	0	0	2	0	0	1	2	0	0	1	0	0	0	0	0	0	0	0	0	0	0	0	0	0	0	0	0	0	0
AC007256.5	94	66	2	0	0	0	2	0	4	26	37	6	0	0	2	0	0	21	28	14	0	0	76	110	68	52	71	25	14	46	0	0	0	0	0	0	0	0	0	0	0	0	0	0	0	0	0	0	0
AC007271.3	0	1	0	0	0	0	0	0	0	0	0	0	0	0	0	0	0	0	0	0	0	0	0	0	0	0	0	0	0	0	0	0	0	0	0	0	0	0	0	0	0	0	0	0	0	0	0	0	0
AC007272.1	0	0	0	0	0	0	0	0	1	0	0	0	0	0	0	0	0	0	0	0	0	0	0	0	0	0	0	1	0	0	0	0	0	0	0	0	0	0	0	0	0	0	0	0	0	0	0	0	0
AC007272.3	10	60	8	5	33	6	0	0	12	221	2	28	0	0	22	0	0	44	5	6	0	0	6	112	12	18	18	12	9	27	0	0	0	0	0	0	0	0	0	0	0	0	0	0	0	0	0	0	0
AC007274.2	0	1	0	0	0	0	0	0	0	0	0	0	0	0	0	0	0	1	0	1	0	0	0	1	0	0	0	0	0	0	0	0	0	0	0	0	0	0	0	0	0	0	0	0	0	0	0	0	0
AC007274.5	0	0	0	1	0	0	0	0	0	0	0	0	0	0	0	0	0	0	0	1	0	0	0	1	0	1	0	0	0	0	0	0	0	0	0	0	0	0	0	0	0	0	0	0	0	0	0	0	0
AC007276.5	0	2	0	0	0	0	2	0	0	0	0	1	0	1	0	0	1	0	4	5	0	1	10	1	1	0	1	2	1	1	0	0	0	0	0	0	0	0	0	0	0	0	0	0	0	0	0	0	0
AC007277.3	0	1	0	0	0	0	0	0	0	0	0	0	0	1	0	0	0	1	0	0	0	1	0	0	0	0	1	1	1	0	0	0	0	0	0	0	0	0	0	0	0	0	0	0	0	0	0	0	0
AC007278.2	68	41	0	0	0	0	0	0	10	15	2	5	76	0	16	0	0	12	62	11	0	0	79	169	144	96	164	47	3	16	0	0	0	0	0	0	0	0	0	0	0	0	0	0	0	0	0	0	0
AC007278.3	381	227	0	0	12	0	0	0	155	103	49	45	0	0	18	0	0	22	341	152	0	259	175	838	259	827	1331	121	24	288	0	0	0	0	0	0	0	0	0	0	0	0	0	0	0	0	0	0	0
AC007279.2	5	5	2	0	1	1	0	0	0	0	0	5	1	0	0	0	0	2	3	26	3	3	6	1	3	1	3	12	8	1	0	0	0	0	0	0	0	0	0	0	0	0	0	0	0	0	0	0	0
AC007282.6	0	0	0	0	0	1	0	0	0	0	0	0	0	0	0	0	0	0	0	0	0	0	0	0	0	0	0	0	0	0	0	0	0	0	0	0	0	0	0	0	0	0	0	0	0	0	0	0	0
AC007283.4	13	7	3	7	2	9	1	0	2	4	4	11	0	0	0	2	5	5	10	19	2	6	3	2	6	5	4	9	6	7	0	0	0	0	0	0	0	0	0	0	0	0	0	0	0	0	0	0	0
AC007283.5	0	0	0	0	0	0	0	0	0	0	0	0	0	0	0	0	0	0	0	0	0	0	0	0	0	0	0	0	0	0	0	0	0	0	0	0	0	0	0	0	0	0	0	0	0	0	0	0	0
AC007285.6	0	0	0	0	0	0	0	2	1	1	0	0	1	0	3	0	0	0	0	1	0	2	7	4	4	0	0	0	1	0	0	0	0	0	0	0	0	0	0	0	0	0	0	0	0	0	0	0	0
AC007285.7	0	0	0	0	0	0	0	0	0	0	0	0	0	0	0	0	1	0	0	0	0	0	0	0	0	0	0	0	1	0	0	0	0	0	0	0	0	0	0	0	0	0	0	0	0	0	0	0	0
AC007292.1	14	17	4	23	43	52	10	0	5	117	0	15	0	0	0	40	0	9	14	5	0	1	4	6	4	8	3	11	14	8	0	0	0	0	0	0	0	0	0	0	0	0	0	0	0	0	0	0	0
AC007292.3	38	48	40	82	171	81	6	54	23	122	39	29	6	43	21	0	2	59	36	26	0	248	15	28	16	67	74	53	60	24	0	0	0	0	0	0	0	0	0	0	0	0	0	0	0	0	0	0	0
AC007292.4	1	3	1	1	6	25	0	0	3	19	0	1	3	0	4	4	0	1	5	2	0	0	1	0	0	14	6	4	16	12	0	0	0	0	0	0	0	0	0	0	0	0	0	0	0	0	0	0	0
AC007292.6	17	26	28	2	31	1	0	0	7	25	19	21	0	0	0	10	0	0	8	16	0	1	7	6	2	27	11	11	12	10	0	0	0	0	0	0	0	0	0	0	0	0	0	0	0	0	0	0	0
AC007292.7	0	0	0	0	0	0	0	197	0	0	0	0	1	0	1	0	0	0	0	2	0	0	1	0	2	1	4	0	1	0	0	0	0	0	0	0	0	0	0	0	0	0	0	0	0	0	0	0	0
AC007308.6	1	3	1	8	8	1	0	0	1	2	0	2	0	1	1	1	0	1	1	1	1	0	0	1	0	0	6	5	1	1	0	0	0	0	0	0	0	0	0	0	0	0	0	0	0	0	0	0	0
AC007308.7	0	0	0	0	0	0	0	0	0	0	0	0	0	1	0	0	0	0	0	0	0	0	0	0	0	0	0	0	0	0	0	0	0	0	0	0	0	0	0	0	0	0	0	0	0	0	0	0	0
AC007312.3	9	3	7	0	0	1	0	0	1	0	13	0	0	0	0	0	0	13	2	2	0	0	1	0	0	5	6	2	0	3	0	0	0	0	0	0	0	0	0	0	0	0	0	0	0	0	0	0	0
AC007316.3	1	2	1	0	0	2	0	0	0	1	0	0	0	0	0	0	0	0	0	1	0	0	2	1	0	0	0	0	0	0	0	0	0	0	0	0	0	0	0	0	0	0	0	0	0	0	0	0	0
AC007317.1	0	0	0	0	0	0	0	0	0	1	0	0	0	0	0	0	0	0	0	0	0	0	0	1	0	1	0	0	0	0	0	0	0	0	0	0	0	0	0	0	0	0	0	0	0	0	0	0	0
AC007318.5	342	214	229	3	1	49	10	2	69	140	117	101	1	1	1	6	0	117	91	81	1	54	222	285	245	190	244	90	75	409	0	0	0	0	0	0	0	0	0	0	0	0	0	0	0	0	0	0	0
AC007319.1	1	0	0	1	0	0	1	0	0	0	0	0	0	0	0	0	0	1	0	0	0	1	1	1	0	1	0	2	0	0	0	0	0	0	0	0	0	0	0	0	0	0	0	0	0	0	0	0	0
AC007322.1	0	0	0	0	0	0	0	1	0	0	0	0	1	0	0	0	0	0	0	2	0	0	0	0	1	0	0	1	0	0	0	0	0	0	0	0	0	0	0	0	0	0	0	0	0	0	0	0	0
AC007322.3	0	0	0	0	0	0	0	0	0	0	0	0	0	0	0	0	0	0	0	0	0	0	0	0	0	0	0	1	0	0	0	0	0	0	0	0	0	0	0	0	0	0	0	0	0	0	0	0	0
AC007322.5	0	0	0	0	0	0	0	0	0	0	0	0	0	0	1	0	0	0	0	1	0	0	0	0	0	0	0	2	0	0	0	0	0	0	0	0	0	0	0	0	0	0	0	0	0	0	0	0	0
AC007322.7	0	0	0	0	0	0	0	0	0	0	0	0	0	0	0	0	0	0	0	0	0	0	0	0	0	0	0	0	0	0	0	0	0	0	0	0	0	0	0	0	0	0	0	0	0	0	0	0	0
AC007326.9	0	0	0	0	0	0	0	0	0	3	0	0	0	0	0	0	0	1	0	1	0	0	5	4	0	0	0	0	1	0	0	0	0	0	0	0	0	0	0	0	0	0	0	0	0	0	0	0	0
AC007327.5	0	0	0	0	0	0	0	0	0	0	0	0	0	0	0	0	0	0	0	0	0	0	0	0	0	0	0	0	0	0	0	0	0	0	0	0	0	0	0	0	0	0	0	0	0	0	0	0	0
AC007327.6	2	2	1	0	0	3	0	0	0	0	0	0	0	0	0	0	0	0	1	2	0	2	1	1	0	0	0	1	0	0	0	0	0	0	0	0	0	0	0	0	0	0	0	0	0	0	0	0	0
AC007333.1	0	0	0	0	0	0	0	0	0	0	0	0	0	0	0	0	0	0	0	0	0	0	0	0	0	0	0	0	0	0	0	0	0	0	0	0	0	0	0	0	0	0	0	0	0	0	0	0	0
AC007339.1	0	0	0	0	0	0	0	0	0	0	0	0	0	0	1	0	0	0	0	0	0	0	0	0	0	0	0	0	0	0	0	0	0	0	0	0	0	0	0	0	0	0	0	0	0	0	0	0	0
AC007347.1	0	0	0	0	0	0	0	0	0	0	0	0	0	0	0	0	0	0	0	0	0	0	0	0	0	0	0	0	0	0	0	0	0	0	0	0	0	0	0	0	0	0	0	0	0	0	0	0	0
AC007349.4	0	0	0	0	0	0	0	0	1	0	0	0	0	0	0	0	0	0	0	0	0	0	0	1	0	0	0	0	0	0	0	0	0	0	0	0	0	0	0	0	0	0	0	0	0	0	0	0	0
AC007349.5	11	20	0	0	3	0	1	0	0	14	0	2	0	0	1	0	0	0	3	2	0	0	12	5	0	2	4	14	0	4	0	0	0	0	0	0	0	0	0	0	0	0	0	0	0	0	0	0	0
AC007349.7	0	0	0	0	0	0	0	0	0	0	0	0	0	0	0	0	0	0	0	0	0	0	0	0	0	0	0	3	0	1	0	0	0	0	0	0	0	0	0	0	0	0	0	0	0	0	0	0	0
AC007353.1	0	0	0	0	0	0	0	0	0	0	0	0	0	0	0	0	0	0	0	0	0	0	0	0	0	0	0	0	0	0	0	0	0	0	0	0	0	0	0	0	0	0	0	0	0	0	0	0	0
AC007358.1	0	0	0	0	0	0	0	0	0	0	0	0	0	0	0	0	0	0	0	0	0	0	0	0	0	0	0	0	0	0	0	0	0	0	0	0	0	0	0	0	0	0	0	0	0	0	0	0	0
AC007359.6	2	0	0	1	0	0	0	0	0	0	0	0	0	2	0	1	0	0	0	3	0	1	2	0	0	0	1	2	0	0	0	0	0	0	0	0	0	0	0	0	0	0	0	0	0	0	0	0	0
AC007362.1	1	0	36	0	0	0	0	0	4	6	4	0	0	0	1	0	0	0	1	2	0	0	6	2	2	0	6	0	4	0	0	0	0	0	0	0	0	0	0	0	0	0	0	0	0	0	0	0	0
AC007362.3	0	2	0	0	0	1	0	0	1	0	1	0	0	0	0	0	0	0	0	0	0	0	1	0	0	0	1	0	0	0	0	0	0	0	0	0	0	0	0	0	0	0	0	0	0	0	0	0	0
AC007364.1	0	0	0	0	0	0	0	0	0	0	0	0	0	0	0	1	0	0	0	1	1	1	0	0	0	0	0	0	1	0	0	0	0	0	0	0	0	0	0	0	0	0	0	0	0	0	0	0	0
AC007365.1	4	2	0	0	1	0	0	7	0	0	0	0	0	0	0	0	0	0	1	1	0	0	0	1	0	0	1	1	0	2	0	0	0	0	0	0	0	0	0	0	0	0	0	0	0	0	0	0	0
AC007365.2	0	0	0	0	0	0	0	0	0	0	0	0	0	0	0	0	0	0	0	0	0	0	0	0	0	0	0	0	0	0	0	0	0	0	0	0	0	0	0	0	0	0	0	0	0	0	0	0	0
AC007365.3	10	16	42	121	13	30	7	0	27	37	14	18	0	0	0	0	0	8	6	11	0	0	22	16	13	39	51	19	2	1	0	0	0	0	0	0	0	0	0	0	0	0	0	0	0	0	0	0	0
AC007365.4	7	3	0	0	0	3	0	0	1	0	3	1	0	0	1	0	0	4	7	23	1	1	4	0	0	0	2	8	1	2	0	0	0	0	0	0	0	0	0	0	0	0	0	0	0	0	0	0	0
AC007375.1	0	0	0	0	0	0	0	0	0	0	0	0	2	1	0	0	1	2	1	1	0	1	0	1	0	1	0	1	1	0	0	0	0	0	0	0	0	0	0	0	0	0	0	0	0	0	0	0	0
AC007377.1	0	0	0	0	0	0	0	0	0	0	0	0	0	0	0	0	0	0	0	0	0	0	0	1	0	0	0	0	0	0	0	0	0	0	0	0	0	0	0	0	0	0	0	0	0	0	0	0	0
AC007381.2	3	13	35	0	0	0	0	0	0	6	2	0	0	0	0	20	0	0	3	4	0	0	3	0	1	2	11	6	0	0	0	0	0	0	0	0	0	0	0	0	0	0	0	0	0	0	0	0	0
AC007381.3	14	21	29	0	2	3	12	0	0	18	18	1	0	0	1	0	0	65	19	5	0	0	11	10	9	22	37	21	8	13	0	0	0	0	0	0	0	0	0	0	0	0	0	0	0	0	0	0	0
AC007382.1	2	7	0	0	0	0	0	0	0	3	0	0	0	0	0	0	0	0	3	8	77	0	4	20	0	3	0	2	1	3	0	0	0	0	0	0	0	0	0	0	0	0	0	0	0	0	0	0	0
AC007383.3	86	53	17	38	10	7	9	1	18	38	52	33	1	0	1	0	0	26	44	72	0	208	65	47	15	30	55	49	17	38	0	0	0	0	0	0	0	0	0	0	0	0	0	0	0	0	0	0	0
AC007383.4	0	2	0	1	0	0	0	0	0	0	1	0	0	0	0	0	1	0	0	0	1	0	0	0	0	0	0	0	0	0	0	0	0	0	0	0	0	0	0	0	0	0	0	0	0	0	0	0	0
AC007383.6	121	83	31	16	14	10	12	0	22	32	51	44	0	0	0	6	0	34	5	17	14	116	38	50	136	41	50	19	17	153	0	0	0	0	0	0	0	0	0	0	0	0	0	0	0	0	0	0	0
AC007386.2	16	11	0	76	13	5	0	2	4	0	15	12	0	0	1	5	0	37	2	3	0	0	2	3	4	5	11	12	1	6	0	0	0	0	0	0	0	0	0	0	0	0	0	0	0	0	0	0	0
AC007386.3	11	18	1	0	1	42	1	0	0	0	1	0	0	0	0	0	0	1	8	5	0	5	7	5	4	1	9	1	2	1	0	0	0	0	0	0	0	0	0	0	0	0	0	0	0	0	0	0	0
AC007386.4	3	3	0	0	0	0	0	0	0	0	1	0	0	0	0	0	0	0	0	0	0	0	4	5	0	1	0	0	0	0	0	0	0	0	0	0	0	0	0	0	0	0	0	0	0	0	0	0	0
AC007387.2	0	1	1	1	0	0	1	0	1	1	3	1	1	0	0	0	0	3	0	7	1	0	2	0	0	1	2	7	0	2	0	0	0	0	0	0	0	0	0	0	0	0	0	0	0	0	0	0	0
AC007389.1	10	14	11	1	0	2	1	0	0	11	12	21	0	3	0	0	0	13	2	4	3	13	6	18	27	19	31	4	7	42	0	0	0	0	0	0	0	0	0	0	0	0	0	0	0	0	0	0	0
AC007389.2	2	1	0	0	0	0	0	0	1	0	3	0	0	0	0	0	0	1	5	12	0	0	6	2	1	0	0	1	0	0	0	0	0	0	0	0	0	0	0	0	0	0	0	0	0	0	0	0	0
AC007389.3	0	0	3	78	2	1	0	0	1	1	0	1	4	0	0	1	1	1	1	2	0	0	0	1	0	0	1	3	1	1	0	0	0	0	0	0	0	0	0	0	0	0	0	0	0	0	0	0	0
AC007389.4	0	0	0	0	0	0	0	0	0	0	0	0	0	0	0	0	0	0	0	0	0	0	0	0	0	0	0	0	0	0	0	0	0	0	0	0	0	0	0	0	0	0	0	0	0	0	0	0	0
AC007390.4	0	1	1	0	0	0	0	0	2	1	0	6	0	0	0	0	1	1	1	12	1	1	1	1	0	1	3	8	3	1	0	0	0	0	0	0	0	0	0	0	0	0	0	0	0	0	0	0	0
AC007390.5	317	346	131	195	256	136	12	86	132	497	97	160	17	0	8	1	456	134	224	354	0	55	282	284	119	178	145	167	70	136	0	0	0	0	0	0	0	0	0	0	0	0	0	0	0	0	0	0	0
AC007391.2	0	4	0	11	0	0	0	0	0	0	0	0	0	0	0	0	0	0	0	0	0	0	0	0	0	4	0	1	0	0	0	0	0	0	0	0	0	0	0	0	0	0	0	0	0	0	0	0	0
AC007392.3	0	1	0	0	0	0	0	0	0	0	0	0	0	0	0	0	0	0	0	3	0	0	0	0	1	0	0	2	4	0	0	0	0	0	0	0	0	0	0	0	0	0	0	0	0	0	0	0	0
AC007392.4	0	0	0	0	0	0	0	0	0	1	0	0	0	0	0	0	0	0	0	0	0	0	0	0	0	1	0	0	0	0	0	0	0	0	0	0	0	0	0	0	0	0	0	0	0	0	0	0	0
AC007394.3	1	1	0	1	0	0	0	0	0	0	0	0	0	0	0	0	0	1	0	4	0	0	1	0	0	1	0	7	5	1	0	0	0	0	0	0	0	0	0	0	0	0	0	0	0	0	0	0	0
AC007395.3	0	0	0	0	0	0	0	0	0	1	1	0	0	0	0	0	0	0	0	0	0	0	0	0	0	0	0	1	0	0	0	0	0	0	0	0	0	0	0	0	0	0	0	0	0	0	0	0	0
AC007395.4	8	13	8	0	0	0	4	0	7	12	9	7	0	0	0	0	0	1	1	4	0	0	8	21	33	12	11	2	1	11	0	0	0	0	0	0	0	0	0	0	0	0	0	0	0	0	0	0	0
AC007401.1	1	0	0	0	0	0	0	0	0	0	0	0	0	0	0	0	0	0	0	0	0	0	0	4	1	0	0	2	0	0	0	0	0	0	0	0	0	0	0	0	0	0	0	0	0	0	0	0	0
AC007401.2	0	2	0	0	0	0	0	0	0	0	0	0	0	0	0	0	0	0	0	5	0	0	3	2	0	5	5	0	0	0	0	0	0	0	0	0	0	0	0	0	0	0	0	0	0	0	0	0	0
AC007402.1	0	0	0	0	0	0	0	0	0	0	0	0	0	0	0	0	0	0	0	0	0	0	0	0	0	0	0	0	0	0	0	0	0	0	0	0	0	0	0	0	0	0	0	0	0	0	0	0	0
AC007403.1	0	0	0	0	0	0	0	0	0	0	0	0	0	0	0	0	0	0	0	0	0	0	0	0	0	0	0	0	0	0	0	0	0	0	0	0	0	0	0	0	0	0	0	0	0	0	0	0	0
AC007403.2	1	0	0	0	1	0	0	0	0	0	0	0	0	0	0	0	0	0	0	0	0	0	0	1	1	0	0	1	0	0	0	0	0	0	0	0	0	0	0	0	0	0	0	0	0	0	0	0	0
AC007403.3	0	0	0	0	0	0	0	0	1	0	0	0	0	0	0	0	0	0	1	0	0	0	0	0	0	0	0	3	0	0	0	0	0	0	0	0	0	0	0	0	0	0	0	0	0	0	0	0	0
AC007405.2	2	1	0	0	0	1	0	6	0	0	0	2	1	0	7	0	0	1	0	1	0	0	0	2	0	0	1	1	1	0	0	0	0	0	0	0	0	0	0	0	0	0	0	0	0	0	0	0	0
AC007405.4	0	3	0	0	0	0	0	0	0	0	0	1	2	1	0	0	0	0	0	0	2	4	0	0	0	4	0	0	0	0	0	0	0	0	0	0	0	0	0	0	0	0	0	0	0	0	0	0	0
AC007405.6	2	0	0	0	0	0	0	0	0	0	0	0	1	0	2	0	0	7	0	1	0	0	1	1	0	0	0	3	0	0	0	0	0	0	0	0	0	0	0	0	0	0	0	0	0	0	0	0	0
AC007405.8	0	0	0	0	0	0	0	11	0	0	0	1	0	7	4	1	0	0	1	0	0	0	0	0	0	0	0	0	0	1	0	0	0	0	0	0	0	0	0	0	0	0	0	0	0	0	0	0	0
AC007421.1	0	0	0	0	0	0	0	0	0	0	0	0	0	0	0	0	0	0	0	2	0	0	0	1	0	0	0	1	0	0	0	0	0	0	0	0	0	0	0	0	0	0	0	0	0	0	0	0	0
AC007422.1	0	0	0	1	0	0	0	0	0	0	0	0	0	0	0	0	0	0	0	0	0	0	0	1	0	0	0	0	0	1	0	0	0	0	0	0	0	0	0	0	0	0	0	0	0	0	0	0	0
AC007431.1	1	3	0	0	0	0	0	0	0	0	0	0	0	0	0	0	0	0	0	0	0	2	0	0	0	0	0	0	0	1	0	0	0	0	0	0	0	0	0	0	0	0	0	0	0	0	0	0	0
AC007435.1	0	0	0	0	0	0	0	0	0	0	0	0	0	0	0	0	0	0	0	0	0	0	0	0	0	0	0	0	0	0	0	0	0	0	0	0	0	0	0	0	0	0	0	0	0	0	0	0	0
AC007436.1	0	0	0	0	0	0	0	0	0	0	0	0	0	0	0	0	0	0	0	0	0	0	0	0	0	0	0	0	0	0	0	0	0	0	0	0	0	0	0	0	0	0	0	0	0	0	0	0	0
AC007450.1	0	0	0	0	0	0	0	0	0	0	0	0	0	0	0	0	0	0	0	0	0	0	0	0	0	0	0	0	0	0	0	0	0	0	0	0	0	0	0	0	0	0	0	0	0	0	0	0	0
AC007461.1	0	0	0	0	0	0	0	0	0	0	0	0	0	0	0	0	0	1	0	0	0	0	1	0	0	0	0	0	0	0	0	0	0	0	0	0	0	0	0	0	0	0	0	0	0	0	0	0	0
AC007461.2	0	0	0	0	0	1	0	0	0	0	0	0	0	0	0	0	0	0	0	0	1	0	0	0	0	0	0	3	0	0	0	0	0	0	0	0	0	0	0	0	0	0	0	0	0	0	0	0	0
AC007463.2	0	2	0	0	0	0	1	0	0	0	0	0	0	0	0	0	0	0	0	1	0	0	0	0	0	0	0	2	0	0	0	0	0	0	0	0	0	0	0	0	0	0	0	0	0	0	0	0	0
AC007464.1	41	34	1	0	0	1	0	0	27	36	5	1	0	32	0	0	1	29	3	5	0	0	14	17	3	17	6	9	3	7	0	0	0	0	0	0	0	0	0	0	0	0	0	0	0	0	0	0	0
AC007486.1	0	0	0	0	0	0	0	0	0	0	0	0	0	0	0	0	0	0	0	0	0	0	0	0	0	0	0	0	0	0	0	0	0	0	0	0	0	0	0	0	0	0	0	0	0	0	0	0	0
AC007528.1	0	0	0	0	0	0	0	0	0	0	0	0	0	0	0	0	0	0	0	0	0	0	0	0	0	0	0	0	0	0	0	0	0	0	0	0	0	0	0	0	0	0	0	0	0	0	0	0	0
AC007535.1	0	0	0	0	0	0	0	0	0	0	0	0	0	0	0	0	0	0	0	0	0	0	0	0	0	0	0	0	0	0	0	0	0	0	0	0	0	0	0	0	0	0	0	0	0	0	0	0	0
AC007551.1	1	4	0	0	0	0	0	0	0	0	0	0	0	0	0	0	0	0	0	0	0	0	3	2	0	1	2	1	0	0	0	0	0	0	0	0	0	0	0	0	0	0	0	0	0	0	0	0	0
AC007551.2	0	0	0	0	0	0	0	0	0	0	0	0	0	0	0	0	0	1	1	1	0	0	1	0	0	0	4	0	0	0	0	0	0	0	0	0	0	0	0	0	0	0	0	0	0	0	0	0	0
AC007551.3	57	89	0	68	20	104	14	0	50	54	29	63	0	0	3	1	0	74	48	42	0	0	65	37	20	84	115	46	18	32	0	0	0	0	0	0	0	0	0	0	0	0	0	0	0	0	0	0	0
AC007556.3	3	2	9	0	0	0	0	0	0	6	2	0	0	0	0	0	0	0	5	9	0	0	4	37	31	14	5	8	0	4	0	0	0	0	0	0	0	0	0	0	0	0	0	0	0	0	0	0	0
AC007557.1	0	0	0	0	0	0	0	0	0	0	0	0	0	0	0	0	0	0	0	0	0	0	1	0	0	0	0	0	0	2	0	0	0	0	0	0	0	0	0	0	0	0	0	0	0	0	0	0	0
AC007557.2	0	0	1	1	0	0	0	1	0	1	0	2	1	2	3	1	1	1	0	0	0	0	0	0	0	2	0	0	0	0	0	0	0	0	0	0	0	0	0	0	0	0	0	0	0	0	0	0	0
AC007557.3	0	0	0	1	0	1	0	0	0	0	0	0	0	0	0	0	0	0	0	1	0	0	0	0	0	0	0	0	0	0	0	0	0	0	0	0	0	0	0	0	0	0	0	0	0	0	0	0	0
AC007557.4	0	0	0	0	0	0	0	0	0	0	0	0	0	0	0	0	0	0	0	0	0	0	0	0	0	0	0	1	1	0	0	0	0	0	0	0	0	0	0	0	0	0	0	0	0	0	0	0	0
AC007559.1	0	0	0	0	0	0	0	0	0	0	1	6	0	0	0	0	0	0	0	0	0	0	0	1	1	0	0	0	1	0	0	0	0	0	0	0	0	0	0	0	0	0	0	0	0	0	0	0	0
AC007560.1	21	15	1	0	0	0	0	0	0	3	25	2	0	0	0	0	0	14	0	4	0	14	10	12	21	7	28	3	0	11	0	0	0	0	0	0	0	0	0	0	0	0	0	0	0	0	0	0	0
AC007560.2	0	0	0	0	0	0	0	0	0	0	0	0	0	0	0	0	0	0	0	0	0	0	0	0	0	0	0	0	0	0	0	0	0	0	0	0	0	0	0	0	0	0	0	0	0	0	0	0	0
AC007562.1	0	0	0	0	0	0	0	0	0	0	1	0	0	0	0	0	0	0	0	2	0	1	0	1	0	0	0	1	0	2	0	0	0	0	0	0	0	0	0	0	0	0	0	0	0	0	0	0	0
AC007563.1	0	0	0	0	0	0	0	0	0	0	0	0	0	0	0	1	0	0	0	0	0	0	0	1	0	0	2	0	0	0	0	0	0	0	0	0	0	0	0	0	0	0	0	0	0	0	0	0	0
AC007563.3	0	1	0	0	0	0	0	0	0	0	0	0	0	0	0	0	0	0	0	0	0	1	1	0	0	1	0	0	0	0	0	0	0	0	0	0	0	0	0	0	0	0	0	0	0	0	0	0	0
AC007563.4	4	2	0	1	0	0	0	0	0	0	1	1	0	0	0	0	0	0	7	21	2	1	4	3	1	5	5	5	2	1	0	0	0	0	0	0	0	0	0	0	0	0	0	0	0	0	0	0	0
AC007563.5	2	0	0	0	0	0	0	0	0	0	0	0	0	0	0	0	0	0	0	0	0	1	0	0	0	0	0	0	0	0	0	0	0	0	0	0	0	0	0	0	0	0	0	0	0	0	0	0	0
AC007566.10	27	15	19	0	0	0	1	0	30	31	1	0	1	0	0	0	0	0	20	17	0	0	34	27	4	10	8	6	2	23	0	0	0	0	0	0	0	0	0	0	0	0	0	0	0	0	0	0	0
AC007566.11	0	3	0	1	0	0	2	0	0	0	0	0	0	0	0	0	0	1	1	1	0	0	3	1	0	2	2	0	0	0	0	0	0	0	0	0	0	0	0	0	0	0	0	0	0	0	0	0	0
AC007567.1	0	0	0	0	5	0	0	0	0	0	0	2	0	1	0	0	1	0	0	0	0	0	0	0	0	0	0	0	0	0	0	0	0	0	0	0	0	0	0	0	0	0	0	0	0	0	0	0	0
AC007568.1	0	0	0	0	0	0	0	0	1	0	0	0	0	0	0	0	0	0	1	1	0	0	3	2	1	1	0	2	0	0	0	0	0	0	0	0	0	0	0	0	0	0	0	0	0	0	0	0	0
AC007611.1	0	0	0	0	0	0	0	0	0	0	0	0	0	0	0	0	0	0	0	0	0	0	0	0	0	0	0	0	0	0	0	0	0	0	0	0	0	0	0	0	0	0	0	0	0	0	0	0	0
AC007618.3	0	1	1	1	0	0	0	0	1	0	0	1	0	0	0	0	0	0	1	3	0	0	0	0	0	0	0	3	1	0	0	0	0	0	0	0	0	0	0	0	0	0	0	0	0	0	0	0	0
AC007620.3	5	15	0	109	16	1	0	0	0	23	4	1	0	3	8	2	4	10	7	8	0	0	6	16	9	8	3	17	3	0	0	0	0	0	0	0	0	0	0	0	0	0	0	0	0	0	0	0	0
AC007631.1	0	0	0	0	0	0	0	0	0	0	1	0	0	0	0	1	1	0	0	0	0	0	0	0	0	0	0	0	0	0	0	0	0	0	0	0	0	0	0	0	0	0	0	0	0	0	0	0	0
AC007652.1	0	0	0	0	0	0	0	0	0	0	0	0	0	0	0	0	0	0	0	0	0	0	0	0	0	0	0	0	0	0	0	0	0	0	0	0	0	0	0	0	0	0	0	0	0	0	0	0	0
AC007677.2	2	0	0	0	0	0	0	0	0	0	0	0	0	0	0	0	0	0	1	0	0	0	0	0	0	0	1	0	0	0	0	0	0	0	0	0	0	0	0	0	0	0	0	0	0	0	0	0	0
AC007679.1	0	1	0	2	0	0	0	0	1	0	4	1	0	0	0	0	0	3	2	13	0	8	0	1	0	0	0	2	0	4	0	0	0	0	0	0	0	0	0	0	0	0	0	0	0	0	0	0	0
AC007679.3	0	0	0	2	0	2	0	34	0	0	0	0	0	0	2	0	0	15	0	0	0	0	0	0	0	0	0	1	0	0	0	0	0	0	0	0	0	0	0	0	0	0	0	0	0	0	0	0	0
AC007679.4	1	1	0	1	0	1	0	0	0	0	0	0	0	0	0	0	0	0	1	2	0	0	0	0	1	1	1	1	0	3	0	0	0	0	0	0	0	0	0	0	0	0	0	0	0	0	0	0	0
AC007680.2	0	0	0	1	0	0	0	0	0	0	0	0	0	0	0	0	0	0	0	1	0	0	0	0	0	0	0	0	0	0	0	0	0	0	0	0	0	0	0	0	0	0	0	0	0	0	0	0	0
AC007682.1	0	0	0	0	0	1	0	0	0	0	0	0	1	0	0	0	0	0	0	0	0	0	0	1	0	0	0	2	0	1	0	0	0	0	0	0	0	0	0	0	0	0	0	0	0	0	0	0	0
AC007682.2	0	0	0	0	0	0	0	0	0	0	0	0	0	0	0	0	0	0	0	0	0	0	0	0	0	0	0	0	0	0	0	0	0	0	0	0	0	0	0	0	0	0	0	0	0	0	0	0	0
AC007682.3	0	0	0	0	0	0	0	0	0	0	0	0	0	0	0	0	0	0	0	0	0	0	0	0	0	0	0	0	0	0	0	0	0	0	0	0	0	0	0	0	0	0	0	0	0	0	0	0	0
AC007690.1	27	32	2	2	7	0	3	1	13	37	21	11	0	0	1	0	0	52	27	2	0	0	19	22	8	32	42	5	16	26	0	0	0	0	0	0	0	0	0	0	0	0	0	0	0	0	0	0	0
AC007731.1	0	0	0	0	0	0	0	0	0	0	0	0	0	0	0	0	0	0	0	0	0	0	0	0	0	0	0	0	0	0	0	0	0	0	0	0	0	0	0	0	0	0	0	0	0	0	0	0	0
AC007740.1	0	1	0	0	0	0	0	0	1	0	0	0	0	0	0	1	0	0	0	0	0	1	0	0	0	0	0	0	0	0	0	0	0	0	0	0	0	0	0	0	0	0	0	0	0	0	0	0	0
AC007742.3	0	0	0	1	0	0	0	0	0	0	0	0	0	0	0	0	0	0	0	0	0	0	0	0	0	0	0	0	0	1	0	0	0	0	0	0	0	0	0	0	0	0	0	0	0	0	0	0	0
AC007742.7	0	0	0	0	0	0	0	0	0	0	0	1	0	0	0	0	0	0	0	0	0	0	0	0	0	0	0	0	0	0	0	0	0	0	0	0	0	0	0	0	0	0	0	0	0	0	0	0	0
AC007743.1	1	0	0	0	0	20	0	0	1	1	0	1	0	2	1	0	0	1	0	0	0	0	1	1	5	0	1	1	0	0	0	0	0	0	0	0	0	0	0	0	0	0	0	0	0	0	0	0	0
AC007750.5	3	2	0	0	0	0	0	0	0	0	0	0	0	0	0	0	0	2	0	0	0	0	0	0	1	0	1	2	1	0	0	0	0	0	0	0	0	0	0	0	0	0	0	0	0	0	0	0	0
AC007773.1	0	0	0	0	0	0	0	0	0	0	0	0	0	0	0	0	0	0	0	0	0	0	1	1	0	0	0	0	0	0	0	0	0	0	0	0	0	0	0	0	0	0	0	0	0	0	0	0	0
AC007773.2	4	4	0	0	35	35	0	36	7	7	4	30	0	0	3	0	0	19	4	1	0	0	6	4	0	9	8	9	1	0	0	0	0	0	0	0	0	0	0	0	0	0	0	0	0	0	0	0	0
AC007773.3	1	0	0	1	0	0	0	1	0	0	0	0	0	1	0	0	0	0	0	0	0	0	0	0	1	0	1	1	0	0	0	0	0	0	0	0	0	0	0	0	0	0	0	0	0	0	0	0	0
AC007787.2	0	0	0	0	3	0	0	0	0	1	0	2	0	0	0	0	0	1	1	0	0	0	0	1	0	0	0	2	0	0	0	0	0	0	0	0	0	0	0	0	0	0	0	0	0	0	0	0	0
AC007790.4	2	4	1	3	2	3	0	0	1	0	1	0	0	0	0	0	1	1	1	11	0	0	1	1	2	0	1	1	0	2	0	0	0	0	0	0	0	0	0	0	0	0	0	0	0	0	0	0	0
AC007795.1	0	0	0	0	0	0	0	0	0	0	0	0	0	0	0	0	0	0	0	0	0	0	0	0	0	0	0	0	0	0	0	0	0	0	0	0	0	0	0	0	0	0	0	0	0	0	0	0	0
AC007796.1	0	0	0	0	0	0	0	0	0	0	0	0	0	0	0	0	0	0	0	3	0	0	1	0	1	0	1	0	0	0	0	0	0	0	0	0	0	0	0	0	0	0	0	0	0	0	0	0	0
AC007842.1	0	1	0	0	0	0	0	0	0	0	0	0	0	0	0	0	0	0	0	0	0	0	0	0	0	0	0	0	0	0	0	0	0	0	0	0	0	0	0	0	0	0	0	0	0	0	0	0	0
AC007875.2	1	0	0	0	0	0	0	0	0	0	0	0	0	0	0	0	0	0	2	0	0	0	0	0	0	0	0	1	0	0	0	0	0	0	0	0	0	0	0	0	0	0	0	0	0	0	0	0	0
AC007875.3	0	0	0	0	0	0	1	0	0	0	0	0	0	0	0	0	0	0	0	0	0	0	0	0	0	1	0	0	0	0	0	0	0	0	0	0	0	0	0	0	0	0	0	0	0	0	0	0	0
AC007879.1	2	0	0	0	0	0	0	0	0	0	0	0	0	0	0	0	0	0	2	0	0	0	2	0	0	7	1	0	1	0	0	0	0	0	0	0	0	0	0	0	0	0	0	0	0	0	0	0	0
AC007879.2	10	12	0	0	29	1	2	0	8	6	8	2	0	0	1	0	0	0	11	13	0	0	14	25	7	8	34	8	18	6	0	0	0	0	0	0	0	0	0	0	0	0	0	0	0	0	0	0	0
AC007879.3	1	3	0	0	0	0	1	0	0	0	0	15	0	0	0	0	0	0	1	0	0	0	1	2	3	1	14	1	10	5	0	0	0	0	0	0	0	0	0	0	0	0	0	0	0	0	0	0	0
AC007879.4	1	1	0	0	0	0	0	0	0	0	1	0	0	0	0	0	0	0	0	0	0	0	0	0	0	0	0	0	0	0	0	0	0	0	0	0	0	0	0	0	0	0	0	0	0	0	0	0	0
AC007879.5	68	98	39	11	100	51	8	37	69	8	37	160	0	6	10	16	0	84	55	35	0	0	95	168	37	156	166	105	38	24	0	0	0	0	0	0	0	0	0	0	0	0	0	0	0	0	0	0	0
AC007879.6	1	0	0	0	0	0	0	0	0	7	0	0	0	0	0	0	0	0	0	1	0	0	0	1	0	0	0	0	0	0	0	0	0	0	0	0	0	0	0	0	0	0	0	0	0	0	0	0	0
AC007879.7	2	9	54	1	14	78	1	0	5	6	7	39	0	0	0	0	0	8	6	27	0	1	5	6	4	5	10	9	2	3	0	0	0	0	0	0	0	0	0	0	0	0	0	0	0	0	0	0	0
AC007880.1	16	19	0	97	0	5	3	0	3	32	38	9	0	0	0	0	0	22	5	1	0	0	14	21	12	13	27	13	14	0	0	0	0	0	0	0	0	0	0	0	0	0	0	0	0	0	0	0	0
AC007881.1	0	0	0	0	0	0	0	0	1	0	0	0	0	0	0	0	0	0	0	0	0	0	0	0	0	0	0	0	0	0	0	0	0	0	0	0	0	0	0	0	0	0	0	0	0	0	0	0	0
AC007881.2	0	0	0	0	0	0	0	0	0	0	0	0	0	0	0	0	0	0	0	0	0	0	0	0	0	0	0	0	0	0	0	0	0	0	0	0	0	0	0	0	0	0	0	0	0	0	0	0	0
AC007881.4	5	9	0	5	3	0	0	0	3	10	16	15	0	0	0	0	0	4	11	10	0	2	8	21	10	9	17	1	4	2	0	0	0	0	0	0	0	0	0	0	0	0	0	0	0	0	0	0	0
AC007899.3	9	3	14	0	2	1	1	0	1	5	12	2	1	0	0	0	0	0	1	0	0	0	13	8	2	6	10	1	2	7	0	0	0	0	0	0	0	0	0	0	0	0	0	0	0	0	0	0	0
AC007919.1	0	0	0	0	0	0	0	0	0	0	0	0	0	0	0	0	0	0	0	0	0	0	0	0	0	0	0	0	0	0	0	0	0	0	0	0	0	0	0	0	0	0	0	0	0	0	0	0	0
AC007919.18	8	7	0	0	1	0	0	0	0	7	3	0	0	0	0	0	0	1	2	0	0	1	8	13	7	1	2	0	2	5	0	0	0	0	0	0	0	0	0	0	0	0	0	0	0	0	0	0	0
AC007919.19	0	0	0	0	0	0	0	1	0	0	0	0	0	0	0	0	0	2	0	1	0	0	1	1	0	0	0	1	0	0	0	0	0	0	0	0	0	0	0	0	0	0	0	0	0	0	0	0	0
AC007919.2	0	1	0	0	1	0	0	0	0	0	0	0	0	0	0	0	0	0	0	0	0	0	0	0	0	0	0	0	0	0	0	0	0	0	0	0	0	0	0	0	0	0	0	0	0	0	0	0	0
AC007948.1	0	0	0	0	0	0	0	0	0	0	0	0	0	0	0	0	0	0	0	0	0	0	0	1	0	0	0	1	0	0	0	0	0	0	0	0	0	0	0	0	0	0	0	0	0	0	0	0	0
AC007950.1	2	8	0	1	26	0	1	0	0	15	0	3	0	0	0	0	0	3	0	20	0	0	5	23	6	17	15	11	0	4	0	0	0	0	0	0	0	0	0	0	0	0	0	0	0	0	0	0	0
AC007952.1	0	0	0	0	0	0	0	0	0	0	0	0	0	0	0	0	0	0	0	0	0	0	0	0	0	0	1	0	0	0	0	0	0	0	0	0	0	0	0	0	0	0	0	0	0	0	0	0	0
AC007952.4	0	0	0	0	0	0	0	0	0	0	0	0	0	0	0	0	0	0	0	0	0	0	0	0	1	2	0	1	0	0	0	0	0	0	0	0	0	0	0	0	0	0	0	0	0	0	0	0	0
AC007952.5	3	0	1	1	0	1	0	0	0	1	0	0	0	0	0	0	1	1	1	2	0	2	1	1	0	1	0	3	0	1	0	0	0	0	0	0	0	0	0	0	0	0	0	0	0	0	0	0	0
AC007952.6	0	0	0	0	0	0	0	0	1	0	0	0	0	0	0	0	0	1	0	0	0	1	0	0	0	0	0	0	1	0	0	0	0	0	0	0	0	0	0	0	0	0	0	0	0	0	0	0	0
AC007956.1	0	0	0	0	0	0	0	0	0	0	0	0	0	0	0	0	0	0	0	0	0	0	0	0	0	0	0	0	0	0	0	0	0	0	0	0	0	0	0	0	0	0	0	0	0	0	0	0	0
AC007965.1	0	0	0	0	0	0	0	0	0	0	0	0	0	0	0	0	0	0	0	0	0	0	0	0	0	0	0	0	0	0	0	0	0	0	0	0	0	0	0	0	0	0	0	0	0	0	0	0	0
AC007966.1	0	0	0	0	0	1	0	0	0	0	0	1	0	0	0	0	0	0	0	0	0	1	1	1	0	1	1	4	0	0	0	0	0	0	0	0	0	0	0	0	0	0	0	0	0	0	0	0	0
AC007967.2	1	0	0	0	0	0	0	1	0	0	0	0	0	0	0	0	0	0	0	0	0	0	0	0	0	0	0	0	0	0	0	0	0	0	0	0	0	0	0	0	0	0	0	0	0	0	0	0	0
AC007967.3	1	0	0	0	0	0	0	0	0	0	0	0	0	0	0	0	0	0	0	0	0	0	0	2	0	0	0	0	1	2	0	0	0	0	0	0	0	0	0	0	0	0	0	0	0	0	0	0	0
AC007967.4	0	0	0	0	0	0	0	0	0	0	0	0	1	0	0	0	0	1	1	1	0	0	0	0	0	0	0	0	0	0	0	0	0	0	0	0	0	0	0	0	0	0	0	0	0	0	0	0	0
AC007969.4	2	11	0	0	0	0	0	0	0	0	4	0	0	0	0	0	0	0	1	0	0	0	3	3	4	2	1	0	0	0	0	0	0	0	0	0	0	0	0	0	0	0	0	0	0	0	0	0	0
AC007969.5	1894	1729	929	2406	1030	1109	281	80	425	1290	1085	1521	11	209	26	392	391	3153	490	431	893	1591	656	535	1447	1012	1443	1216	2400	12340	0	0	0	0	0	0	0	0	0	0	0	0	0	0	0	0	0	0	0
AC007970.1	0	0	0	0	0	0	0	0	0	1	0	0	0	0	0	0	0	0	0	1	0	0	0	1	0	0	0	0	0	0	0	0	0	0	0	0	0	0	0	0	0	0	0	0	0	0	0	0	0
AC008045.1	0	0	0	0	0	0	0	0	0	0	0	0	0	0	0	0	0	0	0	0	0	0	0	0	0	0	0	0	0	0	0	0	0	0	0	0	0	0	0	0	0	0	0	0	0	0	0	0	0
AC008060.5	0	0	0	0	0	0	0	0	0	0	0	0	0	0	0	0	0	0	0	0	0	0	0	0	0	0	0	0	0	0	0	0	0	0	0	0	0	0	0	0	0	0	0	0	0	0	0	0	0
AC008060.7	0	0	1	1	0	0	0	0	1	0	0	0	0	0	2	0	0	0	0	1	1	0	0	2	0	0	1	1	2	0	0	0	0	0	0	0	0	0	0	0	0	0	0	0	0	0	0	0	0
AC008060.8	0	0	0	0	0	0	0	0	0	1	0	0	0	0	0	0	0	0	0	0	0	0	0	0	0	0	0	0	0	0	0	0	0	0	0	0	0	0	0	0	0	0	0	0	0	0	0	0	0
AC008063.2	10	4	0	0	0	37	0	0	1	22	9	0	0	0	0	0	0	0	4	7	0	23	6	3	1	6	14	3	8	3	0	0	0	0	0	0	0	0	0	0	0	0	0	0	0	0	0	0	0
AC008063.3	0	0	0	0	0	0	0	0	0	0	0	0	0	0	0	0	0	0	0	0	0	0	0	0	0	0	0	0	1	0	0	0	0	0	0	0	0	0	0	0	0	0	0	0	0	0	0	0	0
AC008064.1	0	0	0	0	0	0	0	0	0	0	0	0	0	0	0	0	0	0	0	0	0	0	0	0	0	0	0	0	0	0	0	0	0	0	0	0	0	0	0	0	0	0	0	0	0	0	0	0	0
AC008065.1	4	0	3	1	10	0	1	0	7	2	5	2	1	0	0	2	3	2	0	7	2	2	10	1	0	4	1	7	3	5	0	0	0	0	0	0	0	0	0	0	0	0	0	0	0	0	0	0	0
AC008067.2	0	0	0	0	0	0	0	0	0	0	1	0	1	0	0	0	0	1	0	0	0	0	1	1	0	1	0	1	0	0	0	0	0	0	0	0	0	0	0	0	0	0	0	0	0	0	0	0	0
AC008069.1	0	0	0	0	0	0	0	0	0	0	0	0	0	0	0	0	0	0	0	0	0	0	0	0	0	0	0	0	0	0	0	0	0	0	0	0	0	0	0	0	0	0	0	0	0	0	0	0	0
AC008069.2	0	0	0	0	0	0	0	0	0	0	0	0	0	0	0	0	0	0	0	1	0	0	0	0	1	0	2	2	0	0	0	0	0	0	0	0	0	0	0	0	0	0	0	0	0	0	0	0	0
AC008072.1	0	1	0	0	0	0	0	0	0	0	0	0	0	0	0	0	0	1	0	3	0	0	0	2	0	0	0	0	1	0	0	0	0	0	0	0	0	0	0	0	0	0	0	0	0	0	0	0	0
AC008073.7	0	0	0	0	0	0	1	1	1	0	0	1	1	2	1	0	0	0	0	0	0	0	0	0	0	0	0	2	0	1	0	0	0	0	0	0	0	0	0	0	0	0	0	0	0	0	0	0	0
AC008073.9	0	1	0	10	0	1	0	0	0	8	0	0	0	0	0	0	0	0	1	1	0	0	1	3	0	4	3	0	1	0	0	0	0	0	0	0	0	0	0	0	0	0	0	0	0	0	0	0	0
AC008074.3	2	1	0	0	0	0	0	0	0	0	0	2	0	0	0	0	0	0	0	0	0	0	1	4	1	1	0	2	0	0	0	0	0	0	0	0	0	0	0	0	0	0	0	0	0	0	0	0	0
AC008074.4	1	0	0	0	0	0	0	0	0	0	0	0	0	0	0	0	0	0	0	5	0	0	0	0	0	0	0	0	0	0	0	0	0	0	0	0	0	0	0	0	0	0	0	0	0	0	0	0	0
AC008074.5	22	11	0	0	0	0	0	0	2	3	1	0	0	0	4	0	0	0	2	11	0	0	4	35	5	15	23	5	2	1	0	0	0	0	0	0	0	0	0	0	0	0	0	0	0	0	0	0	0
AC008079.9	0	0	0	0	0	0	1	0	0	1	0	0	0	0	0	0	0	1	0	0	0	1	0	0	0	0	0	1	0	0	0	0	0	0	0	0	0	0	0	0	0	0	0	0	0	0	0	0	0
AC008085.1	0	0	0	0	0	0	0	0	0	0	0	0	0	0	0	0	0	0	1	0	0	0	0	0	0	0	0	0	0	0	0	0	0	0	0	0	0	0	0	0	0	0	0	0	0	0	0	0	0
AC008088.4	3	5	0	0	0	0	0	0	0	0	0	0	0	0	0	0	0	0	0	0	0	53	4	2	0	1	0	3	0	4	0	0	0	0	0	0	0	0	0	0	0	0	0	0	0	0	0	0	0
AC008122.1	0	0	0	0	0	0	0	0	0	0	0	0	0	0	0	0	0	0	0	0	0	0	0	0	0	0	0	0	0	0	0	0	0	0	0	0	0	0	0	0	0	0	0	0	0	0	0	0	0
AC008132.1	0	0	0	0	0	0	0	0	0	0	0	0	1	0	0	0	0	1	0	0	0	0	0	2	0	0	0	0	0	0	0	0	0	0	0	0	0	0	0	0	0	0	0	0	0	0	0	0	0
AC008132.12	12	4	0	1	0	0	0	0	6	0	1	0	0	0	0	0	0	0	1	2	0	0	6	3	2	0	3	2	1	4	0	0	0	0	0	0	0	0	0	0	0	0	0	0	0	0	0	0	0
AC008132.13	3	0	0	6	2	0	2	1	1	1	0	1	1	4	1	0	0	3	0	9	0	4	5	2	5	3	1	5	4	2	0	0	0	0	0	0	0	0	0	0	0	0	0	0	0	0	0	0	0
AC008132.14	0	0	0	0	0	0	0	0	0	0	0	0	0	0	0	0	0	0	0	0	0	0	0	0	0	0	0	0	0	0	0	0	0	0	0	0	0	0	0	0	0	0	0	0	0	0	0	0	0
AC008147.1	0	0	0	0	0	0	0	0	0	0	0	0	0	0	0	0	0	0	0	0	0	0	0	0	0	0	0	0	0	0	0	0	0	0	0	0	0	0	0	0	0	0	0	0	0	0	0	0	0
AC008147.2	0	0	0	0	0	0	0	0	0	0	0	0	0	0	0	0	0	0	0	0	0	0	0	0	0	0	0	0	0	0	0	0	0	0	0	0	0	0	0	0	0	0	0	0	0	0	0	0	0
AC008154.4	0	0	0	0	0	0	0	0	0	0	0	0	0	0	0	0	0	0	2	0	0	0	1	0	0	0	0	0	0	0	0	0	0	0	0	0	0	0	0	0	0	0	0	0	0	0	0	0	0
AC008154.5	0	0	0	0	0	1	0	0	0	0	0	0	0	0	0	0	0	0	0	0	1	0	0	0	0	0	0	0	0	0	0	0	0	0	0	0	0	0	0	0	0	0	0	0	0	0	0	0	0
AC008155.1	10	16	3	5	4	0	1	0	8	12	6	7	0	0	7	11	11	22	10	22	0	33	29	17	2	4	10	22	12	10	0	0	0	0	0	0	0	0	0	0	0	0	0	0	0	0	0	0	0
AC008155.2	1	0	0	1	0	0	1	0	2	1	0	0	0	0	0	0	0	2	0	2	1	0	0	0	1	1	1	0	1	0	0	0	0	0	0	0	0	0	0	0	0	0	0	0	0	0	0	0	0
AC008163.4	0	1	0	0	0	0	0	0	0	0	1	0	0	0	0	0	0	0	0	0	0	0	0	0	0	0	0	0	0	0	0	0	0	0	0	0	0	0	0	0	0	0	0	0	0	0	0	0	0
AC008163.6	0	0	0	0	1	0	0	0	0	0	0	0	0	0	0	0	0	0	0	0	0	0	0	0	0	0	0	0	0	0	0	0	0	0	0	0	0	0	0	0	0	0	0	0	0	0	0	0	0
AC008166.1	0	0	0	0	0	0	0	0	0	0	0	0	0	0	0	0	0	0	0	0	0	0	0	0	0	0	0	0	0	0	0	0	0	0	0	0	0	0	0	0	0	0	0	0	0	0	0	0	0
AC008171.1	0	0	0	0	0	0	0	0	0	0	0	0	0	0	0	0	0	0	0	0	0	0	0	0	0	0	0	0	0	0	0	0	0	0	0	0	0	0	0	0	0	0	0	0	0	0	0	0	0
AC008173.1	0	0	0	0	0	0	0	0	0	0	0	0	0	0	0	0	0	0	0	0	0	0	0	0	0	0	0	0	0	0	0	0	0	0	0	0	0	0	0	0	0	0	0	0	0	0	0	0	0
AC008174.3	1	0	0	0	0	0	0	0	0	0	0	0	0	0	0	0	0	0	2	0	0	0	0	0	0	0	0	0	1	0	0	0	0	0	0	0	0	0	0	0	0	0	0	0	0	0	0	0	0
AC008175.1	4	1	0	0	0	0	0	0	0	0	0	0	0	0	0	0	0	0	1	1	0	3	0	0	1	0	1	1	0	0	0	0	0	0	0	0	0	0	0	0	0	0	0	0	0	0	0	0	0
AC008264.4	2	0	0	0	0	0	0	0	0	19	0	0	0	0	2	0	0	8	5	8	0	1	0	10	2	1	1	6	2	3	0	0	0	0	0	0	0	0	0	0	0	0	0	0	0	0	0	0	0
AC008265.2	47	29	26	11	2	3	10	3	17	39	10	18	0	0	1	0	0	8	3	16	0	12	24	43	69	68	57	14	26	21	0	0	0	0	0	0	0	0	0	0	0	0	0	0	0	0	0	0	0
AC008267.1	0	1	0	0	0	0	0	0	0	0	0	0	0	0	1	0	1	0	0	1	0	0	0	0	1	1	0	0	1	1	0	0	0	0	0	0	0	0	0	0	0	0	0	0	0	0	0	0	0
AC008268.1	0	1	1	0	0	0	0	0	0	0	0	0	0	0	0	0	0	0	0	0	0	1	0	0	0	1	0	0	0	0	0	0	0	0	0	0	0	0	0	0	0	0	0	0	0	0	0	0	0
AC008268.2	3	8	7	0	15	0	0	0	1	0	2	1	0	0	0	0	0	0	3	1	0	4	4	1	2	5	7	24	3	16	0	0	0	0	0	0	0	0	0	0	0	0	0	0	0	0	0	0	0
AC008269.2	0	0	0	0	4	0	0	0	0	0	0	0	0	0	0	0	0	0	0	0	0	0	0	0	0	0	0	2	0	6	0	0	0	0	0	0	0	0	0	0	0	0	0	0	0	0	0	0	0
AC008271.1	0	1	0	0	0	0	0	0	0	0	0	1	0	0	0	0	0	0	0	0	1	0	0	0	1	1	0	1	1	0	0	0	0	0	0	0	0	0	0	0	0	0	0	0	0	0	0	0	0
AC008277.1	0	0	0	0	0	0	0	0	1	0	0	0	0	0	0	0	0	1	0	0	0	0	0	1	0	0	0	0	0	1	0	0	0	0	0	0	0	0	0	0	0	0	0	0	0	0	0	0	0
AC008278.2	0	0	0	0	0	0	0	0	0	0	0	0	0	0	0	0	0	0	0	0	0	0	0	0	0	1	0	0	0	0	0	0	0	0	0	0	0	0	0	0	0	0	0	0	0	0	0	0	0
AC008278.3	0	0	0	0	11	0	0	0	0	0	1	1	0	0	0	0	0	2	0	0	0	0	0	0	0	0	0	1	0	0	0	0	0	0	0	0	0	0	0	0	0	0	0	0	0	0	0	0	0
AC008280.1	1	1	0	0	0	0	0	0	0	0	0	0	0	0	0	0	0	0	0	2	0	0	0	0	1	0	0	0	1	0	0	0	0	0	0	0	0	0	0	0	0	0	0	0	0	0	0	0	0
AC008280.3	0	0	0	0	0	0	0	0	0	0	0	0	0	0	0	0	0	0	0	0	0	0	0	0	0	0	0	3	0	0	0	0	0	0	0	0	0	0	0	0	0	0	0	0	0	0	0	0	0
AC008281.1	0	1	0	0	0	0	0	0	0	0	0	0	0	0	0	0	0	1	0	0	0	0	0	0	0	0	0	0	0	0	0	0	0	0	0	0	0	0	0	0	0	0	0	0	0	0	0	0	0
AC008372.1	0	0	0	0	0	0	0	0	0	0	0	0	0	0	0	0	0	0	0	0	0	0	0	1	0	0	0	0	0	0	0	0	0	0	0	0	0	0	0	0	0	0	0	0	0	0	0	0	0
AC008387.1	0	0	0	0	1	0	0	0	0	0	0	0	0	0	0	0	0	0	0	0	0	0	0	0	0	0	0	0	0	0	0	0	0	0	0	0	0	0	0	0	0	0	0	0	0	0	0	0	0
AC008391.1	0	0	0	2	0	1	0	0	1	0	0	0	0	0	0	1	0	0	4	3	0	1	3	1	11	0	5	5	2	2	0	0	0	0	0	0	0	0	0	0	0	0	0	0	0	0	0	0	0
AC008394.1	0	0	0	0	0	0	0	0	0	1	0	0	0	0	1	0	0	0	0	0	0	0	0	1	0	0	0	1	0	0	0	0	0	0	0	0	0	0	0	0	0	0	0	0	0	0	0	0	0
AC008397.1	0	0	0	1	1	0	0	0	0	0	0	0	0	0	1	0	0	0	0	0	0	0	0	0	0	0	0	0	0	0	0	0	0	0	0	0	0	0	0	0	0	0	0	0	0	0	0	0	0
AC008410.1	0	0	0	0	0	0	0	0	0	0	0	0	0	0	0	0	0	0	0	0	0	0	0	0	0	0	0	0	0	0	0	0	0	0	0	0	0	0	0	0	0	0	0	0	0	0	0	0	0
AC008427.2	72	46	14	9	1	11	7	0	4	19	25	36	0	0	0	0	0	27	16	22	0	0	35	55	60	27	44	8	5	92	0	0	0	0	0	0	0	0	0	0	0	0	0	0	0	0	0	0	0
AC008440.10	1	0	3	0	0	0	0	0	0	0	11	0	0	0	0	0	0	10	2	7	0	0	0	0	1	2	4	1	0	1	0	0	0	0	0	0	0	0	0	0	0	0	0	0	0	0	0	0	0
AC008440.5	0	0	0	0	1	0	0	1	0	0	0	1	0	0	0	0	0	0	0	0	0	0	0	0	1	0	0	0	0	0	0	0	0	0	0	0	0	0	0	0	0	0	0	0	0	0	0	0	0
AC008443.1	28	8	0	0	1	0	0	0	5	21	6	0	0	0	0	0	0	0	8	17	0	0	7	7	4	4	6	0	0	2	0	0	0	0	0	0	0	0	0	0	0	0	0	0	0	0	0	0	0
AC008498.1	0	0	0	0	0	0	0	0	0	0	0	0	0	0	0	0	0	0	0	0	0	0	0	0	0	0	0	0	0	0	0	0	0	0	0	0	0	0	0	0	0	0	0	0	0	0	0	0	0
AC008536.1	1	0	0	0	0	0	0	0	0	0	0	0	1	0	0	0	0	0	0	0	0	0	0	0	0	0	0	1	0	0	0	0	0	0	0	0	0	0	0	0	0	0	0	0	0	0	0	0	0
AC008555.1	0	0	0	0	0	0	0	0	0	0	0	0	0	0	0	0	0	0	1	0	0	0	0	0	0	0	0	0	0	0	0	0	0	0	0	0	0	0	0	0	0	0	0	0	0	0	0	0	0
AC008555.2	0	0	0	0	0	0	0	0	0	0	0	0	0	0	0	0	0	0	0	0	0	0	0	0	0	0	0	0	0	0	0	0	0	0	0	0	0	0	0	0	0	0	0	0	0	0	0	0	0
AC008565.1	0	0	0	0	1	0	0	0	0	0	0	0	0	0	0	1	0	0	0	0	0	1	0	1	0	0	0	0	0	2	0	0	0	0	0	0	0	0	0	0	0	0	0	0	0	0	0	0	0
AC008581.1	0	0	0	1	0	0	0	0	0	0	0	0	0	0	0	0	0	0	0	0	0	0	0	0	0	0	4	0	0	0	0	0	0	0	0	0	0	0	0	0	0	0	0	0	0	0	0	0	0
AC008592.3	14	5	45	39	58	103	0	0	11	10	9	43	0	0	0	0	3	4	8	10	0	3	11	6	3	19	12	18	2	19	0	0	0	0	0	0	0	0	0	0	0	0	0	0	0	0	0	0	0
AC008592.4	0	0	0	0	0	0	0	0	0	11	0	0	0	0	0	0	0	0	0	0	0	0	0	1	0	0	0	0	0	1	0	0	0	0	0	0	0	0	0	0	0	0	0	0	0	0	0	0	0
AC008592.5	0	0	0	0	0	0	0	0	0	1	0	5	0	0	0	0	0	0	0	1	0	0	1	1	1	0	0	1	0	0	0	0	0	0	0	0	0	0	0	0	0	0	0	0	0	0	0	0	0
AC008592.7	0	0	0	1	0	0	0	0	0	0	0	0	0	0	0	0	0	0	0	0	0	0	0	0	0	0	0	0	0	0	0	0	0	0	0	0	0	0	0	0	0	0	0	0	0	0	0	0	0
AC008592.8	5	0	0	0	0	0	0	0	0	0	0	0	0	0	0	0	0	29	0	1	0	0	1	0	0	0	0	0	0	3	0	0	0	0	0	0	0	0	0	0	0	0	0	0	0	0	0	0	0
AC008625.1	0	0	0	0	0	0	0	0	0	0	0	0	0	0	0	0	0	0	0	0	0	0	0	0	0	0	0	0	0	0	0	0	0	0	0	0	0	0	0	0	0	0	0	0	0	0	0	0	0
AC008671.1	0	0	0	0	0	0	0	0	0	0	0	0	0	0	0	0	0	0	0	0	0	0	0	0	0	0	0	0	0	0	0	0	0	0	0	0	0	0	0	0	0	0	0	0	0	0	0	0	0
AC008674.1	0	0	0	0	0	0	0	0	0	0	0	0	0	0	0	0	0	0	0	0	0	0	0	0	0	0	0	0	0	0	0	0	0	0	0	0	0	0	0	0	0	0	0	0	0	0	0	0	0
AC008686.1	0	0	18	9	4	2	0	0	3	0	4	5	0	0	0	0	0	0	0	0	0	0	1	1	0	1	1	4	2	0	0	0	0	0	0	0	0	0	0	0	0	0	0	0	0	0	0	0	0
AC008691.1	0	0	0	0	0	0	0	0	0	0	0	0	0	0	0	0	0	0	0	0	0	0	0	0	1	0	0	0	0	0	0	0	0	0	0	0	0	0	0	0	0	0	0	0	0	0	0	0	0
AC008694.2	24	8	16	2	4	2	3	0	4	3	8	17	0	0	0	0	0	17	33	48	0	9	12	10	9	12	20	8	6	8	0	0	0	0	0	0	0	0	0	0	0	0	0	0	0	0	0	0	0
AC008694.3	0	0	0	0	1	0	0	0	0	0	0	0	0	0	0	0	0	0	0	0	0	1	0	0	0	1	0	1	0	0	0	0	0	0	0	0	0	0	0	0	0	0	0	0	0	0	0	0	0
AC008697.1	6	13	0	0	0	1	0	0	0	0	2	4	0	0	1	0	0	5	4	0	0	0	3	3	0	5	2	5	5	1	0	0	0	0	0	0	0	0	0	0	0	0	0	0	0	0	0	0	0
AC008703.1	0	0	0	0	0	0	0	0	0	0	0	0	0	0	0	1	0	0	0	1	0	0	0	1	1	0	0	3	1	1	0	0	0	0	0	0	0	0	0	0	0	0	0	0	0	0	0	0	0
AC008703.2	0	0	0	0	0	0	0	0	0	0	0	0	0	0	0	0	0	0	0	0	0	0	0	0	0	0	0	0	0	0	0	0	0	0	0	0	0	0	0	0	0	0	0	0	0	0	0	0	0
AC008706.1	0	0	0	0	0	0	0	0	0	0	0	0	0	0	0	0	0	0	0	0	0	0	0	0	0	0	0	0	0	0	0	0	0	0	0	0	0	0	0	0	0	0	0	0	0	0	0	0	0
AC008731.1	0	0	0	0	0	0	0	0	0	0	0	0	0	0	0	0	0	0	0	0	0	0	0	0	0	0	0	0	0	0	0	0	0	0	0	0	0	0	0	0	0	0	0	0	0	0	0	0	0
AC008738.1	0	0	0	0	0	0	0	0	0	0	0	0	0	0	0	0	0	0	0	0	0	0	0	0	0	0	0	0	0	0	0	0	0	0	0	0	0	0	0	0	0	0	0	0	0	0	0	0	0
AC008738.2	0	0	0	0	0	0	0	0	1	0	2	0	2	0	0	0	0	0	0	0	0	0	0	0	0	0	0	0	0	0	0	0	0	0	0	0	0	0	0	0	0	0	0	0	0	0	0	0	0
AC008746.10	10	2	1	0	0	0	0	0	1	13	0	0	0	0	0	0	0	0	16	6	0	50	8	4	2	4	6	3	4	2	0	0	0	0	0	0	0	0	0	0	0	0	0	0	0	0	0	0	0
AC008746.12	30	8	0	0	0	0	0	0	0	0	4	11	0	0	0	0	0	2	2	4	0	0	1	6	10	8	5	3	5	0	0	0	0	0	0	0	0	0	0	0	0	0	0	0	0	0	0	0	0
AC008746.3	2	2	0	0	0	0	0	0	15	25	8	4	0	0	5	0	0	35	1	7	0	0	0	3	0	3	10	1	6	2	0	0	0	0	0	0	0	0	0	0	0	0	0	0	0	0	0	0	0
AC008746.5	0	0	0	0	0	0	0	0	0	0	0	0	0	0	0	0	0	0	0	0	0	1	0	0	0	0	0	0	0	0	0	0	0	0	0	0	0	0	0	0	0	0	0	0	0	0	0	0	0
AC008746.9	0	0	0	0	0	0	0	0	0	0	0	0	1	0	1	0	0	0	0	0	0	0	0	2	0	1	0	0	0	0	0	0	0	0	0	0	0	0	0	0	0	0	0	0	0	0	0	0	0
AC008747.1	0	0	0	0	0	0	0	0	0	0	0	0	0	0	0	0	0	0	0	0	0	0	0	0	0	0	0	0	0	0	0	0	0	0	0	0	0	0	0	0	0	0	0	0	0	0	0	0	0
AC008752.1	2	0	0	0	0	0	1	1	1	2	1	2	0	1	0	5	1	2	2	1	3	2	0	3	0	1	0	1	23	6	0	0	0	0	0	0	0	0	0	0	0	0	0	0	0	0	0	0	0
AC008752.2	0	0	0	0	0	0	0	0	0	0	0	0	0	0	0	0	0	1	0	0	0	0	0	0	0	0	0	0	0	0	0	0	0	0	0	0	0	0	0	0	0	0	0	0	0	0	0	0	0
AC008752.3	0	1	0	0	0	0	0	0	0	0	0	0	0	0	0	0	0	0	0	0	0	0	0	1	0	0	0	0	1	0	0	0	0	0	0	0	0	0	0	0	0	0	0	0	0	0	0	0	0
AC008753.3	17	20	3	3	0	7	0	1	8	9	21	62	0	0	8	2	1	10	31	102	0	15	17	15	15	12	15	17	15	34	0	0	0	0	0	0	0	0	0	0	0	0	0	0	0	0	0	0	0
AC008753.4	0	0	0	0	0	0	0	0	0	0	0	0	0	0	0	0	0	0	0	0	0	0	1	0	0	0	0	0	0	0	0	0	0	0	0	0	0	0	0	0	0	0	0	0	0	0	0	0	0
AC008753.6	22	7	0	40	20	0	0	0	14	14	3	86	0	0	4	0	1	10	0	3	0	2	10	5	2	11	8	7	6	1	0	0	0	0	0	0	0	0	0	0	0	0	0	0	0	0	0	0	0
AC008780.1	0	0	0	0	0	0	0	0	0	0	0	0	0	0	0	0	0	0	0	0	0	0	0	0	0	0	0	0	0	0	0	0	0	0	0	0	0	0	0	0	0	0	0	0	0	0	0	0	0
AC008781.7	1	2	0	0	0	0	0	0	0	0	0	0	0	0	0	0	0	0	0	1	0	0	0	1	0	0	0	0	0	0	0	0	0	0	0	0	0	0	0	0	0	0	0	0	0	0	0	0	0
AC008834.1	0	0	0	0	0	0	0	0	0	0	0	0	1	0	0	0	0	0	0	0	0	0	0	0	0	1	0	0	0	0	0	0	0	0	0	0	0	0	0	0	0	0	0	0	0	0	0	0	0
AC008834.2	0	0	0	0	0	0	0	0	0	0	0	0	0	0	0	0	0	0	0	0	0	0	0	0	0	0	0	0	0	1	0	0	0	0	0	0	0	0	0	0	0	0	0	0	0	0	0	0	0
AC008836.1	0	0	0	0	0	0	0	0	0	0	0	0	0	0	0	0	0	0	0	0	0	0	0	0	0	0	0	0	0	0	0	0	0	0	0	0	0	0	0	0	0	0	0	0	0	0	0	0	0
AC008850.3	29	17	4	39	18	42	2	0	7	20	3	13	1	0	0	5	8	12	8	5	3	11	15	8	26	7	8	21	47	28	0	0	0	0	0	0	0	0	0	0	0	0	0	0	0	0	0	0	0
AC008865.1	0	0	0	0	0	0	0	0	0	0	0	0	0	0	0	0	0	0	0	0	0	0	0	0	0	0	0	0	0	0	0	0	0	0	0	0	0	0	0	0	0	0	0	0	0	0	0	0	0
AC008869.1	0	0	0	0	0	0	0	0	0	0	0	0	0	0	0	0	0	0	0	0	0	0	0	0	0	0	0	0	0	0	0	0	0	0	0	0	0	0	0	0	0	0	0	0	0	0	0	0	0
AC008914.1	0	1	1	2	0	1	0	0	0	1	0	0	0	1	0	0	1	0	0	0	0	0	0	0	0	2	0	1	0	0	0	0	0	0	0	0	0	0	0	0	0	0	0	0	0	0	0	0	0
AC008937.2	0	0	0	0	0	0	0	0	0	0	0	0	0	0	0	0	0	0	0	0	0	0	0	1	0	0	0	0	0	0	0	0	0	0	0	0	0	0	0	0	0	0	0	0	0	0	0	0	0
AC008937.3	1	0	0	0	0	1	0	0	0	0	0	1	0	1	0	0	0	1	0	0	0	1	0	0	0	1	1	0	0	1	0	0	0	0	0	0	0	0	0	0	0	0	0	0	0	0	0	0	0
AC008938.1	0	0	0	1	3	0	0	0	0	0	1	1	0	0	0	0	0	0	0	0	0	0	0	0	0	0	0	0	0	0	0	0	0	0	0	0	0	0	0	0	0	0	0	0	0	0	0	0	0
AC008940.1	0	0	0	0	0	0	0	0	0	0	0	0	0	0	0	0	0	0	0	0	0	0	0	0	0	0	0	0	0	0	0	0	0	0	0	0	0	0	0	0	0	0	0	0	0	0	0	0	0
AC008948.1	0	1	0	0	0	0	0	0	0	0	0	0	0	0	0	0	0	0	0	0	0	0	0	0	0	0	0	0	0	0	0	0	0	0	0	0	0	0	0	0	0	0	0	0	0	0	0	0	0
AC008949.1	0	0	0	0	0	0	0	0	0	0	0	0	0	0	0	0	0	0	0	0	0	0	0	0	0	0	0	0	0	0	0	0	0	0	0	0	0	0	0	0	0	0	0	0	0	0	0	0	0
AC008964.1	0	0	0	0	0	0	0	0	0	0	0	0	0	0	0	0	0	0	0	0	0	0	0	0	0	0	0	0	1	0	0	0	0	0	0	0	0	0	0	0	0	0	0	0	0	0	0	0	0
AC008967.1	0	0	0	0	0	0	0	0	0	0	0	0	0	0	0	0	0	0	0	0	0	0	0	0	0	0	0	0	0	0	0	0	0	0	0	0	0	0	0	0	0	0	0	0	0	0	0	0	0
AC008982.2	44	51	48	66	66	125	10	3	24	37	43	7	8	0	31	113	3	90	76	12	0	0	26	41	15	80	77	30	8	19	0	0	0	0	0	0	0	0	0	0	0	0	0	0	0	0	0	0	0
AC008984.2	62	39	57	56	12	0	1	0	39	37	7	13	0	0	1	0	2	12	36	41	0	0	18	83	91	33	52	60	11	36	0	0	0	0	0	0	0	0	0	0	0	0	0	0	0	0	0	0	0
AC008984.5	4	1	0	0	0	0	0	0	0	6	0	0	0	0	5	0	0	1	0	1	0	0	0	5	2	6	14	7	0	12	0	0	0	0	0	0	0	0	0	0	0	0	0	0	0	0	0	0	0
AC008984.6	0	0	1	0	0	2	0	0	0	2	0	0	0	0	0	0	0	4	2	0	0	0	1	1	5	3	1	2	0	0	0	0	0	0	0	0	0	0	0	0	0	0	0	0	0	0	0	0	0
AC008984.7	138	79	148	0	21	0	15	0	29	166	0	12	0	0	24	0	0	57	57	99	0	0	42	178	59	47	112	57	105	90	0	0	0	0	0	0	0	0	0	0	0	0	0	0	0	0	0	0	0
AC008991.1	0	0	0	0	0	0	0	0	0	0	0	0	0	0	0	0	0	0	0	0	0	0	0	0	0	1	0	0	0	0	0	0	0	0	0	0	0	0	0	0	0	0	0	0	0	0	0	0	0
AC008992.1	1	0	0	0	0	0	0	0	0	0	0	0	0	0	0	0	0	0	0	1	0	0	1	0	0	0	0	0	0	0	0	0	0	0	0	0	0	0	0	0	0	0	0	0	0	0	0	0	0
AC009005.2	21	4	36	111	44	0	3	1	24	81	32	81	1	1	10	0	0	60	9	51	0	157	28	70	0	11	54	59	6	68	0	0	0	0	0	0	0	0	0	0	0	0	0	0	0	0	0	0	0
AC009009.1	0	0	0	0	0	0	0	0	0	0	0	0	0	0	0	0	0	0	0	0	0	0	0	0	0	0	0	0	0	0	0	0	0	0	0	0	0	0	0	0	0	0	0	0	0	0	0	0	0
AC009014.3	0	0	0	0	0	1	0	2	0	0	0	0	5	2	1	0	3	1	0	0	1	3	1	0	1	0	0	0	1	0	0	0	0	0	0	0	0	0	0	0	0	0	0	0	0	0	0	0	0
AC009035.1	0	0	0	0	0	0	0	0	0	0	0	0	0	0	0	0	0	0	0	0	0	0	0	0	0	0	0	0	0	0	0	0	0	0	0	0	0	0	0	0	0	0	0	0	0	0	0	0	0
AC009041.1	0	0	0	0	0	0	0	0	0	0	0	0	0	0	0	0	0	0	0	0	0	0	0	0	0	0	0	0	0	0	0	0	0	0	0	0	0	0	0	0	0	0	0	0	0	0	0	0	0
AC009041.2	0	0	0	0	0	0	0	0	0	0	0	0	0	0	1	0	0	0	0	0	0	0	0	0	0	0	0	0	0	0	0	0	0	0	0	0	0	0	0	0	0	0	0	0	0	0	0	0	0
AC009052.12	0	0	0	0	0	0	0	0	0	0	0	0	0	0	0	0	0	0	0	0	0	0	0	0	0	0	0	0	0	0	0	0	0	0	0	0	0	0	0	0	0	0	0	0	0	0	0	0	0
AC009060.1	1	1	0	0	0	2	0	1	1	1	0	0	0	0	0	0	0	0	1	0	0	0	2	1	1	2	2	1	0	0	0	0	0	0	0	0	0	0	0	0	0	0	0	0	0	0	0	0	0
AC009061.1	1	1	0	7	4	0	0	1	0	1	3	2	0	0	1	1	1	6	0	0	1	1	0	0	0	0	1	0	1	0	0	0	0	0	0	0	0	0	0	0	0	0	0	0	0	0	0	0	0
AC009065.1	0	0	0	0	0	1	0	0	0	0	0	0	0	0	0	0	0	0	0	0	0	0	0	0	0	0	2	3	2	0	0	0	0	0	0	0	0	0	0	0	0	0	0	0	0	0	0	0	0
AC009065.2	0	0	0	0	0	0	0	3	0	0	0	0	0	0	1	0	0	0	0	0	0	0	0	0	0	0	0	0	0	0	0	0	0	0	0	0	0	0	0	0	0	0	0	0	0	0	0	0	0
AC009065.3	0	2	0	1	0	0	0	0	0	0	0	0	0	0	0	0	0	0	0	0	0	0	0	0	0	0	0	0	0	0	0	0	0	0	0	0	0	0	0	0	0	0	0	0	0	0	0	0	0
AC009080.1	0	0	0	0	0	0	0	0	0	0	0	0	0	0	0	0	0	0	0	0	0	0	0	0	0	0	0	0	0	0	0	0	0	0	0	0	0	0	0	0	0	0	0	0	0	0	0	0	0
AC009081.1	0	0	0	0	0	0	0	0	0	0	0	0	0	0	0	0	0	0	0	0	0	1	0	0	0	0	0	0	0	0	0	0	0	0	0	0	0	0	0	0	0	0	0	0	0	0	0	0	0
AC009093.1	58	13	4	4	2	1	11	0	14	39	28	6	0	1	9	0	0	60	54	12	0	186	13	7	6	24	64	21	6	9	0	0	0	0	0	0	0	0	0	0	0	0	0	0	0	0	0	0	0
AC009095.4	0	0	0	0	0	0	0	0	0	0	0	1	0	0	0	0	0	0	1	0	0	0	0	0	0	0	0	0	0	0	0	0	0	0	0	0	0	0	0	0	0	0	0	0	0	0	0	0	0
AC009107.1	0	0	0	0	0	0	0	0	0	0	0	0	0	0	0	0	0	0	0	0	0	0	0	0	0	0	0	0	0	0	0	0	0	0	0	0	0	0	0	0	0	0	0	0	0	0	0	0	0
AC009110.1	0	0	0	0	0	1	0	0	0	0	0	0	0	0	0	0	0	0	0	0	0	0	0	0	0	0	0	0	0	0	0	0	0	0	0	0	0	0	0	0	0	0	0	0	0	0	0	0	0
AC009120.10	1	0	0	0	2	0	0	0	0	1	0	0	0	0	0	1	4	0	0	0	0	0	0	0	1	0	0	1	0	0	0	0	0	0	0	0	0	0	0	0	0	0	0	0	0	0	0	0	0
AC009120.3	36	83	6	104	36	101	3	64	19	83	12	2	0	0	3	0	2	63	14	10	0	0	3	11	4	19	34	26	5	6	0	0	0	0	0	0	0	0	0	0	0	0	0	0	0	0	0	0	0
AC009120.4	0	2	1	1	8	0	0	0	8	11	7	13	0	1	0	0	0	18	1	2	0	173	6	4	0	16	14	3	4	2	0	0	0	0	0	0	0	0	0	0	0	0	0	0	0	0	0	0	0
AC009120.5	0	0	0	0	0	0	2	0	0	0	0	0	0	0	0	1	0	13	1	1	0	0	0	0	0	0	0	0	0	0	0	0	0	0	0	0	0	0	0	0	0	0	0	0	0	0	0	0	0
AC009120.6	103	102	1	0	9	24	10	0	53	79	28	52	0	0	1	0	0	2	33	24	0	0	40	43	8	53	57	26	22	29	0	0	0	0	0	0	0	0	0	0	0	0	0	0	0	0	0	0	0
AC009120.8	0	0	0	2	0	0	0	0	3	2	0	2	0	0	0	0	0	3	1	6	0	1	3	0	1	0	0	4	1	4	0	0	0	0	0	0	0	0	0	0	0	0	0	0	0	0	0	0	0
AC009121.1	0	0	0	0	0	0	4	0	4	0	0	0	0	0	0	0	0	4	0	0	0	0	0	0	3	1	0	0	0	0	0	0	0	0	0	0	0	0	0	0	0	0	0	0	0	0	0	0	0
AC009132.1	0	0	0	0	0	0	0	0	0	0	0	0	0	0	0	0	0	0	0	0	0	0	0	0	0	0	0	0	0	0	0	0	0	0	0	0	0	0	0	0	0	0	0	0	0	0	0	0	0
AC009133.12	21	28	73	37	28	0	9	0	6	59	9	59	0	0	6	103	0	65	22	4	0	2	14	17	60	69	36	20	18	23	0	0	0	0	0	0	0	0	0	0	0	0	0	0	0	0	0	0	0
AC009133.14	49	9	9	37	67	1	1	1	19	38	30	73	0	1	41	361	59	16	21	21	0	2	27	20	13	71	41	49	44	18	0	0	0	0	0	0	0	0	0	0	0	0	0	0	0	0	0	0	0
AC009133.15	6	3	0	0	6	0	1	0	0	7	1	6	1	1	21	0	0	38	8	1	0	1	2	4	0	10	32	2	7	0	0	0	0	0	0	0	0	0	0	0	0	0	0	0	0	0	0	0	0
AC009133.17	195	144	109	21	49	44	27	0	87	97	136	142	0	1	9	0	1	241	69	68	2	615	104	52	67	152	165	126	80	130	0	0	0	0	0	0	0	0	0	0	0	0	0	0	0	0	0	0	0
AC009133.20	1	1	1	0	0	0	0	0	5	2	1	44	0	0	21	0	0	0	1	2	0	0	3	3	19	38	12	1	6	8	0	0	0	0	0	0	0	0	0	0	0	0	0	0	0	0	0	0	0
AC009133.21	0	0	0	0	0	0	0	0	0	1	0	0	0	0	0	0	0	0	1	0	0	0	0	0	0	0	0	0	0	0	0	0	0	0	0	0	0	0	0	0	0	0	0	0	0	0	0	0	0
AC009134.1	0	0	0	0	0	0	0	0	0	0	0	0	0	0	0	0	0	0	0	0	0	0	0	0	0	0	0	0	0	0	0	0	0	0	0	0	0	0	0	0	0	0	0	0	0	0	0	0	0
AC009142.1	0	0	0	0	0	0	0	0	0	0	0	0	0	0	0	0	0	0	0	0	0	0	0	0	0	0	0	0	0	0	0	0	0	0	0	0	0	0	0	0	0	0	0	0	0	0	0	0	0
AC009158.1	0	0	0	0	1	0	0	0	0	0	0	0	0	0	0	0	1	0	0	0	0	0	0	0	0	0	0	1	0	0	0	0	0	0	0	0	0	0	0	0	0	0	0	0	0	0	0	0	0
AC009159.1	0	0	0	0	0	0	0	0	0	0	0	0	0	0	0	0	0	0	0	0	0	0	0	0	0	0	0	0	0	0	0	0	0	0	0	0	0	0	0	0	0	0	0	0	0	0	0	0	0
AC009161.1	0	0	0	0	0	0	0	0	0	0	0	0	0	0	0	0	0	0	0	0	0	0	0	0	0	0	0	0	0	0	0	0	0	0	0	0	0	0	0	0	0	0	0	0	0	0	0	0	0
AC009166.5	0	0	0	0	0	0	0	0	0	0	0	0	0	0	0	0	0	0	0	0	0	1	0	0	0	0	0	0	0	0	0	0	0	0	0	0	0	0	0	0	0	0	0	0	0	0	0	0	0
AC009196.1	12	5	0	0	0	0	0	0	0	0	0	0	0	0	0	0	0	0	1	0	0	0	0	0	0	0	0	0	0	0	0	0	0	0	0	0	0	0	0	0	0	0	0	0	0	0	0	0	0
AC009227.2	0	1	0	1	0	0	0	0	0	0	0	1	0	0	0	0	0	0	1	0	0	5	0	0	0	0	0	2	1	0	0	0	0	0	0	0	0	0	0	0	0	0	0	0	0	0	0	0	0
AC009227.3	0	0	0	0	0	0	0	0	0	0	0	0	0	0	1	0	0	0	0	0	0	0	0	0	0	0	0	1	0	0	0	0	0	0	0	0	0	0	0	0	0	0	0	0	0	0	0	0	0
AC009228.1	0	0	0	0	0	0	0	0	2	0	0	0	0	0	0	0	0	0	1	0	0	0	1	1	1	3	1	2	0	0	0	0	0	0	0	0	0	0	0	0	0	0	0	0	0	0	0	0	0
AC009229.4	2	6	1	3	2	2	0	1	5	1	1	5	0	0	0	0	0	3	1	20	0	5	3	1	3	1	4	12	2	2	0	0	0	0	0	0	0	0	0	0	0	0	0	0	0	0	0	0	0
AC009229.5	0	1	0	0	0	0	0	0	0	0	0	0	0	0	0	0	0	0	0	0	0	0	0	0	0	0	0	0	0	0	0	0	0	0	0	0	0	0	0	0	0	0	0	0	0	0	0	0	0
AC009229.6	0	0	0	0	0	0	0	0	0	0	0	0	0	0	0	0	0	0	0	1	0	0	0	3	0	0	0	0	0	0	0	0	0	0	0	0	0	0	0	0	0	0	0	0	0	0	0	0	0
AC009232.2	0	0	0	0	0	2	0	0	0	0	0	0	0	1	0	0	0	0	0	1	0	0	0	0	0	1	0	0	0	0	0	0	0	0	0	0	0	0	0	0	0	0	0	0	0	0	0	0	0
AC009234.1	8	3	1	0	3	1	0	0	0	2	10	1	0	0	0	0	0	8	21	51	0	11	4	1	1	2	3	3	11	3	0	0	0	0	0	0	0	0	0	0	0	0	0	0	0	0	0	0	0
AC009234.2	0	0	0	0	0	0	0	0	0	0	0	0	0	0	0	0	0	0	0	0	0	0	0	0	0	0	0	0	0	0	0	0	0	0	0	0	0	0	0	0	0	0	0	0	0	0	0	0	0
AC009236.1	1	1	0	0	2	0	0	0	2	0	0	0	1	0	0	1	0	0	0	0	0	2	0	1	1	0	0	1	0	1	0	0	0	0	0	0	0	0	0	0	0	0	0	0	0	0	0	0	0
AC009236.2	0	0	0	1	0	0	0	0	0	0	0	0	1	3	1	0	1	0	0	0	0	0	0	0	0	0	0	0	0	2	0	0	0	0	0	0	0	0	0	0	0	0	0	0	0	0	0	0	0
AC009237.10	1	0	0	0	0	0	0	0	0	0	0	0	0	0	0	0	1	0	0	0	0	0	0	1	0	0	0	0	0	0	0	0	0	0	0	0	0	0	0	0	0	0	0	0	0	0	0	0	0
AC009237.11	0	0	0	0	0	0	0	0	0	0	0	0	0	0	0	0	0	0	0	1	0	0	0	0	0	1	0	0	0	0	0	0	0	0	0	0	0	0	0	0	0	0	0	0	0	0	0	0	0
AC009237.13	0	0	0	0	0	0	0	0	0	0	0	0	0	0	0	0	0	0	0	0	0	0	0	0	0	0	0	0	0	0	0	0	0	0	0	0	0	0	0	0	0	0	0	0	0	0	0	0	0
AC009237.14	0	0	0	0	0	0	0	0	0	0	0	0	0	0	0	0	0	0	0	0	0	0	0	0	0	0	0	0	0	0	0	0	0	0	0	0	0	0	0	0	0	0	0	0	0	0	0	0	0
AC009237.16	0	0	0	0	0	0	0	0	0	0	0	0	0	0	0	0	0	0	0	0	0	0	0	0	0	0	1	0	0	0	0	0	0	0	0	0	0	0	0	0	0	0	0	0	0	0	0	0	0
AC009237.17	0	0	0	0	0	0	0	0	0	0	0	0	0	0	0	0	0	0	0	0	0	0	0	0	0	1	0	0	0	0	0	0	0	0	0	0	0	0	0	0	0	0	0	0	0	0	0	0	0
AC009237.2	0	0	0	0	0	0	0	1	0	0	0	0	0	0	0	0	0	0	0	0	0	1	0	0	0	0	0	0	0	0	0	0	0	0	0	0	0	0	0	0	0	0	0	0	0	0	0	0	0
AC009237.4	0	0	0	0	0	0	0	0	0	0	0	0	0	0	0	0	0	0	0	0	0	0	0	0	0	0	0	0	0	0	0	0	0	0	0	0	0	0	0	0	0	0	0	0	0	0	0	0	0
AC009237.5	0	0	0	0	0	0	0	0	0	0	0	0	0	1	0	0	0	0	0	0	0	0	0	0	0	0	0	0	1	0	0	0	0	0	0	0	0	0	0	0	0	0	0	0	0	0	0	0	0
AC009237.6	0	0	0	0	0	0	0	0	0	0	0	0	0	0	0	0	0	0	0	0	0	0	0	0	0	0	0	0	1	0	0	0	0	0	0	0	0	0	0	0	0	0	0	0	0	0	0	0	0
AC009237.8	5	1	1	0	0	0	0	0	0	1	1	0	0	1	1	0	1	0	1	5	0	1	8	1	1	1	7	5	2	1	0	0	0	0	0	0	0	0	0	0	0	0	0	0	0	0	0	0	0
AC009238.6	0	1	0	0	0	0	1	0	0	0	4	0	0	0	0	0	0	0	0	0	0	0	0	0	0	0	1	0	0	1	0	0	0	0	0	0	0	0	0	0	0	0	0	0	0	0	0	0	0
AC009238.7	0	0	0	0	0	0	0	0	0	0	0	0	0	0	0	0	0	0	0	0	0	0	0	0	0	0	0	0	0	0	0	0	0	0	0	0	0	0	0	0	0	0	0	0	0	0	0	0	0
AC009238.8	0	0	0	0	0	0	0	0	0	1	0	0	0	0	0	0	0	0	0	0	0	0	1	0	0	0	0	0	0	0	0	0	0	0	0	0	0	0	0	0	0	0	0	0	0	0	0	0	0
AC009245.3	480	310	304	72	74	145	66	0	108	180	379	499	2	2	0	16	6	432	132	241	8	78	311	237	280	244	344	101	109	311	0	0	0	0	0	0	0	0	0	0	0	0	0	0	0	0	0	0	0
AC009262.2	0	0	0	0	0	0	0	0	0	0	0	0	0	0	0	0	0	0	0	0	0	0	0	0	0	0	0	0	0	0	0	0	0	0	0	0	0	0	0	0	0	0	0	0	0	0	0	0	0
AC009263.2	7	9	4	1	0	1	5	0	1	2	4	6	0	0	0	0	1	1	7	5	0	4	6	8	6	11	9	4	1	14	0	0	0	0	0	0	0	0	0	0	0	0	0	0	0	0	0	0	0
AC009274.6	1	1	0	0	0	0	0	0	1	4	1	0	0	0	1	0	0	0	2	1	0	0	4	4	1	2	2	2	5	5	0	0	0	0	0	0	0	0	0	0	0	0	0	0	0	0	0	0	0
AC009276.4	0	2	0	1	8	0	0	0	0	0	0	0	0	0	0	2	0	0	0	0	0	0	0	1	0	0	0	1	0	0	0	0	0	0	0	0	0	0	0	0	0	0	0	0	0	0	0	0	0
AC009297.1	0	0	0	0	0	0	0	0	0	0	0	0	0	0	0	0	0	0	0	0	0	0	0	0	0	0	0	0	0	0	0	0	0	0	0	0	0	0	0	0	0	0	0	0	0	0	0	0	0
AC009299.1	0	0	0	0	0	0	0	0	0	0	0	0	0	0	0	0	0	0	0	0	0	0	0	0	0	0	0	1	0	0	0	0	0	0	0	0	0	0	0	0	0	0	0	0	0	0	0	0	0
AC009299.2	0	0	0	0	0	0	0	0	4	1	0	0	0	0	0	0	0	0	0	0	0	0	1	0	1	0	0	0	0	0	0	0	0	0	0	0	0	0	0	0	0	0	0	0	0	0	0	0	0
AC009299.3	29	5	0	0	0	3	4	0	10	29	18	48	0	0	0	0	0	6	18	42	0	0	30	8	9	21	13	19	4	40	0	0	0	0	0	0	0	0	0	0	0	0	0	0	0	0	0	0	0
AC009299.4	0	0	0	0	0	0	0	0	0	0	0	0	0	0	0	0	0	0	0	0	0	0	0	1	0	0	1	0	1	0	0	0	0	0	0	0	0	0	0	0	0	0	0	0	0	0	0	0	0
AC009299.5	4	1	8	0	3	0	0	2	1	2	12	27	0	0	1	0	0	14	9	3	0	43	14	9	30	16	8	5	25	36	0	0	0	0	0	0	0	0	0	0	0	0	0	0	0	0	0	0	0
AC009302.2	15	10	12	1	5	4	13	0	3	6	4	16	0	0	0	0	0	0	6	7	0	0	11	9	9	5	10	0	1	16	0	0	0	0	0	0	0	0	0	0	0	0	0	0	0	0	0	0	0
AC009302.4	2	1	0	0	0	0	0	0	1	1	0	0	0	0	0	0	0	0	2	6	0	0	1	0	0	0	0	0	0	1	0	0	0	0	0	0	0	0	0	0	0	0	0	0	0	0	0	0	0
AC009303.1	0	0	0	0	0	0	0	2	0	0	0	0	0	0	1	0	0	0	0	0	0	0	0	1	0	0	1	0	0	0	0	0	0	0	0	0	0	0	0	0	0	0	0	0	0	0	0	0	0
AC009303.3	9	33	0	0	0	0	0	0	3	2	4	0	0	0	0	0	0	0	7	7	0	0	15	14	9	24	2	2	7	24	0	0	0	0	0	0	0	0	0	0	0	0	0	0	0	0	0	0	0
AC009305.1	0	0	0	0	0	0	0	0	0	0	0	0	0	0	0	0	0	0	0	0	0	0	0	0	0	0	0	0	0	1	0	0	0	0	0	0	0	0	0	0	0	0	0	0	0	0	0	0	0
AC009305.2	0	0	0	0	0	0	0	0	0	0	0	0	0	0	0	0	0	0	1	0	0	0	0	0	0	0	0	0	0	0	0	0	0	0	0	0	0	0	0	0	0	0	0	0	0	0	0	0	0
AC009310.1	0	0	0	0	0	0	0	0	0	0	0	1	0	0	0	0	0	0	0	0	0	0	0	0	0	0	0	1	0	0	0	0	0	0	0	0	0	0	0	0	0	0	0	0	0	0	0	0	0
AC009312.1	0	0	0	1	0	0	0	0	0	2	0	0	0	0	0	0	0	0	0	0	0	0	1	0	0	1	0	0	0	0	0	0	0	0	0	0	0	0	0	0	0	0	0	0	0	0	0	0	0
AC009313.1	4	3	0	0	0	0	0	0	2	0	0	1	28	0	0	0	0	2	1	0	0	0	0	2	0	0	1	1	0	0	0	0	0	0	0	0	0	0	0	0	0	0	0	0	0	0	0	0	0
AC009313.2	1	2	0	1	0	0	0	0	0	0	0	16	0	0	0	1	2	0	1	0	0	0	1	0	0	0	0	0	0	1	0	0	0	0	0	0	0	0	0	0	0	0	0	0	0	0	0	0	0
AC009336.1	0	0	0	0	0	0	0	0	0	0	0	0	0	0	0	0	0	0	0	0	0	0	0	0	0	0	0	0	0	0	0	0	0	0	0	0	0	0	0	0	0	0	0	0	0	0	0	0	0
AC009336.24	0	1	0	0	0	0	0	0	0	1	0	1	0	0	1	0	0	0	0	0	0	1	1	1	0	0	0	3	2	0	0	0	0	0	0	0	0	0	0	0	0	0	0	0	0	0	0	0	0
AC009362.2	60	33	5	13	4	15	12	0	10	18	38	45	0	2	1	6	2	86	52	38	4	9	19	21	46	26	36	9	20	65	0	0	0	0	0	0	0	0	0	0	0	0	0	0	0	0	0	0	0
AC009365.3	0	2	1	0	1	0	0	0	0	0	0	0	0	0	0	0	0	2	0	1	1	1	0	0	0	0	0	2	2	1	0	0	0	0	0	0	0	0	0	0	0	0	0	0	0	0	0	0	0
AC009365.4	0	0	1	0	0	0	0	0	0	0	0	0	0	0	0	0	0	0	0	0	0	0	0	0	0	1	0	0	0	0	0	0	0	0	0	0	0	0	0	0	0	0	0	0	0	0	0	0	0
AC009403.2	57	80	22	25	65	40	16	0	43	100	43	76	0	13	0	1	5	105	48	54	1	1	38	46	38	53	60	50	31	36	0	0	0	0	0	0	0	0	0	0	0	0	0	0	0	0	0	0	0
AC009404.2	180	690	66	194	217	404	21	0	75	874	76	100	85	42	33	0	17	208	387	112	1	0	158	157	40	169	346	261	340	186	0	0	0	0	0	0	0	0	0	0	0	0	0	0	0	0	0	0	0
AC009410.1	0	0	0	0	0	0	0	0	0	0	0	0	0	0	0	0	0	0	0	0	0	0	0	0	0	0	0	0	0	0	0	0	0	0	0	0	0	0	0	0	0	0	0	0	0	0	0	0	0
AC009411.1	0	0	0	0	0	0	0	0	0	0	0	0	0	0	0	0	0	1	0	0	0	0	0	0	0	0	0	0	0	0	0	0	0	0	0	0	0	0	0	0	0	0	0	0	0	0	0	0	0
AC009411.2	0	1	0	0	0	0	0	0	0	0	0	0	0	0	0	0	0	0	0	0	0	0	1	0	0	2	0	0	0	0	0	0	0	0	0	0	0	0	0	0	0	0	0	0	0	0	0	0	0
AC009413.2	21	26	4	8	8	9	1	0	1	2	5	9	0	0	0	2	1	9	10	21	3	6	7	4	8	7	10	7	9	18	0	0	0	0	0	0	0	0	0	0	0	0	0	0	0	0	0	0	0
AC009414.1	2	3	0	1	1	0	0	0	6	1	0	3	1	0	1	0	0	2	6	20	0	2	2	0	0	1	0	2	0	0	0	0	0	0	0	0	0	0	0	0	0	0	0	0	0	0	0	0	0
AC009469.1	0	0	0	0	0	0	0	0	0	0	0	0	0	0	0	0	0	0	0	0	0	0	0	0	0	0	0	0	0	0	0	0	0	0	0	0	0	0	0	0	0	0	0	0	0	0	0	0	0
AC009473.1	3	6	0	0	14	0	0	0	0	9	0	10	0	0	0	0	0	1	6	5	0	0	3	4	1	0	11	2	4	0	0	0	0	0	0	0	0	0	0	0	0	0	0	0	0	0	0	0	0
AC009474.1	1	0	0	0	0	0	0	0	0	0	0	0	0	0	0	0	0	2	0	0	0	0	0	0	0	1	1	3	0	1	0	0	0	0	0	0	0	0	0	0	0	0	0	0	0	0	0	0	0
AC009474.2	4	8	3	0	2	4	1	0	2	0	4	6	1	0	2	0	0	5	6	44	0	28	3	4	1	1	6	12	6	8	0	0	0	0	0	0	0	0	0	0	0	0	0	0	0	0	0	0	0
AC009477.7	0	0	0	1	0	0	0	0	0	1	0	0	0	0	0	0	0	0	0	0	0	0	0	1	0	0	0	0	0	0	0	0	0	0	0	0	0	0	0	0	0	0	0	0	0	0	0	0	0
AC009478.1	0	0	1	0	0	0	0	0	0	1	0	0	0	0	0	0	0	0	0	0	0	0	0	0	0	0	0	0	0	0	0	0	0	0	0	0	0	0	0	0	0	0	0	0	0	0	0	0	0
AC009478.2	0	0	0	0	0	0	0	0	0	0	0	0	0	0	0	0	0	0	0	0	0	0	0	0	0	0	0	0	0	0	0	0	0	0	0	0	0	0	0	0	0	0	0	0	0	0	0	0	0
AC009480.1	0	0	0	0	0	0	0	0	0	0	0	0	0	0	0	0	0	0	0	0	0	0	2	1	5	0	0	0	0	0	0	0	0	0	0	0	0	0	0	0	0	0	0	0	0	0	0	0	0
AC009480.3	0	0	0	0	0	0	0	0	0	0	0	0	0	0	0	0	0	0	1	0	0	0	0	1	0	0	0	0	0	0	0	0	0	0	0	0	0	0	0	0	0	0	0	0	0	0	0	0	0
AC009480.4	0	0	0	0	0	0	0	0	0	0	0	0	0	0	0	0	0	0	0	1	0	1	0	0	0	1	0	1	0	0	0	0	0	0	0	0	0	0	0	0	0	0	0	0	0	0	0	0	0
AC009487.4	0	0	0	1	0	0	0	0	0	0	0	0	0	0	0	0	0	0	0	0	0	0	0	0	0	0	0	2	0	0	0	0	0	0	0	0	0	0	0	0	0	0	0	0	0	0	0	0	0
AC009487.5	0	0	0	0	0	0	0	0	0	0	0	0	0	0	0	0	0	0	0	0	0	0	0	0	0	0	0	0	0	0	0	0	0	0	0	0	0	0	0	0	0	0	0	0	0	0	0	0	0
AC009492.1	0	0	0	0	0	0	0	0	0	0	0	0	0	0	0	0	0	0	0	0	0	1	0	0	0	0	0	0	0	0	0	0	0	0	0	0	0	0	0	0	0	0	0	0	0	0	0	0	0
AC009494.3	0	0	0	0	0	0	0	0	0	0	1	0	1	0	1	0	0	0	0	0	0	0	0	0	0	0	0	0	0	0	0	0	0	0	0	0	0	0	0	0	0	0	0	0	0	0	0	0	0
AC009495.1	0	0	0	0	0	0	0	0	0	0	0	0	0	0	0	0	0	0	0	0	0	0	0	0	0	0	0	0	0	0	0	0	0	0	0	0	0	0	0	0	0	0	0	0	0	0	0	0	0
AC009495.2	74	152	56	0	21	8	1	0	25	115	63	22	0	1	0	0	0	40	52	50	0	0	162	139	87	44	96	78	18	38	0	0	0	0	0	0	0	0	0	0	0	0	0	0	0	0	0	0	0
AC009495.3	16	13	0	0	0	0	0	0	0	4	2	0	0	0	0	0	0	1	3	1	0	0	14	3	3	2	5	7	1	0	0	0	0	0	0	0	0	0	0	0	0	0	0	0	0	0	0	0	0
AC009495.4	7	5	0	0	0	0	0	0	0	3	0	11	0	0	0	0	0	0	2	3	0	0	26	6	0	10	3	4	1	0	0	0	0	0	0	0	0	0	0	0	0	0	0	0	0	0	0	0	0
AC009498.1	0	0	0	0	0	0	0	0	0	0	0	0	0	0	0	0	0	1	0	0	0	0	0	0	0	0	0	0	0	0	0	0	0	0	0	0	0	0	0	0	0	0	0	0	0	0	0	0	0
AC009499.1	1	1	0	0	1	0	0	0	0	0	0	0	0	0	0	0	0	0	0	0	0	1	0	0	0	0	0	5	0	0	0	0	0	0	0	0	0	0	0	0	0	0	0	0	0	0	0	0	0
AC009499.2	0	0	0	0	0	0	0	0	0	0	0	0	0	0	0	0	0	0	0	0	0	0	0	0	0	0	0	1	0	0	0	0	0	0	0	0	0	0	0	0	0	0	0	0	0	0	0	0	0
AC009500.2	2	5	1	0	1	1	0	0	0	2	1	2	0	0	0	0	0	3	2	7	0	0	2	2	0	1	1	2	2	6	0	0	0	0	0	0	0	0	0	0	0	0	0	0	0	0	0	0	0
AC009501.4	0	0	0	0	1	0	0	0	2	1	1	0	0	0	1	0	0	0	0	8	0	1	0	6	1	6	2	1	2	0	0	0	0	0	0	0	0	0	0	0	0	0	0	0	0	0	0	0	0
AC009502.1	2	0	0	0	0	0	0	0	0	0	0	0	0	0	0	0	0	0	0	0	0	1	0	0	0	0	0	1	0	0	0	0	0	0	0	0	0	0	0	0	0	0	0	0	0	0	0	0	0
AC009502.4	1	0	0	0	1	0	0	0	1	0	2	2	4	0	0	0	0	0	0	0	0	0	0	3	0	0	1	0	0	1	0	0	0	0	0	0	0	0	0	0	0	0	0	0	0	0	0	0	0
AC009505.2	0	0	0	0	0	0	0	0	0	1	0	0	0	0	0	0	0	0	0	0	0	0	0	0	1	0	0	0	0	0	0	0	0	0	0	0	0	0	0	0	0	0	0	0	0	0	0	0	0
AC009505.4	0	0	0	0	0	0	0	0	0	0	0	0	0	0	0	0	0	0	0	0	0	0	0	0	0	0	0	0	0	0	0	0	0	0	0	0	0	0	0	0	0	0	0	0	0	0	0	0	0
AC009506.1	168	272	296	274	262	54	95	1	347	324	80	429	0	8	41	0	18	70	138	686	0	702	379	1785	353	674	516	365	133	167	0	0	0	0	0	0	0	0	0	0	0	0	0	0	0	0	0	0	0
AC009506.2	0	0	0	0	0	0	0	0	0	0	0	0	0	0	0	0	0	0	0	0	0	0	0	0	0	0	0	0	0	0	0	0	0	0	0	0	0	0	0	0	0	0	0	0	0	0	0	0	0
AC009508.1	0	0	0	0	0	0	0	0	0	0	0	0	0	0	0	0	0	0	0	0	0	0	0	0	0	0	0	0	0	0	0	0	0	0	0	0	0	0	0	0	0	0	0	0	0	0	0	0	0
AC009517.2	11	19	54	10	8	4	7	0	7	18	16	17	1	4	2	6	5	41	1	1	1	2	2	7	23	23	25	4	3	30	0	0	0	0	0	0	0	0	0	0	0	0	0	0	0	0	0	0	0
AC009518.2	0	1	0	0	0	0	0	0	0	0	0	1	0	0	0	0	0	0	0	1	0	0	1	1	0	0	1	0	0	0	0	0	0	0	0	0	0	0	0	0	0	0	0	0	0	0	0	0	0
AC009518.3	0	1	0	0	1	0	0	0	0	0	0	0	0	0	0	0	0	0	0	2	0	0	0	0	0	1	0	0	0	0	0	0	0	0	0	0	0	0	0	0	0	0	0	0	0	0	0	0	0
AC009518.4	0	0	1	0	0	0	0	0	0	0	0	1	0	0	0	0	0	0	0	0	0	1	1	0	0	0	0	0	1	1	0	0	0	0	0	0	0	0	0	0	0	0	0	0	0	0	0	0	0
AC009518.8	0	0	0	0	0	0	0	0	0	0	0	0	0	0	0	0	0	0	0	0	0	0	0	0	0	0	0	0	0	0	0	0	0	0	0	0	0	0	0	0	0	0	0	0	0	0	0	0	0
AC009531.2	0	0	0	1	0	0	0	0	0	0	1	0	0	0	0	0	0	0	0	0	0	0	0	0	0	1	0	0	0	0	0	0	0	0	0	0	0	0	0	0	0	0	0	0	0	0	0	0	0
AC009541.1	0	0	0	0	0	0	0	0	0	0	0	0	0	0	0	0	0	1	0	0	0	0	2	1	0	0	0	0	0	0	0	0	0	0	0	0	0	0	0	0	0	0	0	0	0	0	0	0	0
AC009542.2	0	3	0	0	0	0	0	0	0	0	0	1	0	1	2	0	0	0	15	15	0	0	7	8	0	10	8	1	0	0	0	0	0	0	0	0	0	0	0	0	0	0	0	0	0	0	0	0	0
AC009677.1	0	0	0	0	0	0	0	0	0	0	0	0	0	0	0	0	0	0	0	0	0	0	0	0	0	0	0	0	0	0	0	0	0	0	0	0	0	0	0	0	0	0	0	0	0	0	0	0	0
AC009695.1	0	0	0	0	0	0	0	0	0	0	0	0	0	0	0	0	0	0	0	0	0	0	0	0	0	0	0	0	0	0	0	0	0	0	0	0	0	0	0	0	0	0	0	0	0	0	0	0	0
AC009779.1	0	0	0	0	0	0	0	0	0	0	0	0	0	0	0	0	0	0	0	0	0	0	0	0	0	0	0	0	0	0	0	0	0	0	0	0	0	0	0	0	0	0	0	0	0	0	0	0	0
AC009784.1	0	0	0	0	0	0	0	0	0	0	0	0	0	0	0	0	0	0	0	0	0	0	0	0	0	0	0	0	0	0	0	0	0	0	0	0	0	0	0	0	0	0	0	0	0	0	0	0	0
AC009784.3	4	14	0	0	0	0	0	0	0	0	9	0	0	0	0	0	0	0	8	5	0	0	16	9	2	2	5	3	0	2	0	0	0	0	0	0	0	0	0	0	0	0	0	0	0	0	0	0	0
AC009784.4	0	0	0	0	0	0	0	0	0	0	0	0	0	0	0	0	0	0	0	0	0	0	0	0	0	0	0	0	0	0	0	0	0	0	0	0	0	0	0	0	0	0	0	0	0	0	0	0	0
AC009800.1	0	0	0	0	0	0	0	0	0	0	0	0	0	0	0	0	0	0	0	0	0	0	0	0	0	0	0	0	0	0	0	0	0	0	0	0	0	0	0	0	0	0	0	0	0	0	0	0	0
AC009802.1	0	0	0	0	0	0	0	0	0	0	0	0	0	0	0	0	0	0	0	0	0	0	0	0	0	0	0	0	0	0	0	0	0	0	0	0	0	0	0	0	0	0	0	0	0	0	0	0	0
AC009831.1	0	0	0	0	0	0	0	0	0	0	0	0	0	0	0	0	0	0	0	0	0	0	0	0	0	0	0	0	0	0	0	0	0	0	0	0	0	0	0	0	0	0	0	0	0	0	0	0	0
AC009835.1	0	0	0	0	0	0	0	0	0	0	0	0	0	0	0	0	0	0	0	0	0	0	0	0	0	0	0	0	0	0	0	0	0	0	0	0	0	0	0	0	0	0	0	0	0	0	0	0	0
AC009878.2	0	0	0	0	0	0	0	0	0	0	0	0	1	0	0	0	0	0	0	1	0	0	0	0	0	1	0	0	0	0	0	0	0	0	0	0	0	0	0	0	0	0	0	0	0	0	0	0	0
AC009892.1	0	0	0	0	0	0	0	0	0	0	0	0	0	0	0	0	0	0	0	0	0	0	0	0	0	0	0	0	0	0	0	0	0	0	0	0	0	0	0	0	0	0	0	0	0	0	0	0	0
AC009892.10	0	0	0	0	0	0	0	0	0	6	0	6	0	0	0	0	2	0	0	2	0	0	1	0	0	1	0	1	0	0	0	0	0	0	0	0	0	0	0	0	0	0	0	0	0	0	0	0	0
AC009892.2	1	0	0	0	0	0	0	0	0	0	0	1	0	0	0	1	0	0	0	0	0	0	0	1	0	1	0	1	1	2	0	0	0	0	0	0	0	0	0	0	0	0	0	0	0	0	0	0	0
AC009892.5	1	0	0	0	0	0	0	0	0	0	0	0	0	0	0	0	0	0	0	0	0	1	5	4	0	1	0	0	2	0	0	0	0	0	0	0	0	0	0	0	0	0	0	0	0	0	0	0	0
AC009892.9	0	0	0	0	0	0	0	0	0	0	0	1	0	0	0	0	0	0	0	0	0	0	1	0	0	0	0	1	0	0	0	0	0	0	0	0	0	0	0	0	0	0	0	0	0	0	0	0	0
AC009941.1	0	0	0	0	0	0	0	0	0	0	0	0	0	0	0	0	0	0	0	0	0	0	0	0	0	0	0	0	0	0	0	0	0	0	0	0	0	0	0	0	0	0	0	0	0	0	0	0	0
AC009945.4	13	17	20	0	0	1	6	0	6	19	33	25	0	0	0	0	0	40	7	7	0	31	21	18	21	18	36	9	19	17	0	0	0	0	0	0	0	0	0	0	0	0	0	0	0	0	0	0	0
AC009947.2	0	0	0	0	0	0	0	0	0	0	0	0	0	0	0	0	0	0	0	1	0	0	0	0	0	0	0	1	0	0	0	0	0	0	0	0	0	0	0	0	0	0	0	0	0	0	0	0	0
AC009947.3	0	0	0	0	0	0	0	0	0	0	0	0	0	0	0	0	0	1	0	0	0	0	0	0	0	0	1	0	0	0	0	0	0	0	0	0	0	0	0	0	0	0	0	0	0	0	0	0	0
AC009947.5	0	0	0	0	0	0	0	0	0	0	0	0	0	0	0	1	0	0	0	1	0	0	0	0	0	0	0	0	2	1	0	0	0	0	0	0	0	0	0	0	0	0	0	0	0	0	0	0	0
AC009948.5	125	47	10	0	8	1	15	0	10	58	11	19	0	1	10	0	0	59	90	78	0	0	62	49	30	29	46	28	10	51	0	0	0	0	0	0	0	0	0	0	0	0	0	0	0	0	0	0	0
AC009948.7	75	42	47	5	20	16	9	0	13	36	56	133	0	0	1	4	0	59	18	18	0	90	58	39	56	62	87	38	36	66	0	0	0	0	0	0	0	0	0	0	0	0	0	0	0	0	0	0	0
AC009950.2	2	2	1	0	0	11	0	0	3	25	0	0	1	55	0	0	0	0	2	4	0	0	8	6	8	3	0	1	7	1	0	0	0	0	0	0	0	0	0	0	0	0	0	0	0	0	0	0	0
AC009951.1	86	59	1	31	19	8	0	0	36	10	5	42	0	5	12	0	0	63	21	24	0	0	38	97	38	23	41	31	3	16	0	0	0	0	0	0	0	0	0	0	0	0	0	0	0	0	0	0	0
AC009951.2	0	0	0	0	1	0	0	0	1	0	0	0	0	0	0	0	0	0	0	0	0	0	0	1	0	0	0	1	0	0	0	0	0	0	0	0	0	0	0	0	0	0	0	0	0	0	0	0	0
AC009955.8	0	0	0	0	0	0	0	0	0	0	0	0	0	0	0	0	0	0	0	0	0	0	0	0	0	0	0	0	0	0	0	0	0	0	0	0	0	0	0	0	0	0	0	0	0	0	0	0	0
AC009960.1	1	0	0	0	0	1	0	0	0	0	0	0	0	0	0	0	0	0	0	0	0	0	0	0	0	0	0	0	0	1	0	0	0	0	0	0	0	0	0	0	0	0	0	0	0	0	0	0	0
AC009960.2	0	1	0	0	0	0	0	0	0	0	0	0	0	0	0	0	0	0	0	0	0	0	0	0	0	1	0	0	0	0	0	0	0	0	0	0	0	0	0	0	0	0	0	0	0	0	0	0	0
AC009960.3	1	4	0	0	0	1	0	0	0	0	0	0	0	1	0	0	0	1	0	0	0	1	0	0	0	0	3	1	0	0	0	0	0	0	0	0	0	0	0	0	0	0	0	0	0	0	0	0	0
AC009960.4	1	2	0	0	0	0	0	0	0	0	0	0	0	0	0	0	0	0	0	2	0	0	2	0	1	0	0	0	0	0	0	0	0	0	0	0	0	0	0	0	0	0	0	0	0	0	0	0	0
AC009960.5	1	0	0	0	0	0	0	0	0	0	0	0	0	0	0	0	0	0	0	0	0	1	0	0	0	0	0	0	0	0	0	0	0	0	0	0	0	0	0	0	0	0	0	0	0	0	0	0	0
AC009960.6	0	0	0	0	0	0	0	0	0	0	0	0	0	0	0	0	0	0	1	0	0	0	0	0	0	0	0	1	0	0	0	0	0	0	0	0	0	0	0	0	0	0	0	0	0	0	0	0	0
AC009960.7	0	0	0	0	1	0	0	0	0	0	0	0	0	0	0	0	0	0	1	0	0	0	0	0	0	0	0	0	0	0	0	0	0	0	0	0	0	0	0	0	0	0	0	0	0	0	0	0	0
AC009961.2	43	23	4	11	12	4	1	0	7	18	3	7	0	0	0	0	0	10	22	128	0	4	19	18	7	8	7	16	10	14	0	0	0	0	0	0	0	0	0	0	0	0	0	0	0	0	0	0	0
AC009961.3	36	64	19	68	67	14	0	0	30	42	20	5	1	30	5	2	0	58	34	47	0	0	23	74	39	25	22	31	10	42	0	0	0	0	0	0	0	0	0	0	0	0	0	0	0	0	0	0	0
AC009961.5	0	4	0	5	14	11	0	0	1	1	0	18	0	0	0	0	0	0	3	2	0	0	0	0	3	1	6	1	0	1	0	0	0	0	0	0	0	0	0	0	0	0	0	0	0	0	0	0	0
AC009963.3	3	0	0	0	0	0	0	0	1	0	0	1	0	0	0	0	0	0	1	0	0	0	0	0	0	0	2	0	0	0	0	0	0	0	0	0	0	0	0	0	0	0	0	0	0	0	0	0	0
AC009963.4	1	0	0	0	0	0	0	0	0	0	1	0	0	0	0	0	0	2	0	0	0	0	0	0	0	2	0	1	0	1	0	0	0	0	0	0	0	0	0	0	0	0	0	0	0	0	0	0	0
AC009963.5	5	5	2	2	1	0	1	0	4	1	1	4	0	0	0	1	0	3	2	12	3	4	2	1	1	0	3	4	0	4	0	0	0	0	0	0	0	0	0	0	0	0	0	0	0	0	0	0	0
AC009963.6	30	42	16	0	6	4	6	3	6	4	39	11	0	0	0	1	0	4	20	7	0	0	41	44	23	33	46	21	6	31	0	0	0	0	0	0	0	0	0	0	0	0	0	0	0	0	0	0	0
AC009965.1	0	0	0	0	0	0	0	0	0	0	0	1	0	0	0	0	0	0	0	0	0	0	0	0	0	0	0	1	0	0	0	0	0	0	0	0	0	0	0	0	0	0	0	0	0	0	0	0	0
AC009965.2	0	0	0	0	0	0	0	0	0	0	0	0	0	0	0	0	0	0	0	0	0	0	0	0	0	0	0	0	0	0	0	0	0	0	0	0	0	0	0	0	0	0	0	0	0	0	0	0	0
AC009967.3	0	0	1	0	0	0	0	0	0	0	0	0	1	0	0	0	0	0	1	0	0	0	0	0	0	0	0	0	0	0	0	0	0	0	0	0	0	0	0	0	0	0	0	0	0	0	0	0	0
AC009969.1	0	0	0	0	0	0	0	0	0	0	1	0	0	0	0	0	0	0	0	1	0	0	0	0	0	1	0	1	0	0	0	0	0	0	0	0	0	0	0	0	0	0	0	0	0	0	0	0	0
AC009970.1	0	0	0	0	0	0	0	0	0	0	0	0	0	0	0	0	0	1	0	0	0	0	0	0	1	0	0	0	0	3	0	0	0	0	0	0	0	0	0	0	0	0	0	0	0	0	0	0	0
AC009974.11	13	8	17	6	5	9	2	0	2	17	9	26	0	0	0	1	1	7	8	60	1	26	11	6	10	3	7	11	8	8	0	0	0	0	0	0	0	0	0	0	0	0	0	0	0	0	0	0	0
AC009977.1	0	0	0	0	1	0	0	0	0	0	0	0	0	0	0	0	0	0	0	0	0	0	0	0	0	0	0	0	0	0	0	0	0	0	0	0	0	0	0	0	0	0	0	0	0	0	0	0	0
AC009987.1	0	0	0	0	0	0	0	0	0	0	0	0	0	0	0	0	0	0	0	0	0	0	0	0	0	0	0	0	0	0	0	0	0	0	0	0	0	0	0	0	0	0	0	0	0	0	0	0	0
AC009994.2	0	0	0	0	0	0	0	0	0	0	0	0	0	0	0	0	0	0	0	0	0	0	0	0	0	0	0	0	0	0	0	0	0	0	0	0	0	0	0	0	0	0	0	0	0	0	0	0	0
AC009997.1	0	0	0	0	1	0	0	0	1	0	0	0	0	1	0	0	0	0	0	0	0	0	0	0	0	0	0	0	0	0	0	0	0	0	0	0	0	0	0	0	0	0	0	0	0	0	0	0	0
AC010082.2	0	0	0	0	0	0	0	0	0	0	0	0	0	0	0	0	0	0	0	0	0	1	0	0	0	0	0	0	0	0	0	0	0	0	0	0	0	0	0	0	0	0	0	0	0	0	0	0	0
AC010084.1	0	2	0	0	0	1	0	0	0	0	0	0	0	0	0	0	0	1	0	1	0	0	2	0	0	1	1	1	0	0	0	0	0	0	0	0	0	0	0	0	0	0	0	0	0	0	0	0	0
AC010086.1	3	2	0	0	0	0	0	0	3	0	0	0	0	0	9	0	0	0	0	0	0	0	3	11	0	0	17	12	0	8	0	0	0	0	0	0	0	0	0	0	0	0	0	0	0	0	0	0	0
AC010086.5	0	0	0	0	0	0	0	0	0	0	0	0	0	0	0	0	0	0	0	0	0	0	0	0	0	0	0	0	0	0	0	0	0	0	0	0	0	0	0	0	0	0	0	0	0	0	0	0	0
AC010090.1	0	0	0	0	0	0	0	0	0	0	0	0	0	0	0	0	0	0	0	4	0	0	0	0	0	0	0	0	0	0	0	0	0	0	0	0	0	0	0	0	0	0	0	0	0	0	0	0	0
AC010091.1	0	1	0	0	0	0	0	0	0	0	1	1	0	0	1	0	0	0	1	0	0	0	0	0	0	1	1	0	0	2	0	0	0	0	0	0	0	0	0	0	0	0	0	0	0	0	0	0	0
AC010091.4	0	0	0	0	0	0	0	0	0	0	0	0	0	0	0	1	0	0	0	0	0	0	0	0	0	0	0	0	0	1	0	0	0	0	0	0	0	0	0	0	0	0	0	0	0	0	0	0	0
AC010092.1	0	1	0	0	0	0	0	0	0	0	0	0	0	0	0	0	0	0	0	0	0	0	0	0	0	0	0	0	0	0	0	0	0	0	0	0	0	0	0	0	0	0	0	0	0	0	0	0	0
AC010095.5	0	0	0	0	0	0	0	0	0	0	0	0	0	0	0	0	0	0	0	0	0	0	0	0	1	0	0	0	0	0	0	0	0	0	0	0	0	0	0	0	0	0	0	0	0	0	0	0	0
AC010095.6	5	3	0	1	0	0	0	0	1	3	0	1	0	0	0	0	0	0	0	3	0	0	2	1	6	3	4	1	2	10	0	0	0	0	0	0	0	0	0	0	0	0	0	0	0	0	0	0	0
AC010095.7	32	19	9	15	7	6	4	1	5	11	13	16	0	0	0	5	3	30	8	26	1	14	6	8	9	9	12	13	16	45	0	0	0	0	0	0	0	0	0	0	0	0	0	0	0	0	0	0	0
AC010096.1	0	1	1	13	1	1	1	0	0	1	1	1	0	0	0	5	9	2	0	0	0	5	0	0	0	0	1	2	0	0	0	0	0	0	0	0	0	0	0	0	0	0	0	0	0	0	0	0	0
AC010096.2	0	0	0	0	0	1	0	0	0	0	0	0	0	0	0	0	0	0	0	0	0	0	0	0	0	0	0	0	0	0	0	0	0	0	0	0	0	0	0	0	0	0	0	0	0	0	0	0	0
AC010105.1	1	0	0	0	0	0	0	0	0	0	0	0	0	0	0	0	0	0	0	0	0	0	0	0	0	0	0	0	0	0	0	0	0	0	0	0	0	0	0	0	0	0	0	0	0	0	0	0	0
AC010127.3	1	0	1	0	0	0	1	2	2	0	0	0	0	1	0	0	0	3	1	0	0	0	0	0	0	0	1	1	0	0	0	0	0	0	0	0	0	0	0	0	0	0	0	0	0	0	0	0	0
AC010127.5	1	2	0	0	0	0	0	0	0	0	0	0	0	0	0	0	0	0	0	1	0	0	0	0	0	0	1	0	0	1	0	0	0	0	0	0	0	0	0	0	0	0	0	0	0	0	0	0	0
AC010132.10	0	0	0	0	0	1	0	0	0	0	0	0	0	0	0	0	0	0	1	1	1	2	0	0	1	0	0	0	0	1	0	0	0	0	0	0	0	0	0	0	0	0	0	0	0	0	0	0	0
AC010132.11	32	11	7	0	0	2	2	0	9	8	12	0	0	0	0	0	0	3	7	4	0	0	11	23	10	14	21	1	3	5	0	0	0	0	0	0	0	0	0	0	0	0	0	0	0	0	0	0	0
AC010136.2	0	0	0	0	0	0	0	0	0	0	0	0	0	0	0	0	0	0	0	0	0	0	0	0	0	0	0	0	1	0	0	0	0	0	0	0	0	0	0	0	0	0	0	0	0	0	0	0	0
AC010139.1	0	0	0	0	1	0	0	0	0	0	0	0	0	0	0	0	0	0	1	0	0	0	0	0	0	0	0	0	0	0	0	0	0	0	0	0	0	0	0	0	0	0	0	0	0	0	0	0	0
AC010141.1	0	0	0	0	0	0	0	0	0	0	1	1	0	1	0	0	0	1	0	0	0	0	0	0	0	1	0	0	0	0	0	0	0	0	0	0	0	0	0	0	0	0	0	0	0	0	0	0	0
AC010141.4	0	0	0	0	0	0	0	2	0	0	0	0	0	0	0	0	0	0	0	0	0	0	0	0	0	0	0	0	0	0	0	0	0	0	0	0	0	0	0	0	0	0	0	0	0	0	0	0	0
AC010141.6	0	0	0	0	0	0	0	0	0	0	0	0	0	0	0	0	0	0	0	0	0	0	0	0	0	0	0	0	0	0	0	0	0	0	0	0	0	0	0	0	0	0	0	0	0	0	0	0	0
AC010141.8	0	0	0	0	0	0	0	0	0	0	0	0	0	0	0	0	0	0	0	0	0	1	0	0	0	0	0	0	2	0	0	0	0	0	0	0	0	0	0	0	0	0	0	0	0	0	0	0	0
AC010145.4	0	0	0	1	0	0	0	0	0	0	0	0	0	0	0	0	0	0	0	0	0	0	0	0	0	0	1	1	0	0	0	0	0	0	0	0	0	0	0	0	0	0	0	0	0	0	0	0	0
AC010146.1	1	1	0	0	0	0	0	0	0	0	0	0	0	1	0	0	0	0	0	0	0	0	0	0	2	1	0	1	2	0	0	0	0	0	0	0	0	0	0	0	0	0	0	0	0	0	0	0	0
AC010146.2	0	0	0	0	0	0	0	0	0	0	0	0	0	0	0	0	0	0	0	0	0	0	0	0	0	0	1	0	0	0	0	0	0	0	0	0	0	0	0	0	0	0	0	0	0	0	0	0	0
AC010148.1	0	1	0	14	0	0	0	0	0	0	0	0	0	1	0	4	0	0	0	0	0	0	0	9	0	1	0	3	0	2	0	0	0	0	0	0	0	0	0	0	0	0	0	0	0	0	0	0	0
AC010149.4	1	0	0	0	0	0	0	0	0	5	0	0	0	0	0	0	0	0	3	2	0	0	0	1	0	0	1	3	0	1	0	0	0	0	0	0	0	0	0	0	0	0	0	0	0	0	0	0	0
AC010150.1	17	22	73	162	407	68	16	0	19	143	9	103	0	0	12	102	206	13	1	1	0	0	9	15	21	13	17	16	16	10	0	0	0	0	0	0	0	0	0	0	0	0	0	0	0	0	0	0	0
AC010150.2	0	0	0	0	0	0	0	0	0	0	0	0	0	0	0	0	0	0	0	0	0	0	0	0	0	0	0	0	0	0	0	0	0	0	0	0	0	0	0	0	0	0	0	0	0	0	0	0	0
AC010153.3	0	0	0	0	0	0	0	0	0	0	0	0	0	0	0	0	0	0	0	0	0	1	1	0	0	0	0	0	0	0	0	0	0	0	0	0	0	0	0	0	0	0	0	0	0	0	0	0	0
AC010154.2	0	0	0	0	0	0	0	0	0	0	0	0	0	0	0	0	0	0	0	0	0	0	0	0	0	0	0	0	0	0	0	0	0	0	0	0	0	0	0	0	0	0	0	0	0	0	0	0	0
AC010170.1	0	0	0	0	0	0	0	0	0	0	0	0	0	0	0	0	0	0	0	0	0	0	0	0	0	0	0	0	0	0	0	0	0	0	0	0	0	0	0	0	0	0	0	0	0	0	0	0	0
AC010196.1	0	0	0	0	0	0	0	0	0	0	0	0	0	0	0	0	0	0	0	0	0	0	0	0	0	0	0	0	0	0	0	0	0	0	0	0	0	0	0	0	0	0	0	0	0	0	0	0	0
AC010203.1	0	0	0	0	0	0	0	0	0	0	0	0	0	0	0	0	0	0	0	0	0	0	0	0	0	0	0	0	0	0	0	0	0	0	0	0	0	0	0	0	0	0	0	0	0	0	0	0	0
AC010207.1	0	0	0	0	0	0	0	0	0	0	0	0	0	0	0	0	0	0	0	0	0	0	0	0	0	0	0	0	0	0	0	0	0	0	0	0	0	0	0	0	0	0	0	0	0	0	0	0	0
AC010209.1	0	0	0	0	0	0	0	0	0	0	0	0	0	0	0	0	0	0	0	0	0	0	0	0	0	0	0	1	0	0	0	0	0	0	0	0	0	0	0	0	0	0	0	0	0	0	0	0	0
AC010226.4	8	10	2	0	1	14	0	1	0	5	2	0	0	0	3	0	0	0	16	15	0	0	6	6	44	12	2	4	4	4	0	0	0	0	0	0	0	0	0	0	0	0	0	0	0	0	0	0	0
AC010235.1	0	0	0	0	0	0	0	0	0	0	0	0	0	0	0	0	0	0	0	0	0	0	0	1	0	0	0	0	0	0	0	0	0	0	0	0	0	0	0	0	0	0	0	0	0	0	0	0	0
AC010240.2	32	16	4	4	2	4	0	0	23	19	19	7	0	0	0	0	1	12	27	181	4	11	48	14	7	9	4	46	53	24	0	0	0	0	0	0	0	0	0	0	0	0	0	0	0	0	0	0	0
AC010240.3	21	25	35	0	0	1	1	1	5	6	30	3	1	0	2	0	0	24	6	6	0	0	26	18	62	10	14	5	6	28	0	0	0	0	0	0	0	0	0	0	0	0	0	0	0	0	0	0	0
AC010243.1	0	0	0	0	0	0	0	0	0	0	0	0	0	0	0	0	0	0	0	0	0	1	0	0	0	0	0	0	0	0	0	0	0	0	0	0	0	0	0	0	0	0	0	0	0	0	0	0	0
AC010247.1	0	0	0	3	2	2	0	0	0	0	0	0	0	0	0	0	1	0	0	0	0	0	0	0	0	1	0	1	0	0	0	0	0	0	0	0	0	0	0	0	0	0	0	0	0	0	0	0	0
AC010295.1	0	0	0	0	0	0	0	0	0	0	0	0	0	0	0	0	0	0	0	0	0	0	0	0	0	0	0	0	0	0	0	0	0	0	0	0	0	0	0	0	0	0	0	0	0	0	0	0	0
AC010296.1	0	0	0	0	0	0	0	0	0	0	0	0	0	0	0	0	0	0	0	0	0	0	0	0	0	0	0	0	0	0	0	0	0	0	0	0	0	0	0	0	0	0	0	0	0	0	0	0	0
AC010297.1	0	0	0	0	0	0	0	0	0	0	0	0	0	0	0	0	0	0	0	0	0	0	0	0	0	0	0	0	0	0	0	0	0	0	0	0	0	0	0	0	0	0	0	0	0	0	0	0	0
AC010311.1	0	0	0	0	0	0	0	0	0	0	0	0	0	0	0	0	0	0	0	0	0	0	0	0	0	0	0	0	0	0	0	0	0	0	0	0	0	0	0	0	0	0	0	0	0	0	0	0	0
AC010319.1	0	0	0	0	0	0	0	0	0	0	0	0	0	0	0	0	0	0	0	0	0	0	0	0	0	0	0	0	0	1	0	0	0	0	0	0	0	0	0	0	0	0	0	0	0	0	0	0	0
AC010323.1	0	0	0	0	0	0	0	0	0	0	0	0	0	0	0	0	0	0	0	0	0	0	0	0	0	0	0	0	0	0	0	0	0	0	0	0	0	0	0	0	0	0	0	0	0	0	0	0	0
AC010327.1	0	0	0	0	0	0	0	0	0	0	0	0	0	0	0	0	0	0	0	0	0	0	0	0	0	0	0	0	0	0	0	0	0	0	0	0	0	0	0	0	0	0	0	0	0	0	0	0	0
AC010327.2	0	0	0	1	1	1	0	0	1	0	0	0	0	1	0	0	0	0	1	1	0	2	0	1	0	0	0	1	0	1	0	0	0	0	0	0	0	0	0	0	0	0	0	0	0	0	0	0	0
AC010329.1	0	7	0	0	0	0	0	0	0	0	0	0	0	0	0	0	0	0	0	1	0	0	0	0	0	0	0	0	0	0	0	0	0	0	0	0	0	0	0	0	0	0	0	0	0	0	0	0	0
AC010335.1	0	0	0	0	0	0	0	0	0	0	0	0	0	0	0	0	0	0	0	0	0	0	0	0	0	0	0	0	0	0	0	0	0	0	0	0	0	0	0	0	0	0	0	0	0	0	0	0	0
AC010336.1	17	12	3	13	2	36	12	1	16	31	11	13	1	1	2	0	0	113	38	8	0	0	11	9	3	28	8	18	9	30	0	0	0	0	0	0	0	0	0	0	0	0	0	0	0	0	0	0	0
AC010368.1	0	0	0	0	0	0	0	0	0	0	0	0	0	0	0	0	0	0	0	0	0	0	0	0	0	0	0	0	0	0	0	0	0	0	0	0	0	0	0	0	0	0	0	0	0	0	0	0	0
AC010368.2	0	0	0	0	0	0	0	0	0	0	0	0	0	0	0	0	0	0	0	0	0	0	0	0	0	0	0	0	0	0	0	0	0	0	0	0	0	0	0	0	0	0	0	0	0	0	0	0	0
AC010376.1	0	0	0	0	0	0	0	0	0	0	0	0	0	0	0	0	0	0	0	0	0	0	0	0	0	0	0	0	0	0	0	0	0	0	0	0	0	0	0	0	0	0	0	0	0	0	0	0	0
AC010422.1	0	0	0	0	0	0	0	0	0	0	0	0	0	0	0	0	0	0	0	0	0	0	0	0	0	0	0	0	0	0	0	0	0	0	0	0	0	0	0	0	0	0	0	0	0	0	0	0	0
AC010423.1	1	0	0	0	0	0	0	0	0	0	0	0	0	0	0	0	0	0	0	0	0	1	2	1	0	0	0	0	0	0	0	0	0	0	0	0	0	0	0	0	0	0	0	0	0	0	0	0	0
AC010441.1	0	0	0	0	0	0	0	0	0	0	0	0	0	0	0	0	0	0	0	0	0	0	0	0	0	0	0	0	0	0	0	0	0	0	0	0	0	0	0	0	0	0	0	0	0	0	0	0	0
AC010455.1	0	0	0	0	0	0	0	0	0	0	0	0	0	0	0	0	0	0	0	0	0	0	0	0	0	0	0	0	0	0	0	0	0	0	0	0	0	0	0	0	0	0	0	0	0	0	0	0	0
AC010458.1	0	0	0	0	0	0	0	0	0	0	0	0	0	0	0	0	0	0	0	0	0	0	0	0	0	0	0	0	0	0	0	0	0	0	0	0	0	0	0	0	0	0	0	0	0	0	0	0	0
AC010468.1	584	334	402	156	123	231	54	0	90	137	348	377	0	0	0	14	23	508	175	388	6	250	394	293	325	197	357	101	90	431	0	0	0	0	0	0	0	0	0	0	0	0	0	0	0	0	0	0	0
AC010468.2	1	0	0	0	0	0	0	0	0	0	0	0	0	0	0	0	0	0	0	0	0	0	0	1	0	0	0	0	0	0	0	0	0	0	0	0	0	0	0	0	0	0	0	0	0	0	0	0	0
AC010468.3	0	0	0	0	0	0	0	0	0	0	0	0	0	0	0	0	0	0	0	0	0	0	0	0	0	0	0	0	0	0	0	0	0	0	0	0	0	0	0	0	0	0	0	0	0	0	0	0	0
AC010492.2	66	111	53	3	1	7	12	0	16	216	40	15	0	1	1	1	0	109	50	23	0	22	53	113	58	50	85	21	40	45	0	0	0	0	0	0	0	0	0	0	0	0	0	0	0	0	0	0	0
AC010492.4	15	0	0	0	0	0	2	0	0	0	0	1	1	0	0	0	0	0	1	2	0	2	0	3	21	2	0	1	2	1	0	0	0	0	0	0	0	0	0	0	0	0	0	0	0	0	0	0	0
AC010492.5	0	0	0	0	0	0	0	0	0	0	0	0	0	0	0	0	0	0	0	0	0	0	0	0	0	0	0	0	0	0	0	0	0	0	0	0	0	0	0	0	0	0	0	0	0	0	0	0	0
AC010504.2	2	0	0	0	0	0	0	0	0	0	0	8	0	0	0	0	0	0	0	2	0	0	2	1	0	2	1	2	0	0	0	0	0	0	0	0	0	0	0	0	0	0	0	0	0	0	0	0	0
AC010518.3	0	0	0	0	0	0	0	0	0	0	0	0	0	0	0	0	0	0	0	0	0	0	0	0	0	0	0	0	0	0	0	0	0	0	0	0	0	0	0	0	0	0	0	0	0	0	0	0	0
AC010522.1	7	1	5	0	0	0	1	0	1	7	4	1	0	15	0	0	0	1	1	26	0	8	4	20	14	7	10	4	2	8	0	0	0	0	0	0	0	0	0	0	0	0	0	0	0	0	0	0	0
AC010524.2	3	0	0	1	1	0	0	0	0	0	0	2	0	0	0	0	1	0	3	0	0	1	3	0	0	0	0	1	0	0	0	0	0	0	0	0	0	0	0	0	0	0	0	0	0	0	0	0	0
AC010524.4	0	0	0	0	0	0	0	0	3	0	0	0	0	0	3	0	0	19	0	3	0	0	0	0	0	0	0	1	1	0	0	0	0	0	0	0	0	0	0	0	0	0	0	0	0	0	0	0	0
AC010525.1	0	0	0	0	0	0	0	0	0	0	0	0	0	0	0	0	0	0	0	0	0	0	0	0	0	0	0	0	0	0	0	0	0	0	0	0	0	0	0	0	0	0	0	0	0	0	0	0	0
AC010525.2	1	1	11	0	0	19	0	0	0	3	0	0	0	0	0	0	0	0	0	0	0	0	2	0	0	3	4	5	3	0	0	0	0	0	0	0	0	0	0	0	0	0	0	0	0	0	0	0	0
AC010525.4	0	1	0	0	0	0	0	0	0	0	0	0	0	0	0	0	0	0	0	0	0	0	0	0	0	0	0	0	0	0	0	0	0	0	0	0	0	0	0	0	0	0	0	0	0	0	0	0	0
AC010525.5	0	0	0	0	0	0	0	0	0	0	0	0	0	0	0	0	0	0	0	0	0	0	0	0	0	0	0	0	0	0	0	0	0	0	0	0	0	0	0	0	0	0	0	0	0	0	0	0	0
AC010525.6	47	77	4	0	4	46	6	0	31	38	28	13	0	56	19	1	0	17	70	27	0	0	30	63	14	66	116	60	76	41	0	0	0	0	0	0	0	0	0	0	0	0	0	0	0	0	0	0	0
AC010525.7	8	9	10	0	0	23	9	0	7	2	20	38	10	20	10	0	0	14	32	8	0	0	13	8	2	28	27	11	9	2	0	0	0	0	0	0	0	0	0	0	0	0	0	0	0	0	0	0	0
AC010528.1	0	0	0	0	0	0	0	0	0	0	0	0	0	0	0	0	0	0	0	0	0	0	0	0	0	0	0	0	0	0	0	0	0	0	0	0	0	0	0	0	0	0	0	0	0	0	0	0	0
AC010536.1	46	82	4	0	19	57	19	2	24	53	53	19	6	121	77	0	2	97	41	17	122	122	49	27	1	58	41	39	55	42	0	0	0	0	0	0	0	0	0	0	0	0	0	0	0	0	0	0	0
AC010543.1	0	0	0	0	0	0	0	0	0	0	0	0	0	0	0	0	0	0	0	0	0	0	0	0	0	0	0	0	0	0	0	0	0	0	0	0	0	0	0	0	0	0	0	0	0	0	0	0	0
AC010546.1	0	0	0	0	0	0	0	0	0	0	0	0	0	0	0	0	0	0	0	0	0	0	0	0	0	0	0	0	0	0	0	0	0	0	0	0	0	0	0	0	0	0	0	0	0	0	0	0	0
AC010547.9	0	0	0	0	0	0	0	0	0	0	0	0	0	0	0	0	0	0	0	0	0	0	5	0	0	1	0	0	0	0	0	0	0	0	0	0	0	0	0	0	0	0	0	0	0	0	0	0	0
AC010595.1	0	0	0	0	0	0	0	0	0	0	0	0	0	0	0	0	0	0	0	0	0	0	0	0	0	0	0	0	0	0	0	0	0	0	0	0	0	0	0	0	0	0	0	0	0	0	0	0	0
AC010609.1	0	0	0	0	0	0	0	0	0	0	0	0	0	0	0	0	0	0	0	0	0	0	0	0	0	0	0	0	0	0	0	0	0	0	0	0	0	0	0	0	0	0	0	0	0	0	0	0	0
AC010620.1	0	0	0	0	0	0	0	0	0	0	0	0	0	0	0	0	0	0	0	0	0	0	0	0	0	0	0	0	0	0	0	0	0	0	0	0	0	0	0	0	0	0	0	0	0	0	0	0	0
AC010641.1	0	0	0	0	0	0	0	0	0	0	0	0	0	0	0	0	0	0	1	0	0	0	0	1	0	0	0	0	0	0	0	0	0	0	0	0	0	0	0	0	0	0	0	0	0	0	0	0	0
AC010642.1	24	14	0	1	15	0	4	1	1	17	50	18	3	0	1	1	0	65	38	30	0	1	23	30	13	29	22	13	18	24	0	0	0	0	0	0	0	0	0	0	0	0	0	0	0	0	0	0	0
AC010642.2	0	0	0	1	0	23	0	0	0	0	0	0	0	0	0	0	0	1	0	3	0	1	1	0	0	0	0	0	0	0	0	0	0	0	0	0	0	0	0	0	0	0	0	0	0	0	0	0	0
AC010646.3	0	0	0	0	0	0	0	0	0	0	0	0	0	0	0	0	0	0	0	0	0	0	0	0	0	0	0	0	0	0	0	0	0	0	0	0	0	0	0	0	0	0	0	0	0	0	0	0	0
AC010649.1	1	0	0	0	0	0	0	0	0	0	0	0	0	0	0	0	0	0	0	0	0	0	0	0	0	0	0	1	0	0	0	0	0	0	0	0	0	0	0	0	0	0	0	0	0	0	0	0	0
AC010677.5	10	10	1	2	6	2	1	0	3	1	18	9	0	0	0	1	1	3	15	41	0	4	12	3	3	2	1	4	4	1	0	0	0	0	0	0	0	0	0	0	0	0	0	0	0	0	0	0	0
AC010723.1	0	0	0	0	0	0	0	0	0	0	0	1	0	0	0	0	0	0	1	0	0	0	0	0	0	0	0	0	0	0	0	0	0	0	0	0	0	0	0	0	0	0	0	0	0	0	0	0	0
AC010723.2	0	0	0	0	0	0	0	0	0	0	0	0	0	0	0	0	0	0	0	0	0	0	0	0	0	0	0	0	0	0	0	0	0	0	0	0	0	0	0	0	0	0	0	0	0	0	0	0	0
AC010724.1	0	0	0	0	0	0	0	0	0	0	0	0	0	0	0	0	0	0	0	0	0	0	0	0	0	0	0	0	0	0	0	0	0	0	0	0	0	0	0	0	0	0	0	0	0	0	0	0	0
AC010729.1	0	0	1	0	0	0	0	0	0	0	0	2	0	1	0	0	0	0	0	1	0	0	0	0	1	0	0	0	0	0	0	0	0	0	0	0	0	0	0	0	0	0	0	0	0	0	0	0	0
AC010729.2	0	0	0	0	0	1	0	0	0	1	0	1	0	0	0	0	0	0	0	1	0	2	0	0	0	1	2	0	0	0	0	0	0	0	0	0	0	0	0	0	0	0	0	0	0	0	0	0	0
AC010729.3	0	0	0	0	0	0	0	0	1	0	0	0	0	0	0	0	0	0	1	0	0	0	0	0	0	0	0	0	0	0	0	0	0	0	0	0	0	0	0	0	0	0	0	0	0	0	0	0	0
AC010731.2	0	0	0	0	0	1	0	0	0	0	0	0	0	0	0	0	0	0	0	0	0	0	0	0	0	0	0	0	0	0	0	0	0	0	0	0	0	0	0	0	0	0	0	0	0	0	0	0	0
AC010731.3	0	0	0	0	0	0	0	0	0	0	0	0	0	0	0	0	0	0	0	0	0	0	0	0	0	0	0	1	0	1	0	0	0	0	0	0	0	0	0	0	0	0	0	0	0	0	0	0	0
AC010731.4	1	0	0	0	0	0	0	0	0	0	0	0	0	0	1	0	0	0	0	0	0	1	0	0	0	1	1	0	0	0	0	0	0	0	0	0	0	0	0	0	0	0	0	0	0	0	0	0	0
AC010731.6	0	0	0	0	0	0	0	0	0	0	0	1	0	0	0	0	0	0	0	0	0	0	0	1	0	0	0	5	1	1	0	0	0	0	0	0	0	0	0	0	0	0	0	0	0	0	0	0	0
AC010733.4	1	8	0	38	0	0	2	2	2	0	14	25	4	0	0	0	0	14	1	0	0	1	2	3	4	7	3	13	5	0	0	0	0	0	0	0	0	0	0	0	0	0	0	0	0	0	0	0	0
AC010733.5	33	34	14	18	2	12	3	0	8	25	66	55	0	0	0	4	4	52	32	46	2	7	33	39	10	26	35	33	4	33	0	0	0	0	0	0	0	0	0	0	0	0	0	0	0	0	0	0	0
AC010733.7	0	2	0	0	0	10	0	0	0	0	0	0	0	0	0	0	0	0	2	1	0	0	0	2	0	0	0	1	1	0	0	0	0	0	0	0	0	0	0	0	0	0	0	0	0	0	0	0	0
AC010739.1	0	0	0	0	0	0	0	0	0	0	0	0	0	0	0	0	0	0	0	0	0	0	0	0	0	0	0	0	0	0	0	0	0	0	0	0	0	0	0	0	0	0	0	0	0	0	0	0	0
AC010740.1	0	0	0	0	0	0	0	0	0	0	0	0	0	0	0	0	0	0	0	0	0	0	0	0	0	0	0	0	0	1	0	0	0	0	0	0	0	0	0	0	0	0	0	0	0	0	0	0	0
AC010744.1	0	0	0	0	0	0	0	0	0	0	0	0	0	0	0	1	0	0	0	0	0	0	0	0	0	0	0	0	0	0	0	0	0	0	0	0	0	0	0	0	0	0	0	0	0	0	0	0	0
AC010745.1	1	0	0	0	0	0	0	0	0	0	0	0	0	0	0	0	0	0	0	0	0	0	0	0	0	1	0	1	0	0	0	0	0	0	0	0	0	0	0	0	0	0	0	0	0	0	0	0	0
AC010745.2	0	0	0	0	0	0	0	0	0	0	0	0	0	0	0	0	0	0	0	0	0	0	0	0	0	0	1	0	0	0	0	0	0	0	0	0	0	0	0	0	0	0	0	0	0	0	0	0	0
AC010745.3	0	1	0	0	1	0	0	4	0	0	0	0	0	3	0	0	1	1	0	0	0	0	0	0	0	0	0	1	0	0	0	0	0	0	0	0	0	0	0	0	0	0	0	0	0	0	0	0	0
AC010745.4	0	0	0	0	0	0	0	1	0	0	0	0	0	0	0	0	0	0	0	0	0	0	0	0	0	0	0	0	0	0	0	0	0	0	0	0	0	0	0	0	0	0	0	0	0	0	0	0	0
AC010746.3	4	10	0	0	0	8	0	0	3	14	2	0	0	0	0	0	0	0	6	4	0	0	10	12	12	11	2	3	0	0	0	0	0	0	0	0	0	0	0	0	0	0	0	0	0	0	0	0	0
AC010747.2	0	0	0	0	0	0	0	0	0	0	0	0	0	2	0	0	0	0	0	1	0	0	0	0	0	0	0	0	0	0	0	0	0	0	0	0	0	0	0	0	0	0	0	0	0	0	0	0	0
AC010754.1	0	0	0	0	0	0	0	0	0	0	0	0	0	0	0	0	0	0	0	0	0	0	0	0	0	0	0	0	0	0	0	0	0	0	0	0	0	0	0	0	0	0	0	0	0	0	0	0	0
AC010760.1	22	17	0	0	0	0	0	0	3	51	0	0	0	38	0	0	0	0	5	2	0	0	6	17	7	0	3	17	8	6	0	0	0	0	0	0	0	0	0	0	0	0	0	0	0	0	0	0	0
AC010761.10	0	0	0	0	0	0	0	0	0	0	0	0	0	0	0	0	0	0	0	1	0	0	0	0	0	0	0	1	0	0	0	0	0	0	0	0	0	0	0	0	0	0	0	0	0	0	0	0	0
AC010761.13	0	2	1	0	1	1	0	0	0	0	0	0	0	0	0	0	0	0	0	1	0	0	0	0	0	1	0	0	0	1	0	0	0	0	0	0	0	0	0	0	0	0	0	0	0	0	0	0	0
AC010761.14	2	9	0	82	79	0	6	0	0	14	4	31	0	0	0	0	0	19	3	1	0	0	10	1	0	4	7	1	7	7	0	0	0	0	0	0	0	0	0	0	0	0	0	0	0	0	0	0	0
AC010761.6	0	7	0	1	60	9	0	0	1	5	0	0	0	0	0	0	0	12	0	0	0	0	2	0	0	3	0	3	2	2	0	0	0	0	0	0	0	0	0	0	0	0	0	0	0	0	0	0	0
AC010761.8	1	1	0	1	0	1	0	1	0	3	0	0	0	0	0	0	0	1	0	0	0	0	0	0	0	4	0	1	0	2	0	0	0	0	0	0	0	0	0	0	0	0	0	0	0	0	0	0	0
AC010761.9	0	0	0	0	0	0	0	0	0	1	0	0	0	0	0	0	0	0	2	2	0	0	0	0	0	0	0	2	0	1	0	0	0	0	0	0	0	0	0	0	0	0	0	0	0	0	0	0	0
AC010874.1	0	0	0	0	0	0	0	0	0	0	0	0	0	0	0	0	0	0	0	0	0	0	0	0	0	0	0	0	0	1	0	0	0	0	0	0	0	0	0	0	0	0	0	0	0	0	0	0	0
AC010877.1	0	0	0	0	0	0	0	0	0	0	0	0	0	0	0	1	0	0	1	0	0	0	1	0	0	0	0	1	0	0	0	0	0	0	0	0	0	0	0	0	0	0	0	0	0	0	0	0	0
AC010878.3	161	93	32	1	2	10	13	0	34	71	59	20	0	0	0	0	2	11	17	9	0	15	63	84	79	84	62	32	19	126	0	0	0	0	0	0	0	0	0	0	0	0	0	0	0	0	0	0	0
AC010880.1	0	0	0	0	0	0	0	1	0	0	0	0	0	0	0	0	0	0	0	0	0	0	0	0	0	0	0	0	1	0	0	0	0	0	0	0	0	0	0	0	0	0	0	0	0	0	0	0	0
AC010883.5	101	37	1	0	26	30	8	0	45	38	28	37	0	0	0	0	0	38	24	31	0	0	31	45	21	53	54	31	31	57	0	0	0	0	0	0	0	0	0	0	0	0	0	0	0	0	0	0	0
AC010884.1	0	0	0	0	0	0	0	0	0	0	0	0	0	0	0	0	0	0	0	0	0	0	0	1	0	0	0	0	0	0	0	0	0	0	0	0	0	0	0	0	0	0	0	0	0	0	0	0	0
AC010884.2	0	0	0	0	0	0	0	0	0	0	0	0	0	1	0	0	0	0	0	0	0	0	0	0	0	0	0	0	0	0	0	0	0	0	0	0	0	0	0	0	0	0	0	0	0	0	0	0	0
AC010886.2	0	0	0	1	0	0	0	0	0	0	0	0	2	1	0	0	0	0	0	0	0	0	0	0	2	0	0	0	1	0	0	0	0	0	0	0	0	0	0	0	0	0	0	0	0	0	0	0	0
AC010887.1	0	0	0	0	0	0	0	0	0	0	0	0	0	0	0	0	0	0	0	0	0	0	0	0	0	0	0	0	0	0	0	0	0	0	0	0	0	0	0	0	0	0	0	0	0	0	0	0	0
AC010890.1	0	0	0	0	0	0	0	1	1	0	0	0	0	0	0	0	0	0	0	0	0	1	1	0	0	0	0	0	1	0	0	0	0	0	0	0	0	0	0	0	0	0	0	0	0	0	0	0	0
AC010891.2	0	0	0	0	0	0	0	0	0	0	0	0	0	0	0	0	0	0	0	0	0	0	0	0	1	0	0	1	0	0	0	0	0	0	0	0	0	0	0	0	0	0	0	0	0	0	0	0	0
AC010894.3	8	1	13	1	28	1	0	19	0	13	0	0	0	0	0	0	0	6	3	3	0	0	6	9	25	5	16	4	2	3	0	0	0	0	0	0	0	0	0	0	0	0	0	0	0	0	0	0	0
AC010894.4	16	10	16	1	0	0	1	0	2	18	4	1	0	0	0	0	0	14	4	4	0	0	2	7	24	3	6	1	2	55	0	0	0	0	0	0	0	0	0	0	0	0	0	0	0	0	0	0	0
AC010894.5	1	0	0	0	0	0	0	0	0	0	0	0	0	0	0	0	1	1	0	0	0	1	0	0	0	0	0	0	0	0	0	0	0	0	0	0	0	0	0	0	0	0	0	0	0	0	0	0	0
AC010900.2	4	19	1	0	0	0	0	0	0	25	0	0	0	0	0	0	0	5	8	3	0	0	7	5	0	3	10	7	10	10	0	0	0	0	0	0	0	0	0	0	0	0	0	0	0	0	0	0	0
AC010904.1	4	12	1	0	0	7	1	0	3	18	1	0	0	3	0	0	0	6	1	4	0	0	4	15	16	12	12	7	4	17	0	0	0	0	0	0	0	0	0	0	0	0	0	0	0	0	0	0	0
AC010907.2	0	0	0	0	0	1	0	0	0	0	0	1	0	0	0	0	0	0	0	1	0	0	0	0	0	0	0	0	0	1	0	0	0	0	0	0	0	0	0	0	0	0	0	0	0	0	0	0	0
AC010907.5	0	1	0	0	0	0	0	3	0	0	0	0	2	1	0	0	0	0	1	1	0	0	0	0	0	0	0	2	0	0	0	0	0	0	0	0	0	0	0	0	0	0	0	0	0	0	0	0	0
AC010928.1	0	0	0	0	0	0	0	0	0	0	0	0	0	0	0	0	0	0	0	0	0	0	0	0	0	0	0	0	0	0	0	0	0	0	0	0	0	0	0	0	0	0	0	0	0	0	0	0	0
AC010930.1	0	0	0	0	0	0	0	0	0	0	0	0	0	0	0	0	0	0	0	1	0	0	0	0	0	0	2	0	0	0	0	0	0	0	0	0	0	0	0	0	0	0	0	0	0	0	0	0	0
AC010967.1	0	0	0	0	0	0	0	0	0	0	0	0	0	0	0	0	0	0	0	0	0	1	0	0	0	0	0	0	0	0	0	0	0	0	0	0	0	0	0	0	0	0	0	0	0	0	0	0	0
AC010967.2	0	0	0	0	0	0	0	0	0	0	0	0	0	0	0	0	0	0	2	0	0	0	1	0	0	0	0	0	0	0	0	0	0	0	0	0	0	0	0	0	0	0	0	0	0	0	0	0	0
AC010967.3	0	0	0	0	0	0	0	0	0	0	0	0	0	0	0	0	0	0	0	0	0	0	0	0	0	0	0	0	0	0	0	0	0	0	0	0	0	0	0	0	0	0	0	0	0	0	0	0	0
AC010969.1	1	0	0	2	0	0	1	0	1	1	0	0	0	0	0	0	0	0	0	1	0	0	0	1	0	1	0	0	1	3	0	0	0	0	0	0	0	0	0	0	0	0	0	0	0	0	0	0	0
AC010970.1	0	0	0	0	0	0	0	1	0	0	1	0	0	1	1	3	0	0	0	0	0	0	0	0	0	0	0	0	0	0	0	0	0	0	0	0	0	0	0	0	0	0	0	0	0	0	0	0	0
AC010970.2	1	0	0	0	0	0	0	0	0	0	1	0	0	0	0	0	0	0	0	0	0	0	0	0	0	0	0	0	0	0	0	0	0	0	0	0	0	0	0	0	0	0	0	0	0	0	0	0	0
AC010971.1	0	0	0	0	0	0	0	0	0	0	0	0	0	0	0	0	0	0	0	1	0	1	0	0	1	0	0	0	0	0	0	0	0	0	0	0	0	0	0	0	0	0	0	0	0	0	0	0	0
AC010974.3	0	0	0	0	0	0	0	0	0	0	0	0	0	0	0	0	0	0	0	0	0	0	0	0	0	0	0	0	0	0	0	0	0	0	0	0	0	0	0	0	0	0	0	0	0	0	0	0	0
AC010975.1	0	0	0	0	0	0	0	0	0	0	0	1	0	0	0	0	0	0	0	0	0	1	0	0	0	1	0	0	0	0	0	0	0	0	0	0	0	0	0	0	0	0	0	0	0	0	0	0	0
AC010975.2	0	0	0	0	0	0	0	0	0	0	0	0	0	0	0	0	0	0	0	0	0	0	0	0	0	0	0	0	0	0	0	0	0	0	0	0	0	0	0	0	0	0	0	0	0	0	0	0	0
AC010976.2	0	2	1	2	4	0	0	0	0	0	0	2	0	0	1	0	0	1	1	1	0	4	0	2	1	0	1	2	0	0	0	0	0	0	0	0	0	0	0	0	0	0	0	0	0	0	0	0	0
AC010980.2	26	3	0	89	0	0	0	3	6	1	6	2	3	2	2	0	0	0	8	0	0	2	2	4	0	3	8	11	7	6	0	0	0	0	0	0	0	0	0	0	0	0	0	0	0	0	0	0	0
AC010982.1	27	13	0	125	0	0	1	0	10	11	3	0	0	0	1	0	1	16	2	16	0	0	14	24	3	7	33	8	11	18	0	0	0	0	0	0	0	0	0	0	0	0	0	0	0	0	0	0	0
AC010982.2	1	1	0	0	0	0	0	0	0	0	1	0	0	0	0	0	0	0	0	0	0	0	0	0	0	0	0	0	0	0	0	0	0	0	0	0	0	0	0	0	0	0	0	0	0	0	0	0	0
AC010983.1	1	0	2	0	0	0	0	0	0	1	0	0	0	0	0	0	0	0	0	0	0	0	1	0	0	0	0	1	0	0	0	0	0	0	0	0	0	0	0	0	0	0	0	0	0	0	0	0	0
AC010984.3	1	1	0	0	0	0	0	1	1	0	0	0	0	3	2	0	0	0	1	4	0	0	3	0	2	0	0	3	1	0	0	0	0	0	0	0	0	0	0	0	0	0	0	0	0	0	0	0	0
AC010984.4	1	0	0	0	0	1	0	0	0	0	0	0	0	0	0	0	0	0	0	0	0	0	0	1	0	0	0	0	0	0	0	0	0	0	0	0	0	0	0	0	0	0	0	0	0	0	0	0	0
AC010987.5	0	0	0	0	0	0	0	0	0	0	0	0	0	0	0	0	0	0	0	0	0	0	0	0	0	0	0	0	0	0	0	0	0	0	0	0	0	0	0	0	0	0	0	0	0	0	0	0	0
AC010987.6	0	0	0	0	0	0	0	0	0	0	0	0	0	0	0	0	0	0	0	0	0	0	0	0	0	0	0	0	0	1	0	0	0	0	0	0	0	0	0	0	0	0	0	0	0	0	0	0	0
AC010999.1	0	0	0	0	0	0	0	0	0	0	0	0	0	0	0	0	0	0	0	0	0	0	0	0	0	0	0	0	0	0	0	0	0	0	0	0	0	0	0	0	0	0	0	0	0	0	0	0	0
AC011073.1	0	0	0	0	0	0	0	0	0	0	0	0	0	0	0	0	0	0	0	1	1	0	0	0	0	0	0	0	0	0	0	0	0	0	0	0	0	0	0	0	0	0	0	0	0	0	0	0	0
AC011193.1	0	0	0	0	0	0	0	0	0	0	0	0	0	0	0	0	0	1	0	0	0	0	0	0	0	0	0	1	0	0	0	0	0	0	0	0	0	0	0	0	0	0	0	0	0	0	0	0	0
AC011196.3	0	0	0	0	0	0	0	0	0	0	0	0	0	0	0	0	0	0	0	0	0	0	0	0	0	0	0	1	0	0	0	0	0	0	0	0	0	0	0	0	0	0	0	0	0	0	0	0	0
AC011225.1	2	1	0	0	0	0	0	0	0	0	0	2	0	0	0	0	0	1	0	1	0	0	0	1	0	0	0	0	1	0	0	0	0	0	0	0	0	0	0	0	0	0	0	0	0	0	0	0	0
AC011233.2	0	0	0	0	0	0	0	0	0	0	0	0	0	0	0	0	0	0	0	0	0	0	0	0	0	0	0	0	0	0	0	0	0	0	0	0	0	0	0	0	0	0	0	0	0	0	0	0	0
AC011239.1	0	0	0	0	0	0	0	0	1	0	0	0	0	0	0	0	0	0	0	0	0	1	0	1	0	0	0	1	0	0	0	0	0	0	0	0	0	0	0	0	0	0	0	0	0	0	0	0	0
AC011242.5	1	1	1	0	0	0	0	1	0	0	0	4	1	1	2	0	2	0	1	0	0	0	7	8	0	2	5	1	1	0	0	0	0	0	0	0	0	0	0	0	0	0	0	0	0	0	0	0	0
AC011242.6	1	0	0	0	0	0	0	0	0	0	0	0	0	0	0	0	0	0	0	0	0	0	0	0	0	0	0	0	0	0	0	0	0	0	0	0	0	0	0	0	0	0	0	0	0	0	0	0	0
AC011243.1	1	0	0	0	0	0	0	0	0	0	0	0	0	0	0	0	0	0	0	0	0	0	0	0	0	1	0	0	0	0	0	0	0	0	0	0	0	0	0	0	0	0	0	0	0	0	0	0	0
AC011247.3	0	0	43	0	0	0	0	0	0	0	3	1	0	29	0	0	0	0	0	2	0	1	1	0	0	0	0	0	0	0	0	0	0	0	0	0	0	0	0	0	0	0	0	0	0	0	0	0	0
AC011284.3	0	0	0	0	0	0	0	0	0	0	0	0	0	0	0	0	0	0	0	0	0	0	0	0	0	0	0	0	0	0	0	0	0	0	0	0	0	0	0	0	0	0	0	0	0	0	0	0	0
AC011286.1	0	0	0	0	0	0	0	0	0	0	0	0	0	0	0	0	0	0	0	1	0	1	1	1	0	0	0	0	1	0	0	0	0	0	0	0	0	0	0	0	0	0	0	0	0	0	0	0	0
AC011288.2	0	1	0	3	1	1	0	1	0	0	0	3	0	0	2	3	4	43	2	0	0	1	0	0	0	1	1	0	0	0	0	0	0	0	0	0	0	0	0	0	0	0	0	0	0	0	0	0	0
AC011290.4	0	0	0	0	0	0	0	0	0	0	0	0	0	0	0	0	0	0	0	0	0	0	0	0	5	0	0	0	0	0	0	0	0	0	0	0	0	0	0	0	0	0	0	0	0	0	0	0	0
AC011290.5	19	12	0	0	0	0	0	0	5	8	5	0	0	0	0	0	0	6	11	9	0	0	14	16	17	10	5	1	7	27	0	0	0	0	0	0	0	0	0	0	0	0	0	0	0	0	0	0	0
AC011293.1	0	0	0	0	0	0	0	0	0	0	0	0	0	0	0	0	0	0	0	0	0	0	0	0	0	0	0	0	0	0	0	0	0	0	0	0	0	0	0	0	0	0	0	0	0	0	0	0	0
AC011294.3	1	0	0	0	0	0	0	0	0	0	0	0	0	0	0	0	0	0	0	0	0	1	0	0	0	0	0	0	0	0	0	0	0	0	0	0	0	0	0	0	0	0	0	0	0	0	0	0	0
AC011298.1	0	0	0	0	0	0	0	0	0	0	0	0	0	0	0	0	0	1	0	0	0	0	0	0	0	0	0	0	0	0	0	0	0	0	0	0	0	0	0	0	0	0	0	0	0	0	0	0	0
AC011298.2	0	0	1	0	0	1	0	0	0	0	0	0	0	1	0	0	0	0	1	2	0	3	2	1	0	0	0	1	0	0	0	0	0	0	0	0	0	0	0	0	0	0	0	0	0	0	0	0	0
AC011306.1	0	0	0	0	0	0	0	0	0	0	0	0	0	0	0	0	0	0	0	0	0	0	0	0	0	0	0	0	0	0	0	0	0	0	0	0	0	0	0	0	0	0	0	0	0	0	0	0	0
AC011306.2	0	0	0	0	0	0	0	0	0	0	0	0	0	0	0	0	0	0	0	0	0	0	0	0	0	0	1	0	0	0	0	0	0	0	0	0	0	0	0	0	0	0	0	0	0	0	0	0	0
AC011308.1	0	0	0	0	0	0	0	0	0	0	0	0	0	0	0	0	0	0	0	0	0	0	0	0	0	0	0	0	0	0	0	0	0	0	0	0	0	0	0	0	0	0	0	0	0	0	0	0	0
AC011313.1	0	0	0	0	0	0	0	0	0	0	0	0	0	0	0	0	0	0	0	0	0	0	0	0	0	0	0	0	0	0	0	0	0	0	0	0	0	0	0	0	0	0	0	0	0	0	0	0	0
AC011322.1	17	8	0	0	2	5	0	0	12	1	2	4	0	0	1	0	0	12	12	57	0	11	11	2	2	4	4	14	6	13	0	0	0	0	0	0	0	0	0	0	0	0	0	0	0	0	0	0	0
AC011330.5	31	31	4	1	0	2	5	0	1	19	26	15	0	0	1	1	7	18	11	10	0	0	24	8	11	32	23	15	12	17	0	0	0	0	0	0	0	0	0	0	0	0	0	0	0	0	0	0	0
AC011330.6	2	2	0	0	0	0	1	1	6	1	10	4	0	0	1	0	0	3	6	1	0	0	3	0	6	1	9	2	1	12	0	0	0	0	0	0	0	0	0	0	0	0	0	0	0	0	0	0	0
AC011343.1	0	3	0	2	0	0	0	0	0	0	0	0	0	0	0	1	1	1	1	3	0	0	1	1	0	0	0	0	1	1	0	0	0	0	0	0	0	0	0	0	0	0	0	0	0	0	0	0	0
AC011357.1	0	0	0	0	0	0	0	0	0	0	0	0	0	0	0	0	0	0	0	0	0	0	0	0	0	0	0	0	0	0	0	0	0	0	0	0	0	0	0	0	0	0	0	0	0	0	0	0	0
AC011363.1	0	0	0	0	0	0	0	0	0	0	0	0	0	0	0	0	0	0	0	0	0	0	0	0	0	0	0	0	0	0	0	0	0	0	0	0	0	0	0	0	0	0	0	0	0	0	0	0	0
AC011366.3	2	0	1	0	0	1	0	0	0	0	14	0	0	0	0	0	0	3	3	10	0	2	2	1	0	0	6	5	0	1	0	0	0	0	0	0	0	0	0	0	0	0	0	0	0	0	0	0	0
AC011379.1	0	0	0	0	0	0	0	0	0	0	0	0	0	0	0	0	0	0	0	0	0	0	0	0	0	0	0	0	0	0	0	0	0	0	0	0	0	0	0	0	0	0	0	0	0	0	0	0	0
AC011385.1	2	11	18	49	22	60	0	0	0	101	1	6	0	2	0	4	2	0	8	1	5	1	0	6	2	4	8	11	4	2	0	0	0	0	0	0	0	0	0	0	0	0	0	0	0	0	0	0	0
AC011385.2	2	17	3	93	19	57	0	1	1	33	0	2	0	6	0	6	7	1	0	1	0	9	2	3	5	5	2	1	3	7	0	0	0	0	0	0	0	0	0	0	0	0	0	0	0	0	0	0	0
AC011406.2	1	0	0	0	0	0	0	0	0	0	0	0	0	0	0	0	0	0	0	0	0	0	0	0	0	0	0	0	0	0	0	0	0	0	0	0	0	0	0	0	0	0	0	0	0	0	0	0	0
AC011407.1	0	0	0	0	0	0	0	0	0	0	0	0	0	0	0	0	0	0	0	0	0	0	0	0	0	0	0	0	0	0	0	0	0	0	0	0	0	0	0	0	0	0	0	0	0	0	0	0	0
AC011410.1	0	0	0	0	0	0	0	0	0	0	0	0	0	0	0	0	0	0	0	0	0	0	0	0	0	0	0	0	0	0	0	0	0	0	0	0	0	0	0	0	0	0	0	0	0	0	0	0	0
AC011416.1	0	0	0	0	0	0	0	0	0	0	0	0	0	0	0	0	0	0	0	0	0	0	0	0	0	0	0	0	0	0	0	0	0	0	0	0	0	0	0	0	0	0	0	0	0	0	0	0	0
AC011431.1	0	0	0	0	0	0	0	0	0	0	0	0	0	0	0	0	0	0	1	0	0	0	0	1	0	0	0	0	0	0	0	0	0	0	0	0	0	0	0	0	0	0	0	0	0	0	0	0	0
AC011431.2	0	0	0	0	0	0	0	0	0	0	0	0	0	0	0	0	0	0	0	0	0	0	0	0	0	0	0	0	0	0	0	0	0	0	0	0	0	0	0	0	0	0	0	0	0	0	0	0	0
AC011450.1	0	0	0	0	0	0	0	0	1	0	0	0	0	0	0	0	0	0	0	0	0	0	0	0	0	0	1	0	1	0	0	0	0	0	0	0	0	0	0	0	0	0	0	0	0	0	0	0	0
AC011453.1	0	1	1	1	0	0	0	0	0	1	0	0	0	1	0	0	0	0	0	0	1	0	0	0	0	1	0	0	0	0	0	0	0	0	0	0	0	0	0	0	0	0	0	0	0	0	0	0	0
AC011456.1	0	0	0	0	0	0	0	0	0	0	0	0	0	0	0	0	0	0	0	0	0	0	0	0	0	0	0	0	0	0	0	0	0	0	0	0	0	0	0	0	0	0	0	0	0	0	0	0	0
AC011465.1	0	0	0	0	0	0	0	0	0	0	0	0	0	0	0	0	0	0	0	0	0	0	0	0	0	0	0	0	0	0	0	0	0	0	0	0	0	0	0	0	0	0	0	0	0	0	0	0	0
AC011467.1	0	0	0	0	0	0	0	0	0	0	0	0	0	0	0	0	0	0	0	0	0	1	0	0	0	0	0	0	0	0	0	0	0	0	0	0	0	0	0	0	0	0	0	0	0	0	0	0	0
AC011475.1	12	19	73	8	4	52	6	0	17	65	9	17	0	0	0	1	4	55	3	17	1	1	6	15	5	32	28	19	22	17	0	0	0	0	0	0	0	0	0	0	0	0	0	0	0	0	0	0	0
AC011477.1	0	0	0	0	0	0	0	0	0	0	0	0	0	0	0	0	0	0	0	0	0	0	0	0	0	0	0	0	0	0	0	0	0	0	0	0	0	0	0	0	0	0	0	0	0	0	0	0	0
AC011478.1	0	0	0	0	0	0	0	0	0	0	0	0	0	0	0	0	0	0	0	0	0	0	1	0	0	0	0	0	0	0	0	0	0	0	0	0	0	0	0	0	0	0	0	0	0	0	0	0	0
AC011484.1	2	4	2	0	0	1	5	0	0	18	12	0	0	2	3	0	0	1	10	40	0	15	1	6	3	3	0	3	1	12	0	0	0	0	0	0	0	0	0	0	0	0	0	0	0	0	0	0	0
AC011498.1	5	8	6	49	49	1	0	1	7	6	0	9	3	9	0	1	3	4	0	2	0	0	3	1	1	6	9	6	4	1	0	0	0	0	0	0	0	0	0	0	0	0	0	0	0	0	0	0	0
AC011499.1	2	0	0	3	4	0	1	0	0	1	0	2	0	0	0	2	1	0	0	0	5	1	0	0	0	0	0	0	0	0	0	0	0	0	0	0	0	0	0	0	0	0	0	0	0	0	0	0	0
AC011500.1	2	13	0	7	0	0	2	0	6	2	4	0	0	0	1	0	0	0	0	0	0	0	3	5	0	4	7	7	1	4	0	0	0	0	0	0	0	0	0	0	0	0	0	0	0	0	0	0	0
AC011513.4	5	1	13	0	0	1	0	0	0	0	0	0	0	0	0	0	0	0	1	17	0	1	6	3	5	20	5	4	6	21	0	0	0	0	0	0	0	0	0	0	0	0	0	0	0	0	0	0	0
AC011515.2	12	7	0	0	0	0	0	0	11	4	11	0	0	0	0	0	0	16	20	34	0	0	5	15	6	10	15	4	3	16	0	0	0	0	0	0	0	0	0	0	0	0	0	0	0	0	0	0	0
AC011516.1	0	0	1	0	0	0	0	0	0	0	0	0	0	0	0	0	0	0	0	0	0	0	0	0	0	0	0	0	0	0	0	0	0	0	0	0	0	0	0	0	0	0	0	0	0	0	0	0	0
AC011516.2	1	0	0	0	0	0	0	0	1	0	1	0	0	23	0	0	0	1	0	1	0	0	0	0	0	0	0	2	0	0	0	0	0	0	0	0	0	0	0	0	0	0	0	0	0	0	0	0	0
AC011518.1	1	0	0	0	0	0	0	0	0	0	0	1	1	0	0	0	1	2	0	2	0	0	0	1	0	0	0	5	2	0	0	0	0	0	0	0	0	0	0	0	0	0	0	0	0	0	0	0	0
AC011518.2	1	0	0	0	0	0	0	0	0	0	0	0	0	0	0	0	0	0	0	0	0	0	0	0	0	1	0	2	1	0	0	0	0	0	0	0	0	0	0	0	0	0	0	0	0	0	0	0	0
AC011523.2	0	0	0	0	0	0	0	0	0	0	0	0	0	0	1	0	0	0	0	1	0	0	0	0	0	0	1	0	0	0	0	0	0	0	0	0	0	0	0	0	0	0	0	0	0	0	0	0	0
AC011524.1	0	0	0	0	0	0	0	0	0	0	0	0	0	0	0	0	0	0	0	0	0	0	0	0	0	0	0	0	0	0	0	0	0	0	0	0	0	0	0	0	0	0	0	0	0	0	0	0	0
AC011524.2	1	0	0	0	1	1	0	0	0	0	0	0	0	0	0	0	1	0	0	2	0	1	0	0	0	1	1	0	0	0	0	0	0	0	0	0	0	0	0	0	0	0	0	0	0	0	0	0	0
AC011524.3	0	0	0	0	0	0	0	0	0	0	0	0	0	0	0	0	0	22	0	0	0	0	0	0	2	0	0	0	0	0	0	0	0	0	0	0	0	0	0	0	0	0	0	0	0	0	0	0	0
AC011525.2	1	3	1	1	0	0	0	2	1	0	0	1	3	1	5	0	0	0	0	2	0	0	1	0	1	0	2	0	1	2	0	0	0	0	0	0	0	0	0	0	0	0	0	0	0	0	0	0	0
AC011525.4	0	2	0	1	0	0	0	2	0	0	0	2	0	0	0	0	0	0	0	0	0	0	0	0	0	1	0	2	0	0	0	0	0	0	0	0	0	0	0	0	0	0	0	0	0	0	0	0	0
AC011526.1	1	0	0	0	2	0	0	0	1	0	4	1	0	0	0	0	0	0	2	5	0	3	0	1	1	0	1	1	1	1	0	0	0	0	0	0	0	0	0	0	0	0	0	0	0	0	0	0	0
AC011530.4	0	0	0	0	0	0	0	0	0	0	0	0	0	0	0	0	0	0	0	0	0	0	0	0	0	0	0	0	0	0	0	0	0	0	0	0	0	0	0	0	0	0	0	0	0	0	0	0	0
AC011551.3	1	2	0	38	13	0	0	0	0	0	0	0	0	0	0	0	0	0	1	0	0	0	0	1	2	2	0	0	0	1	0	0	0	0	0	0	0	0	0	0	0	0	0	0	0	0	0	0	0
AC011558.5	0	0	0	0	0	0	0	0	0	4	0	20	0	0	0	1	0	0	0	0	0	0	2	0	1	2	1	0	1	0	0	0	0	0	0	0	0	0	0	0	0	0	0	0	0	0	0	0	0
AC011591.1	0	0	0	0	0	0	0	0	0	0	0	0	0	0	0	0	0	0	0	0	0	0	0	0	0	0	0	0	0	0	0	0	0	0	0	0	0	0	0	0	0	0	0	0	0	0	0	0	0
AC011625.1	0	0	0	0	0	0	0	0	0	0	0	0	0	0	0	0	0	0	0	0	0	0	0	0	0	2	0	1	0	0	0	0	0	0	0	0	0	0	0	0	0	0	0	0	0	0	0	0	0
AC011626.1	0	0	0	0	0	0	0	0	0	0	0	0	0	0	0	0	0	0	0	0	0	0	0	1	0	0	0	0	0	0	0	0	0	0	0	0	0	0	0	0	0	0	0	0	0	0	0	0	0
AC011648.1	0	0	0	0	0	0	0	0	0	0	0	14	0	0	0	1	0	0	0	0	0	0	1	0	0	4	1	1	0	2	0	0	0	0	0	0	0	0	0	0	0	0	0	0	0	0	0	0	0
AC011652.1	0	0	0	0	0	0	0	0	0	0	0	0	0	0	0	0	0	0	0	0	0	0	0	0	0	0	0	0	0	0	0	0	0	0	0	0	0	0	0	0	0	0	0	0	0	0	0	0	0
AC011652.2	0	0	0	0	0	0	0	0	0	0	0	0	0	0	0	0	0	0	0	0	0	0	0	0	0	0	0	0	0	0	0	0	0	0	0	0	0	0	0	0	0	0	0	0	0	0	0	0	0
AC011718.1	4	2	3	2	1	0	0	1	0	0	3	10	1	4	0	0	1	1	0	5	1	4	0	3	1	4	2	2	3	5	0	0	0	0	0	0	0	0	0	0	0	0	0	0	0	0	0	0	0
AC011718.2	0	0	1	1	0	0	0	0	1	0	0	0	0	1	1	0	0	0	0	0	0	1	1	2	0	1	2	0	1	0	0	0	0	0	0	0	0	0	0	0	0	0	0	0	0	0	0	0	0
AC011718.3	0	0	0	0	0	0	0	0	0	0	0	0	0	0	0	0	0	0	0	0	0	0	0	0	0	0	0	0	0	0	0	0	0	0	0	0	0	0	0	0	0	0	0	0	0	0	0	0	0
AC011737.2	0	0	0	0	0	0	0	0	0	0	0	0	0	0	0	0	0	0	0	0	0	0	0	0	0	0	0	0	0	0	0	0	0	0	0	0	0	0	0	0	0	0	0	0	0	0	0	0	0
AC011738.1	0	0	0	0	0	0	0	0	0	0	0	0	0	0	0	0	0	0	0	0	0	0	0	0	0	0	0	0	0	0	0	0	0	0	0	0	0	0	0	0	0	0	0	0	0	0	0	0	0
AC011738.4	1	1	0	0	0	0	0	0	0	0	0	0	0	1	1	0	0	0	0	1	0	4	2	1	0	0	0	1	0	0	0	0	0	0	0	0	0	0	0	0	0	0	0	0	0	0	0	0	0
AC011742.3	0	0	0	1	0	0	0	0	0	0	0	0	0	0	0	0	0	0	0	0	0	0	0	0	0	0	0	0	0	0	0	0	0	0	0	0	0	0	0	0	0	0	0	0	0	0	0	0	0
AC011742.5	0	0	0	0	0	4	0	0	0	5	0	0	0	0	0	0	0	0	0	0	0	0	1	1	0	0	0	6	0	0	0	0	0	0	0	0	0	0	0	0	0	0	0	0	0	0	0	0	0
AC011747.3	11	3	9	0	0	0	0	0	0	0	0	15	0	0	0	0	0	1	0	3	0	0	3	4	2	2	2	5	0	0	0	0	0	0	0	0	0	0	0	0	0	0	0	0	0	0	0	0	0
AC011747.4	48	9	20	8	5	5	2	0	4	25	5	2	0	0	23	2	0	2	8	16	0	2	20	43	17	56	54	25	17	10	0	0	0	0	0	0	0	0	0	0	0	0	0	0	0	0	0	0	0
AC011747.6	0	0	0	0	0	0	0	0	2	0	0	0	0	0	0	1	0	0	0	1	0	1	1	1	0	1	0	1	0	0	0	0	0	0	0	0	0	0	0	0	0	0	0	0	0	0	0	0	0
AC011747.7	10	3	0	0	0	2	0	2	3	1	6	15	2	0	1	0	0	1	6	16	0	1	7	3	1	6	13	0	10	7	0	0	0	0	0	0	0	0	0	0	0	0	0	0	0	0	0	0	0
AC011748.1	0	0	0	0	0	0	0	0	0	0	0	0	0	0	0	0	0	0	0	0	0	0	0	0	0	0	0	0	0	0	0	0	0	0	0	0	0	0	0	0	0	0	0	0	0	0	0	0	0
AC011752.1	0	2	0	0	0	0	0	0	0	0	0	0	0	0	1	0	0	0	0	0	0	2	1	0	1	0	0	1	0	0	0	0	0	0	0	0	0	0	0	0	0	0	0	0	0	0	0	0	0
AC011753.5	0	0	0	3	3	0	0	0	2	1	0	0	1	2	1	0	0	0	0	0	0	0	0	0	0	1	0	0	0	0	0	0	0	0	0	0	0	0	0	0	0	0	0	0	0	0	0	0	0
AC011753.6	1	3	0	0	0	0	0	0	0	0	0	0	0	0	0	0	0	1	0	4	0	5	2	1	1	1	0	3	2	0	0	0	0	0	0	0	0	0	0	0	0	0	0	0	0	0	0	0	0
AC011754.1	0	0	0	0	0	0	0	0	0	0	0	0	0	0	0	0	0	0	0	0	0	0	0	0	0	0	0	1	0	0	0	0	0	0	0	0	0	0	0	0	0	0	0	0	0	0	0	0	0
AC011755.1	0	0	0	0	0	0	0	0	0	0	0	0	0	0	0	0	0	0	0	0	0	0	0	0	1	0	0	0	0	0	0	0	0	0	0	0	0	0	0	0	0	0	0	0	0	0	0	0	0
AC011816.1	8	1	0	0	0	0	0	1	4	5	8	6	0	0	23	0	0	2	2	4	0	0	2	18	6	10	14	5	4	2	0	0	0	0	0	0	0	0	0	0	0	0	0	0	0	0	0	0	0
AC011891.5	0	0	0	0	0	0	0	0	0	0	1	0	0	0	0	0	0	0	0	0	0	1	3	0	0	0	0	0	0	0	0	0	0	0	0	0	0	0	0	0	0	0	0	0	0	0	0	0	0
AC011893.3	3	7	0	0	0	0	0	0	0	0	1	0	0	0	0	0	0	2	0	0	0	0	5	1	1	0	1	1	0	1	0	0	0	0	0	0	0	0	0	0	0	0	0	0	0	0	0	0	0
AC011897.1	0	0	0	0	0	0	0	0	0	0	0	0	0	0	0	0	0	0	0	0	0	0	0	0	0	0	0	0	0	0	0	0	0	0	0	0	0	0	0	0	0	0	0	0	0	0	0	0	0
AC011897.2	0	0	0	0	0	0	0	0	0	0	0	0	0	0	0	0	0	0	0	0	0	0	0	0	0	0	0	0	0	0	0	0	0	0	0	0	0	0	0	0	0	0	0	0	0	0	0	0	0
AC011899.10	2	0	1	0	0	0	0	1	0	0	0	0	2	0	1	0	0	1	0	2	0	2	2	1	0	0	0	1	2	1	0	0	0	0	0	0	0	0	0	0	0	0	0	0	0	0	0	0	0
AC011899.9	98	271	35	11	104	93	21	1	223	174	94	212	3	3	22	0	0	262	293	317	0	285	194	279	31	283	455	229	55	55	0	0	0	0	0	0	0	0	0	0	0	0	0	0	0	0	0	0	0
AC011901.2	0	0	0	0	0	0	0	0	0	0	0	0	0	0	0	0	0	0	0	0	0	0	0	0	0	0	0	0	0	0	0	0	0	0	0	0	0	0	0	0	0	0	0	0	0	0	0	0	0
AC011933.1	0	0	0	0	0	0	0	0	0	0	0	0	0	0	0	0	0	0	0	0	0	0	0	0	0	0	0	0	0	0	0	0	0	0	0	0	0	0	0	0	0	0	0	0	0	0	0	0	0
AC011933.2	23	10	5	3	1	1	0	0	14	1	40	50	0	0	0	0	0	55	41	70	5	5	44	23	19	17	25	23	13	29	0	0	0	0	0	0	0	0	0	0	0	0	0	0	0	0	0	0	0
AC011994.1	0	0	0	0	0	0	0	0	0	0	0	0	0	0	0	0	0	0	0	0	0	0	0	0	0	0	0	0	0	0	0	0	0	0	0	0	0	0	0	0	0	0	0	0	0	0	0	0	0
AC011995.1	0	0	0	0	0	0	0	0	0	0	0	0	0	0	0	0	0	0	0	0	0	0	0	1	0	0	0	0	4	1	0	0	0	0	0	0	0	0	0	0	0	0	0	0	0	0	0	0	0
AC011995.3	0	0	0	0	0	0	0	0	0	0	0	0	0	0	0	0	0	0	0	0	0	0	0	0	0	0	0	1	0	0	0	0	0	0	0	0	0	0	0	0	0	0	0	0	0	0	0	0	0
AC011997.1	0	3	0	0	1	0	0	0	1	0	0	0	0	0	0	0	0	0	4	1	0	0	0	2	0	0	0	1	0	3	0	0	0	0	0	0	0	0	0	0	0	0	0	0	0	0	0	0	0
AC011998.1	0	0	0	0	0	0	0	0	0	0	0	0	0	0	0	0	0	0	0	0	0	0	0	0	0	0	0	0	0	0	0	0	0	0	0	0	0	0	0	0	0	0	0	0	0	0	0	0	0
AC011998.2	0	0	0	0	0	0	0	0	0	0	0	0	0	0	0	0	0	1	0	0	0	0	0	0	0	0	0	0	0	0	0	0	0	0	0	0	0	0	0	0	0	0	0	0	0	0	0	0	0
AC011998.4	8	1	0	3	2	3	1	0	1	1	0	1	0	0	0	1	3	1	0	4	0	1	6	0	4	2	6	5	2	5	0	0	0	0	0	0	0	0	0	0	0	0	0	0	0	0	0	0	0
AC011999.1	1	0	24	0	1	0	0	0	0	2	0	1	1	0	0	0	0	1	0	0	0	0	0	0	0	2	5	2	3	2	0	0	0	0	0	0	0	0	0	0	0	0	0	0	0	0	0	0	0
AC012003.1	0	0	0	0	0	0	0	0	0	0	0	0	0	0	0	0	0	0	0	0	0	0	0	1	0	0	0	0	0	0	0	0	0	0	0	0	0	0	0	0	0	0	0	0	0	0	0	0	0
AC012005.2	1	1	0	0	0	0	0	0	0	0	0	0	0	0	0	0	0	0	0	0	0	0	0	0	0	0	0	0	0	0	0	0	0	0	0	0	0	0	0	0	0	0	0	0	0	0	0	0	0
AC012047.1	0	0	0	0	0	0	0	0	0	0	0	0	0	0	0	0	0	0	0	0	0	0	0	0	0	0	0	0	0	0	0	0	0	0	0	0	0	0	0	0	0	0	0	0	0	0	0	0	0
AC012050.1	0	0	0	0	0	0	0	0	0	0	0	0	0	0	0	0	0	0	0	0	0	0	0	0	0	0	0	0	0	0	0	0	0	0	0	0	0	0	0	0	0	0	0	0	0	0	0	0	0
AC012065.4	1	0	0	0	0	0	0	0	0	0	0	0	0	0	0	0	1	0	0	0	0	0	0	0	0	0	0	0	0	0	0	0	0	0	0	0	0	0	0	0	0	0	0	0	0	0	0	0	0
AC012065.5	6	12	3	4	1	3	1	0	1	7	5	3	0	0	1	3	2	4	9	14	0	2	10	6	2	4	4	3	6	12	0	0	0	0	0	0	0	0	0	0	0	0	0	0	0	0	0	0	0
AC012065.7	5	5	0	2	0	0	6	0	1	4	3	14	0	0	0	0	0	0	14	26	0	1	4	3	1	9	10	2	6	6	0	0	0	0	0	0	0	0	0	0	0	0	0	0	0	0	0	0	0
AC012066.1	42	19	6	9	3	2	2	22	6	55	20	42	0	0	1	0	0	47	10	13	3	28	30	24	22	15	36	16	8	40	0	0	0	0	0	0	0	0	0	0	0	0	0	0	0	0	0	0	0
AC012067.1	0	0	0	0	0	0	0	0	0	0	0	0	0	0	0	0	0	0	0	0	0	0	0	0	0	0	0	0	0	0	0	0	0	0	0	0	0	0	0	0	0	0	0	0	0	0	0	0	0
AC012074.1	10	15	2	0	0	0	19	0	1	7	6	5	0	0	0	0	0	3	3	6	0	0	6	2	4	16	52	5	13	14	0	0	0	0	0	0	0	0	0	0	0	0	0	0	0	0	0	0	0
AC012074.2	23	37	49	0	7	0	2	0	7	4	11	0	0	0	6	0	0	45	18	6	0	0	20	5	8	17	19	6	6	23	0	0	0	0	0	0	0	0	0	0	0	0	0	0	0	0	0	0	0
AC012075.1	5	6	0	0	0	0	0	0	8	1	1	1	0	0	0	0	0	2	0	0	0	1	0	0	1	0	1	0	2	1	0	0	0	0	0	0	0	0	0	0	0	0	0	0	0	0	0	0	0
AC012075.2	0	0	0	0	0	0	0	0	0	0	0	0	0	0	0	0	0	0	1	0	0	0	0	0	1	0	0	0	0	0	0	0	0	0	0	0	0	0	0	0	0	0	0	0	0	0	0	0	0
AC012078.2	1	0	0	0	0	0	0	1	2	0	0	0	0	0	0	0	0	0	0	0	0	2	0	0	0	0	0	0	0	0	0	0	0	0	0	0	0	0	0	0	0	0	0	0	0	0	0	0	0
AC012119.1	0	0	0	0	0	0	0	0	0	0	0	0	0	0	0	0	0	0	0	0	0	0	0	0	0	0	0	0	0	0	0	0	0	0	0	0	0	0	0	0	0	0	0	0	0	0	0	0	0
AC012123.1	3	8	0	0	0	0	0	0	5	0	2	0	0	0	0	0	0	25	8	2	0	156	2	1	3	7	9	3	0	0	0	0	0	0	0	0	0	0	0	0	0	0	0	0	0	0	0	0	0
AC012146.7	90	83	26	40	19	76	15	2	24	43	55	46	3	0	2	0	0	29	57	97	0	0	57	20	19	28	38	46	39	91	0	0	0	0	0	0	0	0	0	0	0	0	0	0	0	0	0	0	0
AC012150.1	0	0	0	0	0	0	0	0	0	0	0	0	0	0	0	0	0	0	0	0	0	0	0	0	0	0	0	0	0	0	0	0	0	0	0	0	0	0	0	0	0	0	0	0	0	0	0	0	0
AC012175.1	0	0	0	0	0	0	0	0	0	0	0	0	0	0	0	0	0	0	0	0	0	0	0	0	0	0	0	0	0	0	0	0	0	0	0	0	0	0	0	0	0	0	0	0	0	0	0	0	0
AC012181.1	0	0	0	0	0	1	0	0	3	0	0	0	0	0	0	0	0	0	0	0	0	0	0	0	0	3	0	0	0	0	0	0	0	0	0	0	0	0	0	0	0	0	0	0	0	0	0	0	0
AC012215.1	0	0	0	0	0	0	0	0	0	0	0	0	0	0	0	0	0	0	0	0	0	0	0	0	0	0	0	0	0	0	0	0	0	0	0	0	0	0	0	0	0	0	0	0	0	0	0	0	0
AC012305.1	0	0	0	0	0	0	0	0	0	0	0	0	0	0	0	0	0	0	0	0	0	0	0	0	0	0	0	0	0	0	0	0	0	0	0	0	0	0	0	0	0	0	0	0	0	0	0	0	0
AC012306.2	0	0	2	0	0	0	0	0	0	0	1	0	0	0	0	0	0	0	0	0	0	0	0	0	0	0	0	0	0	0	0	0	0	0	0	0	0	0	0	0	0	0	0	0	0	0	0	0	0
AC012307.2	25	73	18	56	34	53	3	0	33	61	47	71	0	29	18	12	15	74	36	36	47	0	77	64	7	138	58	98	88	150	0	0	0	0	0	0	0	0	0	0	0	0	0	0	0	0	0	0	0
AC012307.3	70	65	96	43	10	28	41	1	51	87	53	67	4	2	1	0	0	150	64	84	0	1	55	43	39	55	87	42	59	115	0	0	0	0	0	0	0	0	0	0	0	0	0	0	0	0	0	0	0
AC012309.5	2	4	0	1	0	1	1	0	7	0	3	0	0	0	1	0	0	0	0	5	4	1	1	1	1	5	1	1	0	0	0	0	0	0	0	0	0	0	0	0	0	0	0	0	0	0	0	0	0
AC012313.1	2	2	0	1	0	0	0	1	5	2	9	23	0	0	3	0	0	0	8	7	0	0	1	4	0	2	3	7	7	1	0	0	0	0	0	0	0	0	0	0	0	0	0	0	0	0	0	0	0
AC012314.19	0	0	7	0	0	22	0	11	8	0	2	36	0	0	0	0	1	0	1	0	0	1	0	2	2	4	4	5	2	1	0	0	0	0	0	0	0	0	0	0	0	0	0	0	0	0	0	0	0
AC012314.20	3	6	0	2	7	0	0	0	7	5	0	4	0	0	0	1	0	2	2	0	0	0	10	3	19	10	6	5	5	7	0	0	0	0	0	0	0	0	0	0	0	0	0	0	0	0	0	0	0
AC012314.8	7	14	49	2	1	43	6	2	13	13	4	4	1	0	17	10	2	1	8	3	1	2	8	15	4	15	12	12	7	1	0	0	0	0	0	0	0	0	0	0	0	0	0	0	0	0	0	0	0
AC012317.1	0	0	0	1	1	0	0	0	1	0	0	1	0	0	1	0	0	0	0	0	0	0	0	1	0	1	0	0	2	0	0	0	0	0	0	0	0	0	0	0	0	0	0	0	0	0	0	0	0
AC012318.3	22	16	24	16	3	4	0	0	1	6	19	18	0	0	0	0	0	38	21	18	0	7	13	24	31	13	11	15	13	51	0	0	0	0	0	0	0	0	0	0	0	0	0	0	0	0	0	0	0
AC012322.1	0	1	0	0	0	0	0	0	0	0	0	0	0	0	0	1	0	1	0	0	0	0	0	0	0	0	0	1	0	0	0	0	0	0	0	0	0	0	0	0	0	0	0	0	0	0	0	0	0
AC012353.1	0	0	0	0	0	0	0	0	0	0	0	0	0	0	0	0	0	0	0	0	0	0	0	0	0	0	0	0	0	0	0	0	0	0	0	0	0	0	0	0	0	0	0	0	0	0	0	0	0
AC012354.6	1	0	0	0	0	0	0	0	0	0	0	2	1	0	0	1	0	0	0	3	0	0	0	2	0	0	1	2	0	1	0	0	0	0	0	0	0	0	0	0	0	0	0	0	0	0	0	0	0
AC012354.8	72	61	114	47	19	4	22	0	41	69	114	55	0	0	0	5	0	83	27	28	6	25	47	50	129	88	110	32	41	146	0	0	0	0	0	0	0	0	0	0	0	0	0	0	0	0	0	0	0
AC012358.4	7	23	0	0	0	9	3	1	23	3	3	0	0	0	0	0	0	49	8	4	0	1	6	1	6	9	32	11	8	6	0	0	0	0	0	0	0	0	0	0	0	0	0	0	0	0	0	0	0
AC012358.7	1	4	0	0	0	0	0	0	1	0	0	0	0	0	0	0	1	2	4	3	0	0	2	3	0	1	0	1	0	1	0	0	0	0	0	0	0	0	0	0	0	0	0	0	0	0	0	0	0
AC012358.8	3	19	4	1	1	0	3	0	6	17	8	0	2	1	0	1	0	4	8	21	1	0	11	13	34	11	7	10	5	15	0	0	0	0	0	0	0	0	0	0	0	0	0	0	0	0	0	0	0
AC012360.1	0	0	0	3	0	0	0	0	0	1	0	0	0	0	0	0	0	2	0	0	0	0	0	0	1	0	2	0	1	0	0	0	0	0	0	0	0	0	0	0	0	0	0	0	0	0	0	0	0
AC012360.2	0	0	0	0	0	0	0	0	0	0	0	0	0	0	0	0	0	0	0	0	0	0	0	0	0	0	0	0	0	0	0	0	0	0	0	0	0	0	0	0	0	0	0	0	0	0	0	0	0
AC012360.4	10	27	0	121	11	22	6	0	4	17	14	45	0	5	3	0	0	0	4	6	0	0	18	43	16	58	48	5	5	3	0	0	0	0	0	0	0	0	0	0	0	0	0	0	0	0	0	0	0
AC012360.6	1	1	0	1	0	0	0	1	0	0	0	0	0	0	1	0	0	11	11	3	0	0	2	2	0	6	3	0	4	2	0	0	0	0	0	0	0	0	0	0	0	0	0	0	0	0	0	0	0
AC012361.1	0	0	0	0	0	0	0	0	0	0	0	0	0	0	0	0	0	0	0	0	0	1	0	0	0	0	0	2	0	0	0	0	0	0	0	0	0	0	0	0	0	0	0	0	0	0	0	0	0
AC012362.1	0	0	0	1	0	0	0	0	0	0	0	0	0	0	0	0	0	0	0	0	0	0	0	0	0	0	0	1	0	0	0	0	0	0	0	0	0	0	0	0	0	0	0	0	0	0	0	0	0
AC012362.3	0	1	8	0	2	0	1	0	1	0	0	6	0	0	1	0	0	3	0	8	0	0	2	2	4	0	0	1	1	2	0	0	0	0	0	0	0	0	0	0	0	0	0	0	0	0	0	0	0
AC012363.10	0	0	0	0	0	0	0	0	0	0	0	0	0	0	0	0	0	0	0	0	0	0	0	0	0	0	0	0	0	0	0	0	0	0	0	0	0	0	0	0	0	0	0	0	0	0	0	0	0
AC012363.13	1	1	0	0	0	0	0	0	0	0	0	0	0	0	0	0	0	0	0	1	0	0	2	4	2	0	11	0	1	2	0	0	0	0	0	0	0	0	0	0	0	0	0	0	0	0	0	0	0
AC012363.4	6	2	0	1	0	0	0	0	0	2	11	22	0	0	1	0	0	17	17	4	0	0	5	15	308	29	1	6	3	4	0	0	0	0	0	0	0	0	0	0	0	0	0	0	0	0	0	0	0
AC012363.7	1	2	0	0	0	0	0	0	0	0	0	0	0	0	0	0	0	0	1	0	0	0	1	5	2	7	1	2	1	0	0	0	0	0	0	0	0	0	0	0	0	0	0	0	0	0	0	0	0
AC012363.8	0	0	0	0	0	0	0	0	0	0	0	1	0	0	0	0	0	0	0	2	0	1	3	1	0	0	2	0	0	0	0	0	0	0	0	0	0	0	0	0	0	0	0	0	0	0	0	0	0
AC012365.3	0	0	0	0	0	1	0	0	0	0	0	0	0	0	0	0	0	0	0	0	0	1	0	0	1	1	0	0	0	0	0	0	0	0	0	0	0	0	0	0	0	0	0	0	0	0	0	0	0
AC012368.1	22	4	42	0	0	44	5	0	10	5	0	4	0	28	9	0	0	0	10	17	0	0	10	78	52	8	12	10	1	6	0	0	0	0	0	0	0	0	0	0	0	0	0	0	0	0	0	0	0
AC012370.2	4	6	0	0	0	0	0	1	3	17	3	9	1	0	15	0	0	12	0	0	0	0	6	44	1	5	3	13	0	0	0	0	0	0	0	0	0	0	0	0	0	0	0	0	0	0	0	0	0
AC012370.3	0	0	0	0	0	0	0	0	0	0	0	0	0	0	0	0	0	0	0	0	0	0	0	0	0	0	1	1	0	1	0	0	0	0	0	0	0	0	0	0	0	0	0	0	0	0	0	0	0
AC012379.1	0	0	0	0	0	0	0	0	0	0	0	0	0	0	0	0	0	0	0	0	0	0	0	0	0	0	0	0	0	0	0	0	0	0	0	0	0	0	0	0	0	0	0	0	0	0	0	0	0
AC012391.1	0	0	0	0	0	0	0	0	0	0	0	0	0	0	0	0	0	0	0	0	0	0	0	0	0	0	0	0	0	0	0	0	0	0	0	0	0	0	0	0	0	0	0	0	0	0	0	0	0
AC012414.1	0	1	0	0	0	0	0	0	0	0	0	0	0	0	0	0	0	0	0	0	0	1	0	0	0	0	0	0	0	1	0	0	0	0	0	0	0	0	0	0	0	0	0	0	0	0	0	0	0
AC012441.1	0	0	0	0	0	0	0	0	0	0	0	0	0	0	0	0	0	0	0	2	0	0	1	0	0	1	0	0	0	0	0	0	0	0	0	0	0	0	0	0	0	0	0	0	0	0	0	0	0
AC012442.5	9	8	0	0	24	0	0	0	4	3	0	0	0	0	0	0	0	2	9	3	0	0	9	10	15	13	15	9	3	3	0	0	0	0	0	0	0	0	0	0	0	0	0	0	0	0	0	0	0
AC012442.6	5	2	0	0	15	0	0	0	3	18	0	0	0	0	2	0	0	0	11	3	0	0	9	21	3	13	14	8	5	7	0	0	0	0	0	0	0	0	0	0	0	0	0	0	0	0	0	0	0
AC012445.1	0	0	0	0	0	0	0	0	0	0	0	0	0	1	0	0	0	0	0	0	0	0	0	0	0	0	0	0	0	0	0	0	0	0	0	0	0	0	0	0	0	0	0	0	0	0	0	0	0
AC012451.1	0	0	0	0	0	0	0	0	0	0	0	0	0	0	0	0	0	0	0	0	0	0	0	0	0	0	0	0	0	0	0	0	0	0	0	0	0	0	0	0	0	0	0	0	0	0	0	0	0
AC012454.4	0	2	0	0	1	0	0	0	1	3	0	0	0	0	0	1	0	0	5	5	0	0	0	6	1	3	4	2	1	0	0	0	0	0	0	0	0	0	0	0	0	0	0	0	0	0	0	0	0
AC012456.3	0	1	0	0	2	0	0	0	0	0	0	0	0	0	1	0	0	1	0	1	0	1	0	2	0	0	0	1	0	0	0	0	0	0	0	0	0	0	0	0	0	0	0	0	0	0	0	0	0
AC012456.4	0	1	0	0	0	0	0	0	0	0	0	0	0	0	0	0	0	0	0	1	0	0	0	1	0	1	0	0	5	1	0	0	0	0	0	0	0	0	0	0	0	0	0	0	0	0	0	0	0
AC012457.2	2	0	0	0	0	1	0	0	0	0	0	0	0	0	1	0	0	0	0	0	0	0	0	0	0	0	0	0	0	0	0	0	0	0	0	0	0	0	0	0	0	0	0	0	0	0	0	0	0
AC012462.1	0	0	0	0	0	0	0	0	0	0	0	0	1	0	0	0	0	0	0	0	0	0	0	0	0	0	0	0	0	0	0	0	0	0	0	0	0	0	0	0	0	0	0	0	0	0	0	0	0
AC012462.2	0	0	0	0	0	1	0	0	0	0	0	0	0	0	0	0	0	0	0	0	0	0	0	0	0	1	0	0	0	0	0	0	0	0	0	0	0	0	0	0	0	0	0	0	0	0	0	0	0
AC012462.3	0	0	0	0	0	0	0	0	0	0	0	0	0	0	0	0	0	0	0	0	0	0	0	0	0	0	0	0	0	0	0	0	0	0	0	0	0	0	0	0	0	0	0	0	0	0	0	0	0
AC012467.1	1	0	0	0	0	0	0	0	0	0	1	0	0	0	5	0	0	0	1	0	0	0	0	1	0	4	1	1	0	0	0	0	0	0	0	0	0	0	0	0	0	0	0	0	0	0	0	0	0
AC012485.1	0	0	0	0	0	0	0	0	0	0	0	0	0	0	0	0	0	0	0	0	0	0	0	0	0	0	0	0	0	0	0	0	0	0	0	0	0	0	0	0	0	0	0	0	0	0	0	0	0
AC012485.2	0	0	0	0	0	0	0	0	0	0	0	0	0	0	0	0	0	0	0	0	0	0	1	0	0	0	0	0	0	0	0	0	0	0	0	0	0	0	0	0	0	0	0	0	0	0	0	0	0
AC012487.2	4	10	24	1	6	1	0	0	1	30	10	22	0	2	0	0	0	39	6	0	0	0	3	5	1	3	12	1	0	3	0	0	0	0	0	0	0	0	0	0	0	0	0	0	0	0	0	0	0
AC012493.1	27	21	3	0	15	0	1	0	3	8	9	5	0	0	1	0	0	6	3	14	0	2	16	52	85	27	19	10	8	10	0	0	0	0	0	0	0	0	0	0	0	0	0	0	0	0	0	0	0
AC012493.2	0	0	0	0	0	0	0	0	0	0	0	0	0	0	0	0	0	0	0	0	0	0	0	0	0	0	0	0	0	0	0	0	0	0	0	0	0	0	0	0	0	0	0	0	0	0	0	0	0
AC012494.1	0	1	0	0	0	0	0	0	0	0	0	0	0	0	0	0	0	1	0	0	0	0	0	1	0	1	0	0	1	0	0	0	0	0	0	0	0	0	0	0	0	0	0	0	0	0	0	0	0
AC012497.2	0	0	0	0	0	0	0	0	1	0	0	0	0	0	0	0	0	0	0	1	0	0	0	0	0	0	1	0	0	0	0	0	0	0	0	0	0	0	0	0	0	0	0	0	0	0	0	0	0
AC012499.1	0	3	0	0	0	0	0	0	1	0	0	5	0	0	0	0	0	0	2	1	0	0	0	1	2	0	3	2	1	1	0	0	0	0	0	0	0	0	0	0	0	0	0	0	0	0	0	0	0
AC012501.1	1	0	0	0	0	0	0	0	0	0	0	0	0	0	0	0	0	0	0	1	0	0	0	0	0	0	0	0	0	0	0	0	0	0	0	0	0	0	0	0	0	0	0	0	0	0	0	0	0
AC012501.2	0	0	0	0	0	0	0	0	0	0	0	0	0	0	0	0	0	0	0	1	0	0	0	0	0	0	1	4	0	0	0	0	0	0	0	0	0	0	0	0	0	0	0	0	0	0	0	0	0
AC012501.3	1	0	3	0	0	0	0	0	0	0	0	1	0	0	0	0	0	0	0	2	0	1	2	1	0	0	0	0	1	0	0	0	0	0	0	0	0	0	0	0	0	0	0	0	0	0	0	0	0
AC012506.1	0	0	0	0	0	0	0	0	0	0	0	0	0	0	0	0	0	0	0	0	0	0	0	0	0	1	0	0	0	0	0	0	0	0	0	0	0	0	0	0	0	0	0	0	0	0	0	0	0
AC012506.2	1	0	0	0	0	0	0	2	0	0	0	0	1	0	1	0	0	0	1	0	0	0	0	0	1	0	0	4	0	0	0	0	0	0	0	0	0	0	0	0	0	0	0	0	0	0	0	0	0
AC012506.3	0	0	0	0	0	0	0	0	0	0	1	0	0	1	1	0	0	0	0	0	0	0	0	1	0	0	0	1	0	0	0	0	0	0	0	0	0	0	0	0	0	0	0	0	0	0	0	0	0
AC012506.4	0	0	0	0	0	0	0	0	0	0	0	0	0	0	0	0	0	0	0	0	0	0	0	0	0	0	0	0	0	0	0	0	0	0	0	0	0	0	0	0	0	0	0	0	0	0	0	0	0
AC012507.3	0	0	0	0	1	1	0	0	0	0	1	2	0	0	1	0	0	1	0	1	0	0	0	0	1	0	0	0	0	1	0	0	0	0	0	0	0	0	0	0	0	0	0	0	0	0	0	0	0
AC012507.4	7	6	0	0	2	4	0	0	0	0	0	0	0	0	0	0	0	8	2	8	0	107	14	10	9	16	4	15	3	27	0	0	0	0	0	0	0	0	0	0	0	0	0	0	0	0	0	0	0
AC012512.1	20	4	4	0	0	0	3	0	8	16	10	1	0	0	0	0	0	6	2	6	0	0	8	14	13	4	39	6	10	31	0	0	0	0	0	0	0	0	0	0	0	0	0	0	0	0	0	0	0
AC012513.4	0	1	0	0	0	0	0	0	1	0	1	0	0	0	0	0	0	0	3	3	0	0	0	2	0	1	0	1	1	0	0	0	0	0	0	0	0	0	0	0	0	0	0	0	0	0	0	0	0
AC012513.6	0	0	0	0	0	0	0	0	0	0	0	0	0	0	0	0	0	0	0	0	0	1	0	1	0	0	0	0	0	0	0	0	0	0	0	0	0	0	0	0	0	0	0	0	0	0	0	0	0
AC012531.23	0	0	0	0	0	0	0	0	0	0	0	0	0	0	0	0	0	0	0	0	0	0	0	0	0	0	0	0	0	0	0	0	0	0	0	0	0	0	0	0	0	0	0	0	0	0	0	0	0
AC012531.25	0	2	1	0	0	0	0	0	0	2	0	0	0	1	1	0	0	0	0	3	0	0	0	1	0	0	0	3	0	1	0	0	0	0	0	0	0	0	0	0	0	0	0	0	0	0	0	0	0
AC012564.1	0	0	0	0	0	0	0	0	0	0	0	0	0	0	0	0	0	0	0	0	0	0	0	0	0	0	0	0	0	0	0	0	0	0	0	0	0	0	0	0	0	0	0	0	0	0	0	0	0
AC012593.1	1	0	0	0	0	0	0	0	0	0	0	0	0	0	0	0	0	0	0	0	0	1	0	1	0	0	1	1	0	0	0	0	0	0	0	0	0	0	0	0	0	0	0	0	0	0	0	0	0
AC012594.1	2	0	1	2	2	0	0	1	0	1	0	0	0	0	0	0	0	0	1	0	0	0	0	1	0	0	2	0	2	0	0	0	0	0	0	0	0	0	0	0	0	0	0	0	0	0	0	0	0
AC012603.1	0	0	0	0	0	0	0	0	0	0	0	0	0	0	0	0	0	0	0	0	0	0	0	0	0	0	0	0	0	0	0	0	0	0	0	0	0	0	0	0	0	0	0	0	0	0	0	0	0
AC012613.2	0	0	0	1	0	0	0	0	0	0	0	1	0	0	2	0	0	0	0	1	0	1	0	1	0	0	0	0	1	0	0	0	0	0	0	0	0	0	0	0	0	0	0	0	0	0	0	0	0
AC012615.1	0	0	0	0	0	0	0	0	0	0	0	0	0	0	0	0	0	0	0	0	0	0	0	0	0	0	0	0	0	0	0	0	0	0	0	0	0	0	0	0	0	0	0	0	0	0	0	0	0
AC012627.1	2	0	0	0	0	0	0	0	0	0	0	0	0	0	0	0	0	0	0	0	0	0	0	1	1	1	0	0	0	0	0	0	0	0	0	0	0	0	0	0	0	0	0	0	0	0	0	0	0
AC012667.1	0	0	0	0	0	0	0	0	0	0	0	0	0	0	0	0	0	0	0	0	0	0	0	0	0	0	0	0	0	0	0	0	0	0	0	0	0	0	0	0	0	0	0	0	0	0	0	0	0
AC012668.1	0	0	0	0	0	0	0	0	0	0	0	0	0	0	0	0	0	0	0	1	0	0	0	0	0	0	0	0	0	0	0	0	0	0	0	0	0	0	0	0	0	0	0	0	0	0	0	0	0
AC012668.2	0	0	0	0	0	0	0	0	0	0	0	0	0	1	0	0	0	0	0	0	0	0	1	3	0	1	2	0	0	0	0	0	0	0	0	0	0	0	0	0	0	0	0	0	0	0	0	0	0
AC012668.3	0	0	0	0	0	0	0	0	0	1	0	0	0	0	0	0	0	0	0	0	0	0	0	0	0	0	0	0	0	0	0	0	0	0	0	0	0	0	0	0	0	0	0	0	0	0	0	0	0
AC012671.1	0	0	0	0	0	0	0	0	0	0	0	0	0	0	0	0	0	0	0	0	0	0	0	0	0	0	0	0	0	0	0	0	0	0	0	0	0	0	0	0	0	0	0	0	0	0	0	0	0
AC012671.2	55	25	4	22	6	11	5	2	8	35	16	32	1	0	0	10	24	73	18	38	1	16	34	26	31	13	35	11	59	56	0	0	0	0	0	0	0	0	0	0	0	0	0	0	0	0	0	0	0
AC012671.3	0	0	0	0	0	0	0	0	0	0	0	0	0	0	0	0	0	0	0	0	0	0	0	0	0	0	0	0	0	0	0	0	0	0	0	0	0	0	0	0	0	0	0	0	0	0	0	0	0
AC012671.4	0	0	0	0	0	0	0	0	0	0	0	0	0	0	0	0	0	0	0	0	0	0	0	0	0	0	0	0	0	0	0	0	0	0	0	0	0	0	0	0	0	0	0	0	0	0	0	0	0
AC013248.2	0	0	0	0	0	0	0	0	0	0	0	0	0	0	0	0	0	0	0	0	0	0	0	0	0	0	0	0	0	0	0	0	0	0	0	0	0	0	0	0	0	0	0	0	0	0	0	0	0
AC013262.1	0	4	0	1	0	2	0	1	1	0	0	2	0	0	0	0	0	0	0	1	0	5	0	0	1	1	1	2	0	2	0	0	0	0	0	0	0	0	0	0	0	0	0	0	0	0	0	0	0
AC013264.2	77	65	26	30	82	148	8	0	42	102	70	25	0	0	0	0	0	52	21	70	0	0	53	17	55	66	26	34	87	118	0	0	0	0	0	0	0	0	0	0	0	0	0	0	0	0	0	0	0
AC013267.1	2	3	0	0	0	1	0	0	0	0	0	0	0	0	0	0	0	0	0	1	0	0	0	3	2	7	1	3	2	1	0	0	0	0	0	0	0	0	0	0	0	0	0	0	0	0	0	0	0
AC013268.1	0	0	0	0	0	0	0	0	0	0	0	0	0	0	0	0	0	0	0	0	0	0	0	0	0	0	0	0	0	0	0	0	0	0	0	0	0	0	0	0	0	0	0	0	0	0	0	0	0
AC013268.2	1	0	1	0	0	0	0	0	0	0	1	0	0	0	1	1	0	2	2	1	0	1	0	0	0	0	0	3	1	1	0	0	0	0	0	0	0	0	0	0	0	0	0	0	0	0	0	0	0
AC013268.3	1	0	0	1	0	0	0	0	0	0	0	1	0	0	0	0	0	0	0	0	0	0	0	1	0	0	0	1	1	0	0	0	0	0	0	0	0	0	0	0	0	0	0	0	0	0	0	0	0
AC013268.4	1	0	0	0	0	0	0	0	0	0	0	0	0	0	0	0	0	0	0	1	0	0	0	0	0	0	0	0	0	0	0	0	0	0	0	0	0	0	0	0	0	0	0	0	0	0	0	0	0
AC013268.5	3	1	1	0	0	0	0	0	1	0	0	0	0	1	0	0	0	1	1	0	0	0	0	0	0	0	0	1	1	0	0	0	0	0	0	0	0	0	0	0	0	0	0	0	0	0	0	0	0
AC013269.1	0	0	0	0	0	0	0	0	0	0	0	0	0	0	0	0	0	0	0	0	0	0	0	0	0	0	0	0	0	0	0	0	0	0	0	0	0	0	0	0	0	0	0	0	0	0	0	0	0
AC013269.3	0	0	0	0	0	0	0	0	0	0	0	0	0	0	2	0	0	0	0	0	0	0	0	0	0	0	1	0	0	0	0	0	0	0	0	0	0	0	0	0	0	0	0	0	0	0	0	0	0
AC013269.4	0	0	0	0	0	0	0	1	0	0	0	0	0	1	0	0	0	0	0	1	0	1	0	0	0	0	0	0	0	0	0	0	0	0	0	0	0	0	0	0	0	0	0	0	0	0	0	0	0
AC013269.5	0	0	0	1	0	0	0	0	0	1	0	5	1	0	0	0	0	0	0	1	0	0	1	0	0	0	0	0	0	1	0	0	0	0	0	0	0	0	0	0	0	0	0	0	0	0	0	0	0
AC013271.3	1	0	0	0	1	0	0	0	0	0	0	0	4	1	0	0	0	0	1	3	0	0	0	0	0	0	1	1	0	0	0	0	0	0	0	0	0	0	0	0	0	0	0	0	0	0	0	0	0
AC013275.1	0	0	0	0	0	0	0	0	0	0	0	0	0	0	0	0	0	0	0	0	0	0	0	0	0	0	0	0	0	0	0	0	0	0	0	0	0	0	0	0	0	0	0	0	0	0	0	0	0
AC013275.2	1	1	0	0	0	0	0	0	0	0	0	0	1	0	0	0	0	0	0	0	0	0	1	3	0	0	0	3	0	1	0	0	0	0	0	0	0	0	0	0	0	0	0	0	0	0	0	0	0
AC013283.1	9	5	0	1	1	0	0	0	3	29	0	0	0	0	0	0	0	0	7	1	0	1	2	1	2	5	4	5	11	10	0	0	0	0	0	0	0	0	0	0	0	0	0	0	0	0	0	0	0
AC013394.2	1854	1167	266	200	259	576	119	141	542	715	493	859	2	44	82	103	20	251	1552	1485	205	945	1721	1992	567	737	1090	991	412	750	0	0	0	0	0	0	0	0	0	0	0	0	0	0	0	0	0	0	0
AC013399.3	0	1	0	0	0	0	0	0	0	0	0	0	0	0	0	0	0	0	0	0	0	0	4	0	0	1	1	0	0	0	0	0	0	0	0	0	0	0	0	0	0	0	0	0	0	0	0	0	0
AC013401.1	0	0	0	1	0	0	0	0	0	0	0	0	0	0	0	0	0	0	0	0	0	0	0	0	1	0	0	0	0	0	0	0	0	0	0	0	0	0	0	0	0	0	0	0	0	0	0	0	0
AC013401.2	0	0	0	0	0	0	0	0	0	0	0	0	0	0	0	0	0	0	0	0	0	0	0	0	0	0	0	0	0	0	0	0	0	0	0	0	0	0	0	0	0	0	0	0	0	0	0	0	0
AC013402.1	0	0	0	0	0	0	0	0	0	0	0	0	0	0	0	0	0	0	0	0	0	0	0	0	0	0	0	1	0	0	0	0	0	0	0	0	0	0	0	0	0	0	0	0	0	0	0	0	0
AC013402.2	1	1	0	1	0	0	0	0	0	0	1	0	1	0	0	0	0	0	0	0	1	0	0	0	0	0	1	3	0	2	0	0	0	0	0	0	0	0	0	0	0	0	0	0	0	0	0	0	0
AC013402.3	0	0	0	0	0	0	0	0	0	0	0	0	0	0	0	0	0	0	0	0	0	0	0	0	0	0	0	0	0	0	0	0	0	0	0	0	0	0	0	0	0	0	0	0	0	0	0	0	0
AC013402.4	0	0	0	0	0	0	0	0	0	0	0	0	0	0	0	0	0	0	0	0	0	0	0	0	0	0	0	0	0	0	0	0	0	0	0	0	0	0	0	0	0	0	0	0	0	0	0	0	0
AC013402.5	0	0	0	0	0	0	0	0	0	0	0	0	0	0	0	0	0	0	0	0	0	0	0	0	0	0	0	0	0	0	0	0	0	0	0	0	0	0	0	0	0	0	0	0	0	0	0	0	0
AC013403.13	0	0	0	0	0	0	0	0	1	0	0	0	0	0	0	0	0	0	0	0	0	0	0	0	0	0	0	0	0	0	0	0	0	0	0	0	0	0	0	0	0	0	0	0	0	0	0	0	0
AC013404.1	5	4	1	0	2	1	0	0	1	2	2	3	2	0	0	0	1	2	7	43	0	1	3	2	2	3	5	14	2	2	0	0	0	0	0	0	0	0	0	0	0	0	0	0	0	0	0	0	0
AC013406.1	0	0	0	0	0	0	0	0	0	0	0	0	0	0	0	0	0	0	0	0	0	0	0	0	0	0	0	0	0	0	0	0	0	0	0	0	0	0	0	0	0	0	0	0	0	0	0	0	0
AC013410.1	0	0	0	0	0	0	0	0	1	1	0	0	0	0	0	0	0	0	1	0	0	0	1	0	0	0	0	2	1	0	0	0	0	0	0	0	0	0	0	0	0	0	0	0	0	0	0	0	0
AC013410.2	0	0	0	0	0	0	0	0	0	0	0	0	0	0	0	0	0	0	0	0	0	1	0	0	0	0	0	0	0	0	0	0	0	0	0	0	0	0	0	0	0	0	0	0	0	0	0	0	0
AC013429.4	1	1	0	1	1	0	1	0	0	0	0	1	0	0	0	1	0	0	0	1	0	0	0	0	1	0	0	0	0	0	0	0	0	0	0	0	0	0	0	0	0	0	0	0	0	0	0	0	0
AC013429.5	6	3	2	1	1	4	1	0	0	4	0	0	0	0	0	1	0	3	1	10	0	0	2	3	5	1	2	4	4	2	0	0	0	0	0	0	0	0	0	0	0	0	0	0	0	0	0	0	0
AC013436.6	2	0	0	1	0	0	0	0	1	0	0	1	0	0	0	0	0	0	1	0	0	0	0	0	1	3	0	1	0	0	0	0	0	0	0	0	0	0	0	0	0	0	0	0	0	0	0	0	0
AC013437.2	0	0	0	1	0	0	0	0	0	0	1	0	0	0	0	0	0	1	1	1	0	0	0	0	0	0	0	3	2	0	0	0	0	0	0	0	0	0	0	0	0	0	0	0	0	0	0	0	0
AC013437.4	0	0	0	0	0	0	0	0	0	0	0	0	0	0	0	0	0	0	0	0	0	1	0	0	0	0	0	0	0	0	0	0	0	0	0	0	0	0	0	0	0	0	0	0	0	0	0	0	0
AC013437.6	0	0	0	0	0	0	0	0	0	0	0	0	0	0	0	0	0	0	0	0	0	1	0	0	0	1	0	0	0	0	0	0	0	0	0	0	0	0	0	0	0	0	0	0	0	0	0	0	0
AC013437.7	1	0	0	0	0	0	0	0	0	0	0	0	0	0	0	0	0	0	0	0	0	0	0	0	0	0	1	0	1	0	0	0	0	0	0	0	0	0	0	0	0	0	0	0	0	0	0	0	0
AC013439.4	5	3	1	6	2	1	0	2	0	0	0	2	2	1	2	2	5	1	0	0	0	1	1	6	0	1	4	4	0	0	0	0	0	0	0	0	0	0	0	0	0	0	0	0	0	0	0	0	0
AC013442.1	12	5	9	3	2	0	1	0	3	0	9	11	0	0	0	0	0	10	2	4	0	0	1	2	2	8	6	1	0	8	0	0	0	0	0	0	0	0	0	0	0	0	0	0	0	0	0	0	0
AC013444.1	7	8	1	1	0	0	0	0	0	2	6	0	0	0	1	0	0	2	2	3	0	0	8	6	2	5	5	2	2	4	0	0	0	0	0	0	0	0	0	0	0	0	0	0	0	0	0	0	0
AC013444.2	0	0	0	0	0	0	0	0	0	0	0	0	0	0	0	0	0	0	0	0	0	0	0	0	0	0	0	0	0	0	0	0	0	0	0	0	0	0	0	0	0	0	0	0	0	0	0	0	0
AC013448.1	0	0	0	0	0	0	0	0	0	0	0	1	0	0	0	0	0	0	0	0	0	0	0	0	0	0	0	0	0	0	0	0	0	0	0	0	0	0	0	0	0	0	0	0	0	0	0	0	0
AC013448.2	1	0	0	0	0	0	0	0	0	0	0	1	0	0	0	0	0	0	0	0	0	0	0	0	0	0	0	0	0	0	0	0	0	0	0	0	0	0	0	0	0	0	0	0	0	0	0	0	0
AC013449.1	98	82	126	22	14	14	9	0	19	109	70	44	0	0	0	3	0	110	19	39	0	45	65	62	99	77	72	32	79	297	0	0	0	0	0	0	0	0	0	0	0	0	0	0	0	0	0	0	0
AC013460.1	16	3	1	1	0	1	0	1	1	14	2	18	0	0	1	0	0	9	3	3	0	0	6	4	0	3	3	0	3	1	0	0	0	0	0	0	0	0	0	0	0	0	0	0	0	0	0	0	0
AC013463.2	0	4	0	0	0	0	0	0	0	0	0	0	0	0	0	0	0	1	3	0	0	0	0	4	0	0	3	0	3	0	0	0	0	0	0	0	0	0	0	0	0	0	0	0	0	0	0	0	0
AC013467.1	0	0	0	0	0	0	0	0	0	0	0	0	0	0	0	0	0	0	0	0	0	0	0	0	0	0	0	1	0	0	0	0	0	0	0	0	0	0	0	0	0	0	0	0	0	0	0	0	0
AC013468.1	0	0	0	0	0	0	0	0	0	0	0	0	0	0	0	0	0	0	0	0	0	0	0	0	0	0	0	0	0	0	0	0	0	0	0	0	0	0	0	0	0	0	0	0	0	0	0	0	0
AC013469.1	0	0	0	0	0	0	0	0	0	0	0	0	0	0	0	0	0	0	0	0	0	0	0	0	0	0	0	0	0	0	0	0	0	0	0	0	0	0	0	0	0	0	0	0	0	0	0	0	0
AC013470.6	28	18	59	1	1	2	13	0	8	34	8	10	0	0	0	0	1	14	5	6	2	0	37	23	123	14	32	3	1	17	0	0	0	0	0	0	0	0	0	0	0	0	0	0	0	0	0	0	0
AC013470.8	0	1	1	1	1	0	0	0	1	0	0	0	0	0	0	4	0	1	0	0	1	0	0	0	0	1	0	1	0	0	0	0	0	0	0	0	0	0	0	0	0	0	0	0	0	0	0	0	0
AC013472.3	0	0	0	0	0	0	0	0	0	0	0	0	0	0	0	0	0	0	1	1	0	0	0	1	0	2	0	0	0	1	0	0	0	0	0	0	0	0	0	0	0	0	0	0	0	0	0	0	0
AC013472.4	0	0	0	0	0	0	0	0	0	0	0	0	0	0	0	0	0	0	0	0	0	0	0	0	0	0	0	1	0	0	0	0	0	0	0	0	0	0	0	0	0	0	0	0	0	0	0	0	0
AC013474.4	16	26	43	0	0	0	0	0	0	4	10	0	0	0	3	1	0	31	5	0	0	0	6	5	14	10	3	6	15	5	0	0	0	0	0	0	0	0	0	0	0	0	0	0	0	0	0	0	0
AC013476.1	0	0	0	1	0	0	0	0	0	0	0	0	0	0	0	0	0	0	0	0	0	0	0	0	0	0	0	0	0	0	0	0	0	0	0	0	0	0	0	0	0	0	0	0	0	0	0	0	0
AC013477.1	0	0	0	0	0	0	0	0	0	0	0	0	0	0	0	0	0	0	0	0	0	0	0	0	0	0	0	0	0	0	0	0	0	0	0	0	0	0	0	0	0	0	0	0	0	0	0	0	0
AC013480.2	0	0	0	0	0	4	0	0	0	0	0	0	0	0	0	0	0	1	0	0	0	1	0	0	0	0	0	0	0	0	0	0	0	0	0	0	0	0	0	0	0	0	0	0	0	0	0	0	0
AC013489.1	0	0	0	0	0	0	0	0	2	0	0	0	0	0	1	0	1	0	0	0	0	0	0	0	0	0	0	1	0	0	0	0	0	0	0	0	0	0	0	0	0	0	0	0	0	0	0	0	0
AC013558.1	0	0	0	12	1	0	0	0	1	0	0	0	0	0	0	1	0	2	0	0	1	0	0	1	0	0	0	1	0	0	0	0	0	0	0	0	0	0	0	0	0	0	0	0	0	0	0	0	0
AC013717.3	8	11	3	13	1	2	0	0	6	3	8	24	0	0	0	0	0	18	10	22	0	7	13	5	3	2	13	8	3	11	0	0	0	0	0	0	0	0	0	0	0	0	0	0	0	0	0	0	0
AC013718.1	0	0	0	0	0	0	0	0	0	0	0	0	0	0	0	0	0	0	0	0	0	0	0	0	0	0	0	0	0	0	0	0	0	0	0	0	0	0	0	0	0	0	0	0	0	0	0	0	0
AC013727.1	0	0	0	0	0	0	0	0	0	0	0	0	0	0	0	0	0	0	0	0	0	0	0	0	0	0	0	0	0	0	0	0	0	0	0	0	0	0	0	0	0	0	0	0	0	0	0	0	0
AC013727.2	0	1	0	0	0	0	0	0	0	0	0	0	0	0	0	0	0	0	1	0	0	0	0	0	0	0	0	0	0	0	0	0	0	0	0	0	0	0	0	0	0	0	0	0	0	0	0	0	0
AC013731.1	0	0	0	0	0	0	0	0	0	0	0	0	0	0	0	0	0	0	0	0	0	0	0	0	0	0	0	0	0	0	0	0	0	0	0	0	0	0	0	0	0	0	0	0	0	0	0	0	0
AC013733.3	0	2	0	0	1	0	0	0	0	0	0	0	0	1	1	0	0	1	0	1	0	1	1	1	0	2	0	3	0	0	0	0	0	0	0	0	0	0	0	0	0	0	0	0	0	0	0	0	0
AC013733.4	0	0	0	0	0	0	0	0	0	0	0	0	0	0	1	0	0	0	0	0	0	0	0	0	0	0	0	1	0	0	0	0	0	0	0	0	0	0	0	0	0	0	0	0	0	0	0	0	0
AC013733.5	83	90	55	40	8	16	15	2	19	53	56	68	0	0	0	2	0	60	17	10	10	7	77	123	239	128	125	36	40	158	0	0	0	0	0	0	0	0	0	0	0	0	0	0	0	0	0	0	0
AC013737.1	0	0	6	15	6	1	0	0	0	0	0	1	0	0	1	0	0	1	0	0	0	0	0	0	0	0	0	0	0	0	0	0	0	0	0	0	0	0	0	0	0	0	0	0	0	0	0	0	0
AC013751.1	0	0	0	0	0	0	0	0	0	0	0	0	0	0	0	0	0	0	0	0	0	0	0	0	0	0	0	0	0	0	0	0	0	0	0	0	0	0	0	0	0	0	0	0	0	0	0	0	0
AC013791.2	0	0	0	0	0	0	0	0	0	0	0	0	0	0	0	0	0	0	0	0	0	0	0	1	0	0	1	0	1	0	0	0	0	0	0	0	0	0	0	0	0	0	0	0	0	0	0	0	0
AC015600.1	0	0	0	0	0	0	0	0	0	0	0	0	0	0	0	0	0	0	0	0	0	0	0	0	0	0	0	1	0	0	0	0	0	0	0	0	0	0	0	0	0	0	0	0	0	0	0	0	0
AC015660.1	3	0	0	0	1	0	0	0	0	1	0	0	0	0	0	0	0	0	0	1	0	0	0	0	0	1	0	3	0	0	0	0	0	0	0	0	0	0	0	0	0	0	0	0	0	0	0	0	0
AC015688.3	0	0	0	0	0	0	0	0	0	0	0	0	0	0	0	0	0	0	0	0	0	0	0	0	0	0	3	0	0	0	0	0	0	0	0	0	0	0	0	0	0	0	0	0	0	0	0	0	0
AC015691.13	0	0	33	7	0	0	0	0	0	0	0	0	0	0	1	0	0	0	0	1	0	0	1	0	1	0	4	0	0	0	0	0	0	0	0	0	0	0	0	0	0	0	0	0	0	0	0	0	0
AC015726.1	0	0	0	0	0	0	0	0	1	0	0	0	0	0	0	0	0	0	0	0	0	0	0	0	0	0	0	0	0	1	0	0	0	0	0	0	0	0	0	0	0	0	0	0	0	0	0	0	0
AC015815.1	0	0	0	1	0	0	0	20	1	0	0	0	1	0	0	0	0	0	0	0	0	1	0	0	1	1	0	1	4	0	0	0	0	0	0	0	0	0	0	0	0	0	0	0	0	0	0	0	0
AC015815.2	0	0	0	0	0	0	0	0	0	3	0	0	0	0	1	0	0	0	1	2	0	0	0	1	0	2	5	1	4	0	0	0	0	0	0	0	0	0	0	0	0	0	0	0	0	0	0	0	0
AC015815.3	0	0	0	0	0	0	0	0	0	0	0	0	0	0	0	1	0	0	0	0	0	0	0	0	0	0	0	0	0	0	0	0	0	0	0	0	0	0	0	0	0	0	0	0	0	0	0	0	0
AC015815.4	0	0	0	0	0	0	0	0	0	0	0	0	0	0	0	0	0	0	0	0	0	0	0	0	0	0	0	0	0	0	0	0	0	0	0	0	0	0	0	0	0	0	0	0	0	0	0	0	0
AC015815.5	0	0	0	1	0	0	0	0	1	0	0	0	1	1	0	0	0	0	0	1	0	0	0	0	0	0	0	4	0	0	0	0	0	0	0	0	0	0	0	0	0	0	0	0	0	0	0	0	0
AC015815.6	0	0	0	0	0	0	0	0	0	0	0	0	0	0	0	0	0	0	0	0	0	0	0	0	0	0	0	0	0	0	0	0	0	0	0	0	0	0	0	0	0	0	0	0	0	0	0	0	0
AC015815.7	0	0	0	0	0	0	0	0	0	0	0	0	0	0	0	0	0	1	0	0	0	0	0	0	0	0	1	1	1	0	0	0	0	0	0	0	0	0	0	0	0	0	0	0	0	0	0	0	0
AC015815.8	0	0	0	0	0	0	0	0	0	0	0	0	0	0	0	0	0	0	0	0	0	0	0	0	0	0	0	0	0	0	0	0	0	0	0	0	0	0	0	0	0	0	0	0	0	0	0	0	0
AC015818.3	1	0	1	1	0	1	0	0	0	0	0	0	0	0	1	0	0	0	0	2	0	1	0	0	0	0	0	1	0	0	0	0	0	0	0	0	0	0	0	0	0	0	0	0	0	0	0	0	0
AC015818.5	0	0	0	0	0	0	0	0	0	0	0	0	0	0	0	0	0	0	0	0	0	0	0	0	0	0	0	0	0	0	0	0	0	0	0	0	0	0	0	0	0	0	0	0	0	0	0	0	0
AC015818.6	0	0	0	0	0	1	0	0	0	0	0	0	0	0	0	0	0	0	0	1	0	0	0	0	0	0	0	0	1	0	0	0	0	0	0	0	0	0	0	0	0	0	0	0	0	0	0	0	0
[truncated: 81,555 more rows]
[truncated: 23 more columns]

## Sheet: GSE Design
Design
Sample	Group
s1	treat
s2	treat
s3	treat
s4	treat
s5	treat
s6	treat
s7	treat
s8	treat
s9	treat
s10	treat
s11	treat
s12	treat
s13	treat
s14	treat
s15	treat
s16	treat
s17	treat
s18	treat
s19	treat
s20	treat
s21	control
s22	control
s23	control
s24	control
s25	control
s26	control
s27	control
s28	control
s29	control
s30	control
MF0015_1	control
MM0020_1	control
MM0029_1	control
MM0025_1	control
MF0008_1	control
MF0016_1	control
MF0018_1	control
MM0026_1	control
MM0022_1	control
MM0011_1	control
MM0031_1	control
MM0027_1	control
MF0020_1	control
MM0021_1	control
MM0013_1	control
MM0019_1	control
MM0028_1	control
MF0007_1	control
MF0006_1	control
MM0023_1	control
MF0012_1	control
MF0014_1	control
MM0030_1	control
MM0018_1	control
MF0017_1	control
13_1	treat
3_1	treat
12_1	treat
15_1	treat
5_1	treat
4_1	treat
9_1	treat
7_1	treat
1_1	treat
8_1	treat
10_1	treat
6_1	treat
2_1	treat
14_1	treat
16_1	treat
17_1	treat
11_1	treat

## Sheet: DEGs
GeneID	pvalue	padj	log2FoldChange
MAP1B	6.15888792908191e-25	1.53504122744438e-20	10.617139378368
HIC1	8.17971246732244e-21	1.01935576767772e-16	7.85106817909681
RN7SKP203	1.38602418537143e-15	8.63631669904938e-12	5.94996449295571
TNPO2	1.20667650715832e-15	8.63631669904938e-12	5.45252719429498
RN7SKP255	6.60451292434981e-15	3.29221760252989e-11	6.76594863520631
NKX2-3	9.34548476115389e-15	3.88211436978333e-11	7.84584861006702
SNORD67	2.12567195761094e-14	7.09562649639814e-11	5.88501513099862
SNORD88A	2.27752415227031e-14	7.09562649639814e-11	7.43746213141203
RN7SKP230	2.93903344529478e-14	7.32524695905271e-11	6.30175623124459
TAPT1-AS1	2.65740096330211e-14	7.32524695905271e-11	3.25195223847494
RN7SL674P	3.36515457912028e-14	7.62482842999944e-11	5.22992948994127
MIR320A	4.7567331955922e-14	9.11975524361077e-11	5.2301905314578
PCDH19	4.39361909197312e-14	9.11975524361077e-11	6.49100177725148
RNU4-1	8.25782242750005e-14	1.37211977455341e-10	5.44955935641722
RNU4-2	7.84983257174034e-14	1.37211977455341e-10	5.18617745650872
SNORA54	1.26065683547476e-13	1.96378818546081e-10	5.57625101858968
RELN	1.6276436078287e-13	2.38631701656015e-10	7.37697059424932
RN7SL752P	1.94182638534005e-13	2.41990404141077e-10	6.39428760092462
SNORA38B	1.87835874177846e-13	2.41990404141077e-10	7.48014449009292
SNORA7B	1.86693568516052e-13	2.41990404141077e-10	6.16794817551721
SCARNA10	2.73834123714987e-13	3.25001985689158e-10	6.08535018761269
ZNF771	3.88007387519103e-13	4.39577096660278e-10	4.50358645707647
SCARNA20	4.23423571921236e-13	4.58843874198474e-10	5.65867905747756
SOX4	4.68743439210178e-13	4.8679006161977e-10	3.16714069668872
SCARNA5	7.17128672208697e-13	7.14260604373939e-10	6.96905775565236
SNORA73B	7.45096120755995e-13	7.14260604373939e-10	5.28218897879552
TMEM132A	7.74015642687896e-13	7.14502439939005e-10	4.92413220580345
CXXC4	8.78354180869607e-13	7.81860700142646e-10	5.65080855612291
SNORA71D	2.09484897442128e-12	1.80041433925779e-09	5.42388876391557
SNORD17	2.9367389790417e-12	2.43984274378784e-09	5.71393955330979
SLC25A18	3.53886705135025e-12	2.8452491092856e-09	6.54295136670434
RN7SL3	4.16042019821493e-12	3.24044728188465e-09	4.42360210173956
BMX	4.52180191483358e-12	3.4151936644034e-09	-3.54168
AC079949.1	7.86722302619765e-12	5.60236190585572e-09	7.54743791846375
CDKL5	7.86539412006082e-12	5.60236190585572e-09	-2.63074
RN7SL546P	8.73094312382634e-12	6.04472295606244e-09	4.96446171289477
SCARNA7	1.00796925179189e-11	6.78989881936782e-09	4.3415680269291
FLT3LG	1.38000348052669e-11	9.05137019701245e-09	3.73281769053007
TP53I13	2.07961824941791e-11	1.32903603201262e-08	4.29329891406238
RN7SL767P	2.47091182943557e-11	1.5396251609213e-08	4.23402135787002
SNORD100	2.56334174781146e-11	1.55826170054763e-08	5.00030912420349
RN7SL40P	3.07792436597567e-11	1.7840508580832e-08	5.36003623078839
SCARNA22	3.05167400305526e-11	1.7840508580832e-08	5.52621939762993
MIR4449	3.40224488135594e-11	1.88439003162034e-08	6.62298595854018
SCARNA21	3.36977846412575e-11	1.88439003162034e-08	3.88843562886741
MRPL37P1	3.69562846375006e-11	2.00238790935884e-08	3.87138739984458
RN7SL792P	3.94761827649113e-11	2.09341357283543e-08	6.01284754155752
RN7SL44P	5.59247534121538e-11	2.87645288885967e-08	5.02328941005081
SPNS1	5.65503898066618e-11	2.87645288885967e-08	4.43911430146021
PLEK	5.97844239702195e-11	2.9801339660675e-08	-1.83258
RN7SL600P	6.58936697244094e-11	3.22026240041408e-08	3.38947548033563
RN7SL679P	7.05501927840128e-11	3.3815250095168e-08	5.28857303933746
KCNK12	7.60705350256956e-11	3.57732455656686e-08	6.73816154726401
RN7SKP185	8.10518522017368e-11	3.74099326717794e-08	5.77557799343015
SAC3D1	8.6890508136532e-11	3.92918219071313e-08	3.16438949098421
SNORA47	8.8282058529905e-11	3.92918219071313e-08	5.55514587204035
SCARNA6	9.18518452545023e-11	4.01634279144424e-08	4.90300438607278
TMEM117	1.00785056379898e-10	4.33097714691826e-08	4.13076644275407
RTN2	1.38575749648636e-10	5.85400336312306e-08	5.42966367695233
RN7SKP102	1.67578468796331e-10	6.84709140373731e-08	5.94870540224411
SNORD89	1.66896194270441e-10	6.84709140373731e-08	4.02115455013602
RN7SKP281	1.71343586705762e-10	6.8628958817612e-08	7.3405389869723
SNORD66	1.76225861191108e-10	6.8628958817612e-08	5.58753370857198
TSGA10	1.75958261820598e-10	6.8628958817612e-08	4.6244661612918
ANKRD30BL	2.09115579534072e-10	8.01845646816494e-08	5.12311102022534
SNORD8	2.22683344933326e-10	8.40933286230034e-08	5.5033500796103
SNORD53	2.26725775279154e-10	8.43419884038453e-08	7.21611046995575
RN7SKP91	2.42627855659097e-10	8.89302452124608e-08	6.75759988340771
RN7SKP148	3.20109592817386e-10	1.15629152048993e-07	5.89474141442204
HSD11B2	3.44007856955466e-10	1.22486454667972e-07	7.04135774745362
CCDC142	3.72875468821048e-10	1.30895044857687e-07	2.13914468378096
AAK1	4.29459747606456e-10	1.48664649296435e-07	2.47145805208033
WNK2	5.276506298898e-10	1.80152935607854e-07	6.47995755072041
SNORD92	5.54617434798333e-10	1.86801147904238e-07	5.75572852623129
RNY4	5.78158100360755e-10	1.92133499911886e-07	4.48196187642707
RN7SL118P	6.92753716395893e-10	2.2575742019334e-07	5.45251016290376
SAT1	6.97453111654919e-10	2.2575742019334e-07	-1.85925
METTL24	8.48776175288375e-10	2.71216633242147e-07	7.56452319078175
WIPF1	9.12712883502361e-10	2.87955138081175e-07	-0.804208
RN7SL18P	9.44026602040723e-10	2.94111487865787e-07	4.58361957798212
DMWD	9.65878849542004e-10	2.97204499333147e-07	2.71446829620449
HSPA8P15	9.93421034905598e-10	3.01951535048624e-07	-5.51038
RN7SKP69	1.14700428032377e-09	3.40916735518137e-07	9.73708269752939
RN7SL242P	1.14897310959411e-09	3.40916735518137e-07	4.60352647890042
CHMP4A	1.19875734597157e-09	3.51503859894064e-07	2.83369655317917
CCDC85C	1.21996469865076e-09	3.53562792432227e-07	4.6862937656779
GLUL	1.29983409784742e-09	3.72380058100565e-07	-1.56277
BAZ2A	1.35497845360048e-09	3.80102320134264e-07	-0.926295
RN7SKP180	1.35729042256257e-09	3.80102320134264e-07	4.70479822272274
AL161626.1	1.43188778526909e-09	3.96537457333854e-07	6.52518978967529
ZNF91	1.51671751471747e-09	4.15413926778222e-07	2.94414559407334
RN7SKP130	1.55960523334399e-09	4.22517400389843e-07	6.68890696748431
NANOGP1	1.66031866320211e-09	4.4023172725159e-07	4.59917535640087
RN7SL838P	1.65612404097707e-09	4.4023172725159e-07	4.91228578160522
AR	1.782616096441e-09	4.67683406186268e-07	3.51444221642472
GBP4	2.12768340939179e-09	5.52399805163345e-07	-2.33042
RN7SKP37	2.26090814853076e-09	5.80936852515263e-07	7.08647218841291
SEMA3B	2.43323106385592e-09	6.18835214648419e-07	2.95480361343855
RN7SL162P	2.70794497250413e-09	6.81745661562554e-07	4.48254023842727
RN7SL2	2.76671975421855e-09	6.82749734199437e-07	4.13022901374126
TAGAP	2.76205820575998e-09	6.82749734199437e-07	-1.53744
RN7SKP237	3.04402009046066e-09	7.43815262104329e-07	4.81347989340712
RASSF5	3.30044295072062e-09	7.98643107803502e-07	-1.35484
ZFPM2	3.82576557497492e-09	9.16859434525719e-07	5.37605145642692
KNOP1	4.26553042471496e-09	1.01251505052948e-06	2.47003294934567
SNORA74B	4.68265128754149e-09	1.10104151594985e-06	5.48205129449269
APOLD1	4.86102878057808e-09	1.13230169464606e-06	4.62142803661944
ESF1	4.99356900069414e-09	1.15240475716019e-06	2.34518007244478
RPS10P7	5.0587602889068e-09	1.15673891230012e-06	2.68628587469585
FAM171A2	5.5306839853993e-09	1.25315243320084e-06	4.10381985678661
RN7SKP163	6.5760811340431e-09	1.47659681247649e-06	5.09367265391919
RN7SL665P	6.9190018789872e-09	1.53972502528462e-06	4.20325002589772
RN7SL798P	7.08334723073495e-09	1.56234819804281e-06	5.19015774786772
KREMEN2	7.17631136225538e-09	1.56896828414783e-06	3.51634420747512
RN7SL832P	7.62519896658833e-09	1.65261268733259e-06	1.30021191675855
BRSK2	8.26083837811899e-09	1.76287079565647e-06	3.59279266981385
RN7SKP79	8.27539251692372e-09	1.76287079565647e-06	5.97581585290096
MAPKAPK2	8.35950987620703e-09	1.76569850978461e-06	-0.973419
RPPH1	9.00243055872701e-09	1.88551747265304e-06	7.16308275514613
RN7SKP71	1.02162095688883e-08	2.11839447594408e-06	5.24521528313055
SNORD105B	1.02842935158575e-08	2.11839447594408e-06	4.51084369606781
MIR3648	1.17279090742186e-08	2.3959541456215e-06	6.2637439380751
RN7SL34P	1.1967283040269e-08	2.42498018289159e-06	3.93834236854297
LRRC2	1.41829177855228e-08	2.85076647489007e-06	3.54945461712073
ARRB2	1.47695207409409e-08	2.94492427957769e-06	-1.28156
GPR64	1.51013451345555e-08	2.96561422161577e-06	8.0756808312234
NEGR1	1.51112584715616e-08	2.96561422161577e-06	6.02266711902551
RNVU1-7	1.5231404940623e-08	2.96584013078194e-06	4.04513309334894
EIF4E	1.62120696509559e-08	3.1209601863482e-06	2.66060198669796
SCARNA13	1.6278479546833e-08	3.1209601863482e-06	4.15791863227863
RNA5-8SP4	1.73289835092479e-08	3.27772323559054e-06	4.60118834948752
RNA5SP389	1.73591505014424e-08	3.27772323559054e-06	7.94835181201192
RN7SKP291	2.14711224437321e-08	4.02365605855322e-06	5.72841393177351
EMILIN1	2.45452903109243e-08	4.53160604229242e-06	2.61455104088314
SOX1	2.44266976209385e-08	4.53160604229242e-06	5.7771704086131
PIK3AP1	2.70134041629161e-08	4.95060356879795e-06	-1.67355
GDF2	2.72969704247155e-08	4.96605613770517e-06	5.37284303459237
RNU1-14P	2.83773753314433e-08	5.12520074464415e-06	4.27603
MIS18A	3.06360686558954e-08	5.49333363438516e-06	3.62762871974849
KLF1	3.36335955616943e-08	5.9706338997644e-06	3.36454814482776
MIR663A	3.37770574493171e-08	5.9706338997644e-06	5.82276699063999
SERPING1	3.60374568436043e-08	6.32533503077461e-06	-2.98949
LPCAT2	3.65672961878893e-08	6.32918951518717e-06	-2.76514
SOBP	3.64456672529375e-08	6.32918951518717e-06	2.84265606288258
FAM212A	3.94909010742493e-08	6.78807736810062e-06	5.47011308229498
RN7SKP80	4.41046943407057e-08	7.52921508046404e-06	2.90862950967492
GBP2	4.44551157200225e-08	7.5374102326928e-06	-1.69828
CXADR	4.60566929485315e-08	7.70414104059864e-06	4.2001833426351
SNORA60	4.58088022338515e-08	7.70414104059864e-06	6.30457743310144
PRR7-AS1	4.67552847163812e-08	7.76885810847391e-06	2.63917466550749
PDS5A	4.73035948480439e-08	7.80791256948772e-06	1.98708351770866
RN7SL587P	5.21822413131499e-08	8.55651435847992e-06	3.32446046962548
RNA5SP370	5.46489669086382e-08	8.90242386425424e-06	7.41997349355623
RN7SK	5.57964915615832e-08	9.03033607584999e-06	5.38445332820343
RNVU1-1	5.75676645856274e-08	9.25688046536888e-06	4.04330590669883
LINC00685	6.10128463894079e-08	9.74797553467694e-06	3.05982165395967
PTCHD1	6.29373698101415e-08	9.92817091865802e-06	5.55687552075687
RN7SL521P	6.26004188655175e-08	9.92817091865802e-06	3.70282003273548
MAGI2	6.36895807041605e-08	9.98364219792765e-06	4.85916729466773
EIF1	6.50977333216307e-08	1.0140599408177e-05	-1.30494
RP11-44M6.3	6.73431059036614e-08	1.03811858881583e-05	3.97667115725743
ZCRB1	6.74752091912067e-08	1.03811858881583e-05	2.66859752351195
NFATC2IP	7.29313790450472e-08	1.1151789517293e-05	1.63615720889232
CCDC154	7.46898734704055e-08	1.13510390632707e-05	2.79415558664154
RN7SL396P	7.52379267375594e-08	1.13650308242844e-05	3.61532754544778
RN7SL181P	7.61287609971469e-08	1.1430320717427e-05	3.44348947860822
RN7SL217P	7.67186360159485e-08	1.14499118806078e-05	5.68804324330066
CWF19L2	7.72829367721969e-08	1.14654756911324e-05	1.87702735957544
DGCR11	7.90543276797022e-08	1.160585146917e-05	-1.95884
RN7SKP9	7.91604377210278e-08	1.160585146917e-05	3.39410958677295
SNORD9	8.57340446667525e-08	1.24961130366909e-05	4.30220662347424
MID1	8.7488751927093e-08	1.26777305408771e-05	4.72572607957841
RP11-482M8.1	9.11615596041026e-08	1.31335879281656e-05	6.10803139054293
RN7SKP45	9.57630191957113e-08	1.37172269565167e-05	5.38947169614129
PPP1R3G	9.84468997121642e-08	1.39448285575439e-05	3.97039005713624
TULP3	9.84709447170491e-08	1.39448285575439e-05	-1.86895
RN7SL736P	1.00854989892305e-07	1.42017501021232e-05	5.42976386048847
RN7SKP90	1.03734592178851e-07	1.45251740194701e-05	6.06630073507686
RNU6ATAC	1.08767239069244e-07	1.51447746735299e-05	3.40186346911443
FGF22	1.18038893365213e-07	1.63444521013032e-05	3.68312633516034
RN7SKP134	1.20605268341272e-07	1.6607545348828e-05	5.06021764187701
RP11-1275H24.1	1.28433477058851e-07	1.75883295726088e-05	5.01794829782276
CACNG8	1.3408931951589e-07	1.8262525680951e-05	4.20202825092728
RN7SL617P	1.35417451028287e-07	1.83182278813817e-05	4.25201729994494
RNU1-7P	1.35968229740636e-07	1.83182278813817e-05	4.14331528589041
PURA	1.43741910561611e-07	1.92614160152558e-05	2.18837317874273
RN7SL658P	1.49804908327522e-07	1.99665108831826e-05	4.51556884539266
ABCB9	1.71611870317682e-07	2.25355854979866e-05	2.28291653285494
PATL1	1.71434940892863e-07	2.25355854979866e-05	-1.41396
RN7SKP1	1.71792699591456e-07	2.25355854979866e-05	4.78206192262803
MIR3687	1.85527734612604e-07	2.4209912342851e-05	6.00900380068586
TSHZ2	1.86704447370039e-07	2.42365710742231e-05	2.34844151674694
RN7SL169P	1.88803449376473e-07	2.43820578873535e-05	5.55853652844084
SF3A1	2.12650231461694e-07	2.73200740667591e-05	-1.16129
RNU1-27P	2.15536822625445e-07	2.75489218826492e-05	3.51967763085311
ACTN1	2.25369755622658e-07	2.84222186823277e-05	-1.11743
PAWR	2.24772039197299e-07	2.84222186823277e-05	2.54640376169167
RN7SKP87	2.25790374703133e-07	2.84222186823277e-05	6.75219300975898
TERC	2.26951430878296e-07	2.84248113729179e-05	4.35524063983641
LYN	2.390792946416e-07	2.97940616982362e-05	-1.3633
RN7SL278P	2.47817588113559e-07	3.07293809260813e-05	4.52442762277771
AFF4	2.54008988708432e-07	3.11867981998471e-05	2.02538049646492
RAB26	2.53498874239345e-07	3.11867981998471e-05	4.07077296515622
TAP1	2.596263929454e-07	3.17202363616232e-05	-1.7042
BARHL1	2.64123454852746e-07	3.21122584817065e-05	5.18487396381938
RN7SL33P	2.79879245260462e-07	3.38626714022901e-05	4.50263098191863
FAM133B	2.87595788714099e-07	3.46282001831411e-05	2.0451205931727
OR10AA1P	2.94586672918959e-07	3.52994145953468e-05	4.02185551398982
RNA5-8SP2	3.14267905765178e-07	3.74775755181402e-05	4.52252285987764
RMRP	3.19413912552608e-07	3.79098683641009e-05	5.63974126153787
EPB41L4B	3.44138753826344e-07	4.06507786747289e-05	4.39503392504433
C10orf95	3.66494449295038e-07	4.30873002557997e-05	3.30378806074232
SNORD15B	3.6833889694887e-07	4.31008388148058e-05	3.49138541418449
RN7SL4P	3.70988263252909e-07	4.32079975388575e-05	3.01522033896703
TREM1	3.87092056380536e-07	4.48738716894348e-05	-1.53468
AL133245.2	4.05479665753347e-07	4.65722358950987e-05	4.37737664731352
KDM2A	4.03796463727151e-07	4.65722358950987e-05	-0.763518
HERC5	4.17006871315947e-07	4.75816772096827e-05	-2.28345
KCNK3	4.2082699320465e-07	4.75816772096827e-05	5.69115666514079
MIR663B	4.19941680375769e-07	4.75816772096827e-05	7.21595399444303
STX11	4.21904616567962e-07	4.75816772096827e-05	-1.61977
MAFG-AS1	4.29931752939555e-07	4.76679114608327e-05	3.34629094889664
PIGM	4.24802159513237e-07	4.76679114608327e-05	2.06571882291155
SNORA77	4.3031937404459e-07	4.76679114608327e-05	5.15910895674543
SRRM3	4.2773519686564e-07	4.76679114608327e-05	6.46218395269954
RN7SKP137	4.46690379194512e-07	4.91790251390408e-05	4.5335141486648
RNY3	4.4790718610826e-07	4.91790251390408e-05	3.16894972770402
STAT5B	4.59597460549305e-07	5.02412592400477e-05	-1.27533
NT5C2	4.634320074008e-07	5.04392111461028e-05	-1.45544
KBTBD3	4.73632253081604e-07	5.13252620687213e-05	3.36756306685431
SCARNA2	4.98846220735722e-07	5.38235636606803e-05	4.90327958683391
POU2F2	5.20365543376952e-07	5.59034086341687e-05	1.67620499835039
LRRC58	5.36499705856361e-07	5.73893505097165e-05	1.79007817754129
ZNF500	5.48260007512417e-07	5.83967197745277e-05	1.75876112567367
IMP3	5.53588390494234e-07	5.87133491262906e-05	1.99155601654398
KIRREL3	5.71334750607492e-07	6.01372490501521e-05	3.19372364107677
PALM3	5.71839513115312e-07	6.01372490501521e-05	4.48809049519465
HOMER1	5.93634335982036e-07	6.21669839916649e-05	1.9466171056168
RNA5SP141	6.02552530729271e-07	6.28115844420301e-05	6.60362633053496
SPTY2D1	6.04829893519789e-07	6.28115844420301e-05	-1.26656
TMEM245	6.15047069179131e-07	6.36076064407496e-05	1.64971621764702
FAHD1	6.26991801649636e-07	6.40456707553915e-05	1.60809922033546
RN7SKP184	6.22505628602527e-07	6.40456707553915e-05	4.07702892921989
SNORA37	6.26955238012821e-07	6.40456707553915e-05	4.55035428754252
RN7SL5P	6.53794835704197e-07	6.65109489187404e-05	3.15300408080291
SLC16A10	6.61475927068928e-07	6.70188049035202e-05	2.40665894424575
CHI3L2	6.8141370741179e-07	6.8759332969763e-05	-2.03568
IL18RAP	6.9137086014881e-07	6.89269092733958e-05	-2.27714
MYBPC2	6.86398094174423e-07	6.89269092733958e-05	3.02546669439397
NDUFA4L2	6.89892137280193e-07	6.89269092733958e-05	3.60114722006495
OR7E38P	6.95792005097593e-07	6.90913144822805e-05	-2.24173
WASF3	7.18061102301872e-07	7.10196623562375e-05	2.7009668774467
CFL1P1	7.36520586226094e-07	7.23835447657596e-05	4.4562588342373
HCAR3	7.37659299089349e-07	7.23835447657596e-05	-2.09
RNU4-62P	7.56047221935814e-07	7.38969449393264e-05	2.63358399864142
SLC12A2	8.01796836971451e-07	7.80624389245174e-05	2.19402804476463
GK	8.29112774088168e-07	8.02235284471783e-05	-2.27704
PARP9	8.30431324802279e-07	8.02235284471783e-05	-1.8455
AC005003.1	8.435515799881e-07	8.1176369033295e-05	3.34333118058239
TLDC2	8.64374070183411e-07	8.28602281740436e-05	0.358471463095527
ANKRD10-IT1	8.90789040449352e-07	8.50652338856691e-05	2.84173724243806
RNU1-32P	9.37585113565661e-07	8.91922571393532e-05	4.35575675789074
BHLHE41	9.4433281162532e-07	8.94925893420132e-05	2.49507953151327
RN7SL8P	9.58432060021608e-07	9.04846994847673e-05	3.87537207013293
RENBP	9.73877595439197e-07	9.1595944108402e-05	1.99680627967626
APC2	9.82805247538019e-07	9.20881127429984e-05	5.76120589629222
VCPIP1	1.04732035866614e-06	9.77655903348121e-05	-1.73707
FAM83F	1.07771642448726e-06	0.000100227627477316	2.6755848720467
YTHDF3	1.08508667614454e-06	0.000100537919391177	-1.19147
SNORA30	1.0993350975144e-06	0.000101480844334996	-3.22635
SNORD105	1.10429596408386e-06	0.000101562629552864	4.54905665034715
SRBD1	1.10950713641877e-06	0.000101666749515079	-1.67756
HCN1	1.13198391866544e-06	0.000103346399959038	6.02727996029487
NFKBID	1.16011967443972e-06	0.000105528550239911	1.58369070708998
HMGA2	1.17564092831188e-06	0.000106551543626346	3.85643131712934
PLAGL1	1.19097677821756e-06	0.000107550381232951	-1.66145
SCRT2	1.19916212284802e-06	0.000107898616425502	3.47039846858999
SNORD83A	1.21375182354862e-06	0.000108818526799014	3.10004145429015
EPS8L2	1.23655607632259e-06	0.000110071155879515	2.06648030289115
IGF2R	1.23423480526715e-06	0.000110071155879515	-1.31874
RNA5SP145	1.24621389052245e-06	0.000110536067641927	7.80955828245827
ADAT1	1.25079549148467e-06	0.00011054903131122	1.91989087196503
FBXO6	1.27537205078e-06	0.00011153464208295	-2.02643
LRRC69	1.27144887218655e-06	0.00011153464208295	2.8522311142328
RALB	1.27145119103486e-06	0.00011153464208295	-1.68105
SNRK	1.28067055548738e-06	0.000111606408828557	-1.04245
CD274	1.3576875162564e-06	0.000117905936080747	-2.75061
EPPK1	1.37430032274581e-06	0.00011893424043096	2.16342720155682
AMDHD2	1.40195470227696e-06	0.000120816423200071	1.76844877819915
NAMPT	1.40574397079204e-06	0.000120816423200071	-1.58485
HNRNPA1P68	1.44148469315219e-06	0.000122870589298877	-3.98284
MIR320E	1.44236263899598e-06	0.000122870589298877	3.18809563827064
RAB20	1.4450149862268e-06	0.000122870589298877	-2.01407
SMARCA4	1.44936419731463e-06	0.000122870589298877	1.61163520263892
RN7SL564P	1.48241515046682e-06	0.000125246492238085	3.69284167228246
RN7SL277P	1.50606825898681e-06	0.000126815017861444	4.08228064463795
HUNK	1.53411800752323e-06	0.00012874194350003	4.53795151875918
NFKBIZ	1.56369856393739e-06	0.000130363963823103	-1.44682
SIM2	1.56390728547215e-06	0.000130363963823103	4.6118195839084
GABRA1	1.59645985023304e-06	0.000132633884357361	5.00528922712163
RN7SL634P	1.76993149388388e-06	0.000146557383898876	3.3101412507056
COG8	1.7842086870401e-06	0.000147250388462873	1.69437266194889
SOX6	1.80978899254312e-06	0.000148868583663844	2.44654700831524
TNFSF14	1.85061652443303e-06	0.000151726204786082	1.87554944746934
SRGN	1.89063416872159e-06	0.00015414150980277	-1.51045
WDFY3-AS2	1.89244511312982e-06	0.00015414150980277	2.71913619491178
GRK4	1.90258626058336e-06	0.000154462736022083	1.91103243630049
CHKB	1.95712326214537e-06	0.000158374481122439	-1.94273
LCP1	1.97271066941184e-06	0.000159119225645374	-1.15457
KIAA0040	2.01815210804998e-06	0.000162259429487219	-1.35749
TRIM25	2.02722378388884e-06	0.000162464712506898	-1.41783
ST8SIA6	2.06353667710911e-06	0.000164844833782908	2.78542837272765
METAP2	2.12376178792344e-06	0.000169076260256946	1.23883198046227
PRRT3	2.13007325151183e-06	0.000169076260256946	1.66844334669739
SNORA26	2.15158297573103e-06	0.000170241441546413	3.18146849144686
MARCKSL1P2	2.16752346004034e-06	0.000170420677343992	3.88843202321459
RN7SL381P	2.16430860954993e-06	0.000170420677343992	2.72390342228399
HDGFL1	2.17437573915496e-06	0.000170421826800938	5.99450088054452
CDK6	2.21089329927989e-06	0.000172499546928241	2.90221124554816
CXCR6	2.21472697067232e-06	0.000172499546928241	-2.32535
MEMO1	2.23626081998884e-06	0.000173634157873526	1.73616145073964
RNA5SP202	2.27470385283796e-06	0.000176070555366873	5.45282915679528
RN7SL472P	2.31882819076012e-06	0.000178930259524784	3.13126721242188
BHLHE22	2.33382458620448e-06	0.00017897921226634	5.63951988596497
SLC2A11	2.33128435134503e-06	0.00017897921226634	2.10492859732459
RN7SL824P	2.37225037186669e-06	0.00018136800082333	4.39412577500156
RN7SL1	2.4056826265168e-06	0.000183361571202767	4.36747323379602
GFRA3	2.43083415696372e-06	0.000184713751610256	5.77482137793105
MXRA5P1	2.46286520232566e-06	0.00018601349182656	5.93596023768876
SHANK2	2.46034671206599e-06	0.00018601349182656	3.69841
PELI1	2.48779895525268e-06	0.000187329006527849	-1.90157
SCARNA18	2.50951783391789e-06	0.000187613511036623	2.67626380255303
SDHAF1	2.52168697629869e-06	0.000187613511036623	2.16549714731356
SMOC1	2.51624110351906e-06	0.000187613511036623	5.41700483900634
TRIM22	2.516124541758e-06	0.000187613511036623	-1.71841
KCNG2	2.60215933684583e-06	0.000193024462236742	4.76083309959146
ANKRD12	2.67601504415556e-06	0.000197701858308932	1.34247034859096
RN7SL49P	2.68107960634004e-06	0.000197701858308932	2.83884665545967
NNT-AS1	2.71056675893896e-06	0.000199103410432837	1.54435841412504
RPS15P5	2.71606321405732e-06	0.000199103410432837	6.60449718193302
CDK19	2.76494746243354e-06	0.000200914141555958	4.39840406051735
GRAMD1B	2.75981592023706e-06	0.000200914141555958	2.22916173816156
GUSBP2	2.75795321895375e-06	0.000200914141555958	2.45981873758583
PRDM5	2.77727485166196e-06	0.000201223251170996	-2.3937
GLULP4	2.79735774126359e-06	0.000202090853168851	-2.24499
PSME3	2.85979336121145e-06	0.000206004305592007	-1.10948
MSANTD1	2.94499180314803e-06	0.000211530189341964	2.38715684716518
NRTN	2.96360750129386e-06	0.000212255613109908	4.47504735652511
TSPAN7	2.97254068080642e-06	0.0002122853980757	2.98557000443095
B3GNT5	3.02019891600877e-06	0.000215072679378865	-1.89754
LINC00570	3.0855639983383e-06	0.000219101416223885	3.50769052998194
ARHGEF37	3.13157155213068e-06	0.000221736617515071	2.18701248607345
CDH4	3.15268276347737e-06	0.00022259905154932	3.05989212807901
RNU1-67P	3.19725118488168e-06	0.000223843507112334	3.0247301615421
RPL21P44	3.19510151397407e-06	0.000223843507112334	2.48760885569403
XPO6	3.18555620466935e-06	0.000223843507112334	-1.00391
RP11-176F3.7	3.22813180394749e-06	0.000225372428799964	4.17559225609484
ZNF252P-AS1	3.25620758371156e-06	0.000226697535800075	3.04762966296559
SNORA42	3.29939823932297e-06	0.000229064628737843	7.87035587711159
NCAPG2	3.32752431633426e-06	0.000230001523669711	-1.77055
SLC7A11-AS1	3.33134930367379e-06	0.000230001523669711	6.21675
RNY1	3.35424107145808e-06	0.000230942277527683	3.94869588516554
TMEM184A	3.38893639957923e-06	0.000232688294278548	2.88605744859619
GNA13	3.42933113383779e-06	0.000233531828360036	-1.28696
RNY3P1	3.42011562615863e-06	0.000233531828360036	3.67285490994944
SNORD46	3.4233826894659e-06	0.000233531828360036	2.76232000234045
GPR143	3.50576956995468e-06	0.000236286807939786	4.21098515648446
PDE4C	3.50770819040767e-06	0.000236286807939786	3.40198260945512
RNLS	3.48001336104569e-06	0.000236286807939786	-1.83491
TIFA	3.49302582266178e-06	0.000236286807939786	-1.76575
C15orf61	3.51888065661133e-06	0.000236400489178924	2.26243735946498
RNU1-19P	3.59245122294572e-06	0.000240694231937363	5.43324682090063
IL4I1	3.60474404804466e-06	0.000240870350277387	1.94541753458429
DUSP18	3.61454046003089e-06	0.000240879161566336	2.0097593889445
HOXB6	3.70026780581751e-06	0.000245345629317505	4.98522429872239
RP11-631M6.2	3.70125006513328e-06	0.000245345629317505	2.96512262398718
GLA	3.73863770418712e-06	0.00024716659453358	-1.31503
RN7SL357P	3.7578622927789e-06	0.00024778031689212	3.94063617415779
MYLIP	3.76952624239288e-06	0.000247893593840106	-0.977802
BRI3BP	3.92083731820192e-06	0.000257165656102276	1.67699586949926
FAM215B	4.05380579639913e-06	0.000264272532545823	3.9997315274886
PDK3	4.06100064054928e-06	0.000264272532545823	-1.48162
RNA5SP298	4.05768074871265e-06	0.000264272532545823	6.19903098608468
CSRNP1	4.08374615546437e-06	0.00026506064890311	-1.14719
MIR26B	4.09816345225206e-06	0.000265305521776443	2.80592950676423
ESCO2	4.17638712061205e-06	0.000268972280605	2.15080159518305
MIR16-1	4.16812056618758e-06	0.000268972280605	-8.95347
APOBEC3A	4.26675307058319e-06	0.000273379314990271	-1.30791
RN7SKP243	4.2579589804954e-06	0.000273379314990271	5.48402498086237
FAM181B	4.34360075166663e-06	0.000277589500344972	6.03884424246519
LYRM7	4.38078448052193e-06	0.000278537429572777	1.7278210277105
SLC25A44	4.37785185747851e-06	0.000278537429572777	-1.10647
LCP2	4.41512094963094e-06	0.000280006296561327	-0.88129
MYD88	4.46270176607943e-06	0.000280764466763549	-1.34505
PTPRJ	4.46111666772632e-06	0.000280764466763549	-1.12362
RASGEF1C	4.47213502267408e-06	0.000280764466763549	6.57952200949181
RN7SL151P	4.45176500078194e-06	0.000280764466763549	3.06547454967428
LMOD1	4.48394257325282e-06	0.000280798454009431	4.0065806645734
EIF5B	4.58366526349915e-06	0.000284895942711852	1.5652424247774
SIPA1L2	4.56375525157974e-06	0.000284895942711852	-1.77564
ZNF503-AS2	4.57827358257376e-06	0.000284895942711852	5.01994359643935
RN7SKP162	4.6067188621991e-06	0.000285616569456344	5.86594262398224
HES4	4.635212687783e-06	0.000286670076998272	2.37317746719187
MIR145	4.65504224108017e-06	0.000287183843605649	4.82514543448297
PPFIA3	4.88909247290715e-06	0.000300878372332686	3.25387789073114
ASGR1	4.95848880098738e-06	0.00030439747506357	1.85684637018161
TBC1D30	4.97242837841703e-06	0.000304503206151514	-1.7317
CD46	5.00222493299687e-06	0.000305577093701014	-1.479
RN7SL184P	5.04598661746691e-06	0.000307496749275661	4.33499530561807
SYT17	5.09359727136538e-06	0.000309641020467099	1.98549797633081
SH3KBP1	5.10807042537732e-06	0.000309765321854269	-0.749053
IL1RN	5.14833949493459e-06	0.000311002422326273	-1.67782
RP11-51J9.5	5.15342643318692e-06	0.000311002422326273	3.07357742677457
RNU1-136P	5.2404638044477e-06	0.000315491110777909	5.29763275117896
NAPG	5.45296607973269e-06	0.0003267060734886	-1.54075
TULP1	5.45291543283662e-06	0.0003267060734886	5.26075498120507
LPIN2	5.57556021807186e-06	0.000333059305074258	-1.39009
RN7SL698P	5.58573220675012e-06	0.000333059305074258	3.16536853399702
LINC00173	5.62701506372147e-06	0.000334720103694974	2.08875961677549
HCAR2	5.68514128067134e-06	0.000337372526855839	-1.79499
ZFHX2	5.74227421908032e-06	0.000339953545454532	2.52706522435193
NPHP3-AS1	5.7657984594677e-06	0.000340537347876239	4.54528008810076
TP53TG5	5.79010397447166e-06	0.000341164424254685	3.80244388870577
METTL15	6.23243583959193e-06	0.000365599897667509	1.98663580258346
RNU1-4	6.23415007658045e-06	0.000365599897667509	3.39081610398456
CABP4	6.33527415868663e-06	0.000368926105446508	2.12938885791031
CYP26C1	6.31806403056111e-06	0.000368926105446508	4.06506074850131
MORC2-AS1	6.33134328723599e-06	0.000368926105446508	2.44950516638947
RPS14P4	6.3996045627043e-06	0.000371803599349282	3.3265844746259
TAF3	6.43481708880806e-06	0.0003729799560964	1.60632723178643
ATRNL1	6.4836708999767e-06	0.000373376990918745	4.0491242232371
FBXL8	6.48660877338375e-06	0.000373376990918745	2.08613431917438
RN7SL444P	6.47322909836109e-06	0.000373376990918745	0.910399171398118
ASXL3	6.54021099134188e-06	0.000375594974074205	3.42682025249101
RN7SL478P	6.61678020449081e-06	0.00037911868923386	4.18903579434719
C1QL2	6.74722212164078e-06	0.000383944667031449	7.60274300482847
HLA-E	6.73525338356072e-06	0.000383944667031449	-0.947481
TLN2	6.74590573775717e-06	0.000383944667031449	2.22746675969921
MTMR7	6.82892764617879e-06	0.000387708867091937	3.70798145875792
MFSD12	6.94604629336098e-06	0.000393461949581203	0.947503851227414
BCYRN1	7.23816520204458e-06	0.000409079431963173	3.46355660267008
KHDRBS3	7.33109269353179e-06	0.000413394014238883	4.31831860780981
RNA5-8SP6	7.45066640356192e-06	0.00041824416541076	5.25467296758999
SOX11	7.44927438781835e-06	0.00041824416541076	4.51465586324298
RNVU1-10	7.6323360886864e-06	0.000427479426234651	4.04084976062421
SLC6A6	7.82253046773879e-06	0.000437149662282335	-1.25329
SRPK3	7.84119442569319e-06	0.000437212371064826	3.34496993344274
PSMD6-AS2	7.99170839009932e-06	0.000444610133738472	-1.92549
JAZF1-AS1	8.0852829765303e-06	0.000448814238100315	2.94278542050824
SDR42E2	8.1185053223029e-06	0.00044965694811795	2.51910785814837
RP4-575N6.4	8.23933938444408e-06	0.000455337682523025	3.32136579438022
C11orf42	8.32248109341532e-06	0.00045891486454045	3.53299253558658
BCAM	8.42876291884313e-06	0.000460978753983771	2.75382814750955
NMT2	8.43389150283259e-06	0.000460978753983771	1.68776673983048
PKD2L2	8.42879483136637e-06	0.000460978753983771	3.09067096093889
ZNF497	8.42684775677459e-06	0.000460978753983771	1.92672
POU5F1P6	8.4862359634095e-06	0.00046282482527794	3.5719606686469
SIPA1L1	8.52072243825444e-06	0.00046369101757872	-1.0821
BMPER	8.5408970689844e-06	0.000463776293131519	5.78065218264147
DACT2	8.5989841081665e-06	0.000465915391112917	6.83227629335052
LIFR-AS1	8.6533506762988e-06	0.000467844061292996	5.42078273533265
HMGB1P8	8.88389501828532e-06	0.000479268829947497	2.45827615555174
FBXL19-AS1	8.96923402409519e-06	0.000482827621634014	1.94397316139125
LARP7	9.19652213375282e-06	0.000493995943236326	1.5939393440573
ADAR	9.23005812371819e-06	0.000494731115431295	-0.90436
SNORA80B	9.32701799022461e-06	0.000498855357056562	3.71733
MMP24	9.43707534929091e-06	0.000503660955044382	2.42179437756866
RPL7AP64	9.61718476614666e-06	0.000512176737417606	2.0823058035218
C16orf98	9.78414191382902e-06	0.000519957255992057	2.60361636991607
NDUFA13	9.83346851272171e-06	0.000520359594927974	1.94367557208251
RP11-357H14.17	9.82057486911497e-06	0.000520359594927974	2.6793
LSM4	9.92636880109111e-06	0.000524162745759311	1.20721716824879
CLEC2L	9.98036823625757e-06	0.000525899995603559	2.28035863848535
TBXA2R	1.00472399804955e-05	0.000528306770619978	1.9810107223673
SNORA84	1.0100119137981e-05	0.000529969198726398	3.70501299906404
CCDC85B	1.01709227718022e-05	0.000531908403880097	1.90561269204796
RNU1-63P	1.01797588128232e-05	0.000531908403880097	5.84106499292656
KCNC1	1.03638898196989e-05	0.000540396631519198	2.98431
HMBOX1-IT1	1.03897312752191e-05	0.00054061307370263	6.23236771385171
MED13L	1.04137186623734e-05	0.00054073234154374	-1.14322
MCL1	1.0493079043263e-05	0.000543720378532819	-1.02281
FAM120A	1.05844473007808e-05	0.000547316938847841	-0.805532
CD53	1.07555841912334e-05	0.000555014866215947	-1.43135
PCBD2	1.07822749136788e-05	0.000555242603199444	1.50239295106904
FAM210B	1.08126853893539e-05	0.000555660558029396	1.87785499218967
FOXI3	1.09574583840281e-05	0.000560787870150956	7.08096
SSH2	1.09386466256647e-05	0.000560787870150956	-1.09009
SLC26A4	1.10204078204721e-05	0.000562853779748864	2.85658971545174
GADD45GIP1	1.11359444130149e-05	0.000566433221530578	1.71128187295267
GLIS2	1.11228884263011e-05	0.000566433221530578	-1.96306
ETNK2	1.12541075827121e-05	0.000571277754361542	-1.66694
HOXA10	1.13133177590944e-05	0.00057222762370142	2.58185802305009
PLCE1	1.13187377020061e-05	0.00057222762370142	2.0311989338689
TTC39B	1.13977157171298e-05	0.000575053980837537	1.7375568790818
RN7SL556P	1.14237708674562e-05	0.000575204171920157	4.08540120409304
SLC2A3	1.14834139246258e-05	0.000577041549712446	-0.894757
MNX1	1.15278665016998e-05	0.000578109747863915	4.44920090787118
RCOR3	1.1592373126188e-05	0.000580177324893792	-1.28743
FOXN3	1.16417754740209e-05	0.000581482188205406	-0.864978
RNA5SP473	1.17137354503244e-05	0.000583906284727773	3.81431840716589
ANKRD44-IT1	1.17432410706331e-05	0.000584208663561797	2.21013930165519
SNORD116-2	1.19963511091701e-05	0.000595611663436165	4.41958494575052
DCDC1	1.20704334151164e-05	0.000596205128060979	6.35642590673344
HSPA4L	1.20800669904828e-05	0.000596205128060979	2.61572941188888
RN7SL236P	1.20389301559261e-05	0.000596205128060979	6.12071002330454
CTDSPL	1.22202734307142e-05	0.000601932994045695	1.61691688242101
RABL6	1.26017004639333e-05	0.000619496612155963	1.27312096202049
SLC2A6	1.26504115623653e-05	0.000620667042874787	1.45895559977123
ST6GAL2	1.27854592224139e-05	0.000626060482631518	3.10018858326317
PRDM16	1.30226452887011e-05	0.000636424335638402	3.21893985433637
LRRC56	1.30983164963635e-05	0.000638869746292296	2.05249126960698
TMEM243	1.31883424883236e-05	0.000642004390974563	1.37143340102854
DEGS2	1.32594900775237e-05	0.00064420961148577	1.52237220378211
COQ7	1.34441623090855e-05	0.00065191109220165	1.58466796203642
PDLIM5	1.35310631055588e-05	0.000653581815587107	1.30973460349376
TRAFD1	1.3527375459849e-05	0.000653581815587107	-1.6419
ASH1L-AS1	1.36732962788371e-05	0.000658117543773437	2.08117010080549
CD82	1.37041809187295e-05	0.000658117543773437	1.6074250511291
MAPK14	1.36859697708363e-05	0.000658117543773437	-1.17126
MAN1A2	1.38236349987447e-05	0.000662577459055219	1.77974698650449
HNRNPK	1.39461132233103e-05	0.000663345278583561	-0.935128
RNF13	1.3920367449913e-05	0.000663345278583561	-1.67991
SERPINF2	1.3904244551903e-05	0.000663345278583561	2.16090324197052
SLC35G3	1.39125511339156e-05	0.000663345278583561	4.26533500956959
RN7SL559P	1.40403345204968e-05	0.000666554852550212	3.57367368138426
CD300LD	1.41635054983703e-05	0.000671123975363844	-0.809345
CTD-2144E22.5	1.4225984618035e-05	0.000672805390170595	3.88435762401155
TNFAIP3	1.42544496399345e-05	0.000672874815957816	-1.08783
ZNF423	1.42822969894457e-05	0.000672914877438461	7.57561517523064
LRRC28	1.43798627840214e-05	0.000676233396281037	-1.1457
AK1	1.44518068683412e-05	0.000677061718771685	2.14830371311949
RN7SL300P	1.44286004003868e-05	0.000677061718771685	3.81486515527841
CACNA1B	1.45437533463156e-05	0.000678817431467358	4.74878367512224
SELL	1.4517085026662e-05	0.000678817431467358	-1.33871
GPR141	1.46008769993694e-05	0.000680209828658473	-1.81892
ANKRD18B	1.48672679811287e-05	0.000691327961122483	3.31773769158096
PHF21A	1.51304425870895e-05	0.000702255402310277	-1.10797
RN7SL296P	1.51822372676217e-05	0.000703303191175088	3.10693094906556
RP11-651L5.2	1.5209453540498e-05	0.000703303191175088	4.02668061313704
RN7SL836P	1.52754586382023e-05	0.000705047279812138	4.11794385966422
RN7SL753P	1.53894266767669e-05	0.000708994585012455	4.29121106247178
TTC39A	1.57361374204176e-05	0.000723630053628208	2.19553942722128
NRDE2	1.58835093111085e-05	0.00072906185279939	1.40835927036722
FERMT2	1.59921138800503e-05	0.00073269751166613	2.77410586241164
MACROD2	1.61341637278685e-05	0.000737849351841091	1.8505766034514
AL512428.1	1.63333652968404e-05	0.000745591202671153	3.40317722642633
KAZN	1.67694326147366e-05	0.000764097510950084	-1.67148
ZNF714	1.69883028301299e-05	0.000772657773244813	1.79281816545942
SHROOM1	1.70486318650142e-05	0.000773989254287093	1.86228162468367
ZFHX3	1.72659852448172e-05	0.000782431665894226	1.63272449118615
CASC3	1.76699976037547e-05	0.000798421619563604	-1.12733
TUBD1	1.76829053923571e-05	0.000798421619563604	1.80707652974174
ANKRD36	1.782675200432e-05	0.000803461061402664	1.66061625425678
PDE4B	1.7939178242903e-05	0.000806157051688025	-1.51103
TMEM130	1.79512583729279e-05	0.000806157051688025	2.68217033723308
HES7	1.83419536436218e-05	0.000822220957938185	3.53080983520222
RN7SL732P	1.85004810987321e-05	0.000827838403778814	3.40222763666274
C5AR1	1.85865039309737e-05	0.000829108342684723	-1.26995
CATSPER2P1	1.8595392535739e-05	0.000829108342684723	1.89966591512854
ARID4B	1.89018964193638e-05	0.000839809710515511	1.32228248548336
LBX2	1.89027943989408e-05	0.000839809710515511	-2.61963
ZDHHC18	1.89456469705054e-05	0.000840215845360992	-1.00632
DLG1	1.91989363578091e-05	0.000849936571548908	1.30872616158851
ARPC4	1.94058524247808e-05	0.000856055691743779	1.50695395768215
RASAL2-AS1	1.93849047228987e-05	0.000856055691743779	6.69143165839256
MAPK1IP1L	1.96578182534056e-05	0.000865638625702972	-1.18573
VWCE	1.98280183872427e-05	0.000871593527837102	2.14187279283435
FGD5P1	2.04487811228293e-05	0.000894153291394468	3.25235394323391
RNU6ATAC39P	2.04160626664826e-05	0.000894153291394468	2.63136636789284
TLR4	2.04488595769077e-05	0.000894153291394468	-1.709
TUBA1B	2.05403037013194e-05	0.000896578860685963	-1.11104
IVNS1ABP	2.06842392795618e-05	0.000901283181475173	-1.2373
PHF14	2.07208215087953e-05	0.000901301492644351	1.54368335758899
BEAN1	2.08549400291489e-05	0.000903099545685659	2.73664097528055
FEZF2	2.08541182803546e-05	0.000903099545685659	0.30076725923733
SNX20	2.08708609498852e-05	0.000903099545685659	-1.01825
ADRB1	2.10960946564294e-05	0.000911263541103721	3.01131296799499
UBE2QL1	2.1183720674804e-05	0.00091346549152044	3.66127238925784
MSL1	2.12519642708423e-05	0.000914825487886828	-1.18508
GNS	2.18025735109605e-05	0.000935296630270535	-1.21662
STRA6	2.1791471028873e-05	0.000935296630270535	4.38056430953509
CHD6	2.18558656268218e-05	0.000935971812513587	1.2361666337803
CCDC40	2.23915848657973e-05	0.00095640172657385	3.7860608187821
SERPINB1	2.24096697287405e-05	0.00095640172657385	-1.23078
DIP2B	2.28141022605931e-05	0.000970339052462494	-0.959298
SNORA49	2.27996505826684e-05	0.000970339052462494	3.33518206956372
ZNF611	2.29738456390274e-05	0.000975468703078569	1.68399491846351
BIRC3	2.30684372844704e-05	0.00097781927020092	1.47735970460414
GNB1	2.32850261102125e-05	0.00098532426276899	-0.80035
IGKV1-27	2.34276549689984e-05	0.000989679444825959	-2.38985
ATF6	2.35351499278364e-05	0.000992538201017588	-1.05871
RNA5S9	2.36226403974859e-05	0.000994545083221181	6.07288843792792
GPR34	2.38096121946921e-05	0.0010005015406858	-1.02684
TUBGCP4	2.38444035936192e-05	0.0010005015406858	1.4143750744521
PTPRE	2.46602818932603e-05	0.00103126319783158	-0.827344
TRIM56	2.46242620223135e-05	0.00103126319783158	1.56054232381971
SNORD116-1	2.47941946026277e-05	0.00103512647617403	3.60773678340406
LINC01088	2.48662486153015e-05	0.00103639862957822	4.19832391656482
ITM2B	2.53059434209398e-05	0.00105120888970584	-1.29245
PTGES3P1	2.52921556587445e-05	0.00105120888970584	-1.8076
TUBA3D	2.55924221051087e-05	0.00106134031372334	4.03002873895296
TRAJ31	2.56772195586648e-05	0.00106244405287586	2.5693402079103
UBE2Q2P1	2.57042916018352e-05	0.00106244405287586	1.82152517461058
RP11-430B1.1	2.58327167683886e-05	0.00106598449128364	5.79551901850355
ANKS1B	2.58923751946405e-05	0.00106668026339045	2.72741877284488
TRPM4	2.6117452455854e-05	0.00107417720298631	1.85323887874986
TRBV7-6	2.63892155341215e-05	0.00108356640522643	-2.02993
PYGL	2.65398206841058e-05	0.00108439096841091	-1.15106
TRBJ2-2	2.64802535707781e-05	0.00108439096841091	2.08340567349484
TRBV27	2.64963909034288e-05	0.00108439096841091	-2.16681
SMAP2	2.66265847491925e-05	0.00108615548001453	-1.21391
VAMP5	2.67501779667853e-05	0.00108941411052967	-1.88535
IRX2	2.6860719797846e-05	0.00109213145227001	4.1536790240832
CXCL16	2.69444832730929e-05	0.00109375293338529	-1.38709
PITX1	2.7414763112282e-05	0.00111103342408214	3.61798825093281
RN7SL308P	2.77710835047749e-05	0.00112364689167696	2.81842472175486
RP11-318M2.2	2.78259636511692e-05	0.00112404265484885	5.53566251689227
RAB21	2.80045854824574e-05	0.0011294276513993	1.22392559294301
ACAP3	2.81385066638418e-05	0.001129889075674	0.886690076121205
OSBPL11	2.81520268012179e-05	0.001129889075674	-1.23133
TSPO2	2.81334853073896e-05	0.001129889075674	4.01236351424386
RP11-361M10.3	2.84040703461509e-05	0.00113817210499593	3.00189527184513
Metazoa_SRP	2.87801020826728e-05	0.00115138886726892	2.9936362286513
EMILIN3	2.89285671499289e-05	0.00115547373020004	6.51043190512253
DENND5A	2.89958188632392e-05	0.0011563068629558	-1.20893
SLC18A3	2.91482000180353e-05	0.00116052673682031	4.40647465506176
GAPDHP14	2.92029810632734e-05	0.00116085342906065	-2.34201
EPCAM	2.92533092108114e-05	0.00116100235472972	3.46831480174422
RNA5SP226	2.93293638928711e-05	0.00116217021568509	6.32994644835082
USE1	2.96573202917823e-05	0.0011733000808768	1.71083714157631
NCOR1	2.97123896206858e-05	0.00117361584612674	1.03759431228556
RNU2-64P	2.97751981773022e-05	0.00117423582178968	-0.635275
CDS2	3.03010035534825e-05	0.00119308406408689	-1.05427
ANO1	3.04823988926773e-05	0.00119833329653168	4.00728895274787
C21orf62	3.06801055771782e-05	0.00120330286426119	2.86687251937981
FGD5	3.07467297820712e-05	0.00120330286426119	3.14418720425938
LHX4	3.07588525298382e-05	0.00120330286426119	-1.74034
SNORD104	3.08019269538854e-05	0.00120330286426119	2.78091193686734
SZRD1	3.09224277756826e-05	0.00120611985896888	-0.799253
RPP14	3.14341247281252e-05	0.00122416269488092	1.47905259772017
IGHV1-2	3.17313987342284e-05	0.00123381182847412	-2.28814
CHMP5	3.18343915286231e-05	0.00123588843373739	-1.48621
TUBA1A	3.21229752704851e-05	0.00124515246600555	-1.30017
HSH2D	3.22263332101478e-05	0.00124721914430081	-0.898943
NEURL1B	3.22877681547008e-05	0.00124765943176397	3.65595533749781
PPIF	3.24111322387317e-05	0.00125048770885162	-0.916189
CTB-193M12.3	3.28357296927947e-05	0.00126491147892305	3.98553416883697
AC005776.1	3.29779028757219e-05	0.00126842785690508	3.48285500771508
RN7SL43P	3.31214622496482e-05	0.00127002973093882	3.17270814788432
SYF2	3.30799578413592e-05	0.00127002973093882	0.940506481609739
ONECUT3	3.3965953981307e-05	0.00130041080957004	4.44494
HOOK3	3.41172860461061e-05	0.00130420128437599	1.40861229825225
PSMD14	3.43666277950574e-05	0.00131010908144603	-1.49853
SGK1	3.43769595275919e-05	0.00131010908144603	-1.20977
ZNF566	3.45055923768513e-05	0.00131300364030632	1.57099082788422
SRSF3	3.45588500502601e-05	0.00131302557721446	-0.815023
ERGIC1	3.47197587144846e-05	0.00131713130319606	-0.924849
ARHGAP25	3.50154015547475e-05	0.0013190017851015	-0.76567
CCDC88B	3.49653909273418e-05	0.0013190017851015	0.936653925150323
FAM8A1	3.48451031998276e-05	0.0013190017851015	-1.18104
GAMT	3.50785973050563e-05	0.0013190017851015	1.59242652471984
RAP2A	3.50865905762436e-05	0.0013190017851015	1.51218451277498
RP11-567O18.1	3.49879330209152e-05	0.0013190017851015	3.65894550520949
SHC3	3.51487150051159e-05	0.00131934724817396	2.94049865083553
SIRPB1	3.56254333160024e-05	0.00133523052626773	-1.16685
ZNF395	3.5739793534026e-05	0.00133750542648959	1.65756220728309
CTF1	3.65375221409833e-05	0.00136326527221836	2.84969925154764
P2RY12	3.65370607783245e-05	0.00136326527221836	-1.67182
GPR20	3.67019730640796e-05	0.00136735422518553	3.01616861948016
DEFA3	3.69620968728181e-05	0.00137499000366883	-2.51017
RNU1-89P	3.72259604305771e-05	0.001382741934086	2.84769021187204
HSPA12B	3.76586579996889e-05	0.00139407524906666	3.32057473715509
RN7SL497P	3.76988732896375e-05	0.00139407524906666	3.76519098484842
RNA5S10	3.76802145564111e-05	0.00139407524906666	5.88751
ADM2	3.78092894714266e-05	0.00139608700857161	1.95510589763875
SAP130	3.80699347074134e-05	0.00140363173468576	-1.29367
RLIM	3.81584576063863e-05	0.00140481742596983	-1.44292
DSCAM	3.91728532990099e-05	0.00144003568676183	5.89246464043996
RN7SKP78	3.94456142342117e-05	0.00144579777819631	2.28224430923402
RPS26P43	3.9393808435615e-05	0.00144579777819631	3.06441858220365
HAGHL	4.01874538199884e-05	0.00146866876687594	1.7294783920369
RP11-54O7.17	4.01601362693239e-05	0.00146866876687594	2.37291556430924
RNU1-88P	4.07532433295343e-05	0.0014871652075334	3.79017948619277
FCGR3A	4.10062574351588e-05	0.0014894680479637	-1.34087
FOXA1	4.10553903446904e-05	0.0014894680479637	4.10935464117656
NDUFS8	4.09696468803533e-05	0.0014894680479637	1.4102413968776
TMEM41A	4.09424129076845e-05	0.0014894680479637	1.49175656654365
PPP1R18	4.14397253371421e-05	0.00150122632892868	-0.759902
MCTP1	4.17847281504049e-05	0.00151152766969621	-1.18509
SNORD13	4.19436174391815e-05	0.00151507640732487	3.36666910351825
CR1	4.23459954668017e-05	0.00152739738207607	-1.37798
CCNL1	4.27021682263365e-05	0.00153579919317923	-1.26389
RN7SL364P	4.26770382819417e-05	0.00153579919317923	2.64646421431284
PHYH	4.33880649226553e-05	0.00155821920768337	1.11271213342376
TMEM164	4.36096202350877e-05	0.00156392255358176	-1.1736
RP11-397P13.6	4.37013783911042e-05	0.00156496142962627	-3.82575
ATXN1L	4.38147803716715e-05	0.00156677128548571	-0.864991
LUC7L3	4.41991969621232e-05	0.00157825327375925	1.27226694210784
GFRA1	4.42673209239604e-05	0.00157842447311701	4.34797836942961
RP11-192H23.6	4.48504618863555e-05	0.00159693273150789	4.15751927844289
SLC12A6	4.50895177823816e-05	0.0016031542670586	-1.12273
MYO6	4.55644092036454e-05	0.00161773124642686	1.91699990402601
ZNF563	4.57219599655179e-05	0.00162101583240479	1.4924772734223
RABEP2	4.59103885166723e-05	0.00162538426617833	1.07942213329089
MIR191	4.66406555372535e-05	0.00164889602639788	2.91908376161582
SYK	4.70159525854085e-05	0.00165980963489904	-0.778693
RNVU1-9	4.72094958716689e-05	0.00166428497186065	3.49765698740567
SKIDA1	4.75399821757467e-05	0.00167356852506823	4.29526645303895
RNA5S2	4.76928999226921e-05	0.00167658369206372	5.72491214311257
DPYD	4.814184673597e-05	0.00168689512180305	-1.17549
NOD2	4.81892684450236e-05	0.00168689512180305	-1.02588
RP11-142A12.1	4.81695265944261e-05	0.00168689512180305	5.34761923882787
PGAP1	4.85887276979961e-05	0.00169849291605169	3.35346244386783
RSF1-IT1	4.86850307546385e-05	0.00169947577945183	3.4271649655338
KCNH3	4.88780546491882e-05	0.00170336859661297	1.57036209969564
KRI1	4.89332336372526e-05	0.00170336859661297	1.11424541292546
AL161772.1	4.96125390442876e-05	0.00172460658736377	6.18878064201084
KCNQ5	4.97980796850719e-05	0.00172864531764726	1.90078183973326
RN7SL336P	5.03375648732306e-05	0.00174494223491015	2.21744728226249
TNFAIP8L1	5.06366036469705e-05	0.0017528704295793	1.03705974422513
MIR23B	5.10315119914996e-05	0.0017616473751747	9.70348268676101
SLA	5.09963864689658e-05	0.0017616473751747	-1.01379
CTU1	5.15389741561499e-05	0.00177670455306761	1.46509649272799
MRPS7	5.17097584313789e-05	0.0017801298606957	1.35607556475627
FIZ1	5.21367715113184e-05	0.0017898855277522	1.41196938230417
NR2F6	5.21166316271505e-05	0.0017898855277522	1.61262666639849
GPRIN1	5.23378861371742e-05	0.00179287086312377	1.44147378567889
RNU1-2	5.23675970291328e-05	0.00179287086312377	3.27708285417116
ZNF358	5.24653903472612e-05	0.00179375499179031	1.6022269723549
RN7SKP268	5.25382257651203e-05	0.00179378457393131	4.38165265137709
SLC7A5P1	5.27920302677298e-05	0.00179998435347866	2.28139959065266
RN7SL329P	5.3226337888883e-05	0.00181231317697066	2.56320569710526
ASAP1	5.36788312198223e-05	0.00182522672486064	-1.07322
RP1-102H19.8	5.40910197894265e-05	0.00183616148347312	2.58495169253625
TELO2	5.42214272121737e-05	0.00183616148347312	1.10166261332537
TMEM241	5.41837268651923e-05	0.00183616148347312	1.2787530203392
DTL	5.49917587521336e-05	0.00185972129598125	-1.98254
RNFT2	5.52383379434847e-05	0.00186552890908321	1.57615922673393
ZKSCAN8	5.53239819233077e-05	0.00186589299791139	-1.81858
RNF19B	5.54989068629583e-05	0.00186926318196267	-1.11057
CPT1A	5.56427700148862e-05	0.00187157948697844	1.17273288206675
LRRC23	5.61320069612848e-05	0.00188549075674267	1.67928757701797
RNA5S5	5.66540333319365e-05	0.00190013805164742	5.6948782450535
TBC1D14	5.67205388551468e-05	0.00190013805164742	-1.05509
ZNF791	5.68378246443215e-05	0.00190151133078533	1.57325686849925
RNA5S1	5.7079332812104e-05	0.00190703122119153	5.78020992996487
NFIX	5.82095191194047e-05	0.00194218748933339	1.52791386585988
TREML2	5.86893639952519e-05	0.0019555798238204	-1.34658
DDX18	5.90124111319139e-05	0.00196371873838695	1.25069476436755
MIR27A	5.91497194386261e-05	0.00196566347638442	2.69921050810213
CLIC6	5.96091896088125e-05	0.00197566415134314	3.11690367613336
RPL36A	5.95742491690001e-05	0.00197566415134314	1.82247139733995
UVRAG	6.01575459877511e-05	0.00199119080504477	-0.97658
FOXE3	6.02739009742667e-05	0.00199239616430056	5.6973998941249
DACT3	6.03680730071084e-05	0.00199286602864791	2.34132113998989
TTC28	6.06121951985864e-05	0.00199827824488038	1.57302059242858
KCNJ2	6.18161901975997e-05	0.00203527968888372	-1.78564
TMEM151B	6.22158004373365e-05	0.00204573431411633	4.46127504942057
ARHGAP24	6.23864888090131e-05	0.00204819191438962	-1.09813
GLULP3	6.24548970845815e-05	0.00204819191438962	-2.05399
VAMP3	6.33511505608176e-05	0.00207485423991829	-1.40591
KIAA0319L	6.34737830170727e-05	0.00207614247758205	1.34856079783944
IGDCC3	6.36582272268433e-05	0.00207944646841657	3.87933614009508
HSP90AA1	6.38847695374913e-05	0.00208411517794821	1.15880012428762
HARBI1	6.42209438435054e-05	0.00208961201612993	1.54467299521219
PPIG	6.42075295548114e-05	0.00208961201612993	1.35394743451009
EML6	6.44168294400184e-05	0.00209325300777447	1.55114229031862
SEC61G	6.45300523201033e-05	0.00209420185420085	-1.38137
GAB2	6.48490333049074e-05	0.00210181704303188	-1.07826
ACTR2	6.58663184216314e-05	0.00212677757899778	-1.02844
ESPN	6.59604826097451e-05	0.00212677757899778	1.72821876018366
MYNN	6.59047431576774e-05	0.00212677757899778	-1.2227
PPM1K	6.59279302780894e-05	0.00212677757899778	1.11609622485827
CALCOCO1	6.63890079571387e-05	0.00213782898491437	-0.801542
FEN1	6.69607711588965e-05	0.00215345840047011	-1.46161
CHD5	6.71481963461245e-05	0.00215670315171496	2.24331536920466
ISLR2	6.73103983976998e-05	0.00215913046288838	3.69772588780959
TDRD7	6.79106990266808e-05	0.00217279366179845	-1.45844
TFAP4	6.78625670018783e-05	0.00217279366179845	1.27214735147004
AC016586.1	6.83660028249245e-05	0.00218455673642105	2.3375696758167
ARHGEF33	6.91673325464728e-05	0.00220733238974173	-2.85377
DAZAP2	6.94870707830995e-05	0.00221470045038104	-0.88102
RP11-819C21.1	6.96017512404793e-05	0.00221552241113373	2.88060068345759
BEX5	6.9791016175799e-05	0.00221871337648675	2.04498163684701
LINC00189	7.03020072112399e-05	0.00223211111813114	-2.6582
HBA2	7.05390135347046e-05	0.00223678673452796	2.18032663497563
RN7SL664P	7.17478445222644e-05	0.00227222779780549	2.88957916523375
EIF4E3	7.18945479903489e-05	0.00227398440877088	-1.02153
CCNK	7.21267466982244e-05	0.00227843730634543	-0.705117
HOOK2	7.26679427593152e-05	0.00229262760168756	1.13604895833698
DENND2A	7.29776233841403e-05	0.00229948708625324	3.36215245389044
AREL1	7.3286554302465e-05	0.00230535492602787	-1.16363
MIR181A2HG	7.33488387233228e-05	0.00230535492602787	-2.20558
RN7SL636P	7.37691944624923e-05	0.00231564660300146	3.27981096037967
RN7SL448P	7.38953486447787e-05	0.00231668889260687	3.06539957036423
RRAGD	7.4111585423756e-05	0.00232054918982625	-1.05587
RYR2	7.42216179711218e-05	0.00232107855246203	3.8098604686886
E2F5	7.47919328240522e-05	0.00233598262369258	1.38389761840905
HCLS1	7.51190723139082e-05	0.00234326377766189	-0.631112
LITAF	7.55224026475177e-05	0.00235290045448341	-0.958355
ABI1	7.58889361858389e-05	0.00235678542351227	-1.09285
B4GALT5	7.60253362423312e-05	0.00235678542351227	-1.14257
RP11-257K9.3	7.5937445638004e-05	0.00235678542351227	4.05306200180069
SPG21	7.57801196505193e-05	0.00235678542351227	-0.953172
PTPN12	7.61711915193212e-05	0.00235837363655598	-1.01412
FAF2	7.66656085916324e-05	0.00237073651183356	-1.1814
MIR30D	7.6790458206553e-05	0.00237165474639421	12.4543878622025
PARS2	7.75154930999333e-05	0.00239108434408755	1.41131005051951
NPAS3	7.77717320973234e-05	0.00239306500097986	4.16865725432207
RP3-404F18.5	7.76845470622741e-05	0.00239306500097986	3.58678196425088
CREG1	7.83067742412639e-05	0.00240655738740969	-1.73898
SOX18	7.89196479551485e-05	0.00242240554881049	3.63476829018212
AC010150.1	7.93066698092804e-05	0.00242831141750131	3.70062924887299
RPL21	7.93069127686593e-05	0.00242831141750131	1.56115882643705
SEMA4G	7.97471568806581e-05	0.00243879526146444	-1.78728
KIAA1456	8.01584932891206e-05	0.00244837044943388	3.09125879250479
CLMP	8.04040204632959e-05	0.00245286389966608	2.37922051076132
MRC2	8.07428685033906e-05	0.00246018979777324	1.82271883325336
MIR4516	8.13649837751563e-05	0.00247611826082051	0.200924513588831
RN7SL230P	8.18594887311346e-05	0.00248812914284732	2.62808679665132
GCNT1P3	8.22526412209629e-05	0.00249703389743152	-2.17447
SH3RF3-AS1	8.28225529329587e-05	0.00251127653199643	3.07807100189584
PTPN1	8.32332286992289e-05	0.00252066220182209	-1.19497
NDUFC2	8.40960070083203e-05	0.00254370009547982	1.52812105535197
RNU1-3	8.45697962361928e-05	0.00255493042592833	2.62958749086386
METTL22	8.53549275251015e-05	0.00257241380125227	-0.85602
TPM3	8.53081451793675e-05	0.00257241380125227	-0.745602
RBMX2P5	8.55831356258052e-05	0.00257567319415673	3.06855893410114
RP11-23J18.1	8.56697591861632e-05	0.00257567319415673	-2.36269
RAP2C	8.67424323183263e-05	0.0026047811844602	-0.966086
C17orf100	8.75533990253305e-05	0.00262281360253286	2.91901863930788
GFAP	8.75118211660595e-05	0.00262281360253286	2.55373992087178
FAM43A	8.7818353225201e-05	0.00262759259998189	1.24402865111225
ZC3HAV1	8.81704770995706e-05	0.00263496519332098	-0.917111
PPP1R15B	8.83171684097992e-05	0.00263618815023453	-0.975003
POU3F3	8.89985027653838e-05	0.0026533477068474	4.41300526305753
LINC00853	8.92604174810029e-05	0.00265797687610097	3.68598630295691
PPEF1	8.95450308949153e-05	0.00266327010742825	-2.6505
RNA5S13	9.05623448942539e-05	0.00269031690601238	5.57530628490244
TRPC4AP	9.1442022097543e-05	0.00271321542709424	-0.744923
AQP9	9.16306828824009e-05	0.00271558042825322	-1.36123
CCDC112	9.21710251527007e-05	0.00272511344116953	1.60507583992274
TRIB1	9.21032167896215e-05	0.00272511344116953	-1.2435
RNU7-45P	9.25250006090812e-05	0.00273233781419519	5.02899343700862
B4GALT1	9.38244273719218e-05	0.00276132333563219	-0.995283
GTPBP8	9.38389048820601e-05	0.00276132333563219	-1.15538
TMEM120B	9.36448699463382e-05	0.00276132333563219	1.35415155131869
CXCR4	9.47487811343042e-05	0.00278480969456533	-0.950016
TLCD1	9.53770537351617e-05	0.00279997371884001	1.92554434476001
SNORD41	9.63617090876361e-05	0.00282468077576524	2.94240924501308
SRSF5	9.6445327402352e-05	0.00282468077576524	-0.74887
PWWP2A	9.89661249213661e-05	0.00289510762622081	-0.957701
MXD1	9.94093835528192e-05	0.00290466527042258	-1.01143
SOS2	9.9628432314329e-05	0.00290765696370297	-1.19555
RNA5S8	0.000101310252084729	0.00295328271691202	5.79461606971423
MIR23A	0.000101514957785572	0.00295579299982195	1.93342889893762
ROPN1L	0.000102527132048075	0.00298178090917878	-1.64346
ZNF682	0.00010265554634162	0.00298203594058105	1.54857078321834
PRKAR2A	0.000103205793205756	0.00299452990670578	1.29179699839937
DIMT1	0.000103868918633574	0.00301026619537581	-1.25579
RP11-247C2.2	0.000104019529660011	0.00301112979935668	3.08564739858769
LA16c-OS12.2	0.00010452885783921	0.00302236340230217	2.36868522309854
USB1	0.000104871807829044	0.00302876586133382	-0.955325
TBC1D1	0.000105163057575	0.00303366209143436	-0.72373
EGLN3	0.000105763907100917	0.00304746776946041	1.28771639011084
KAT7	0.000105907076701231	0.00304806926062527	-1.11557
BRD3	0.00010810100567383	0.00310404316291997	0.897083798181468
CCNY	0.000108081807482009	0.00310404316291997	-0.691701
DNM1P47	0.000108517410701894	0.00311241420521751	1.73747368130094
AL163953.3	0.000108878572832518	0.00311918338997435	3.87122
RNA5S12	0.000109185902243522	0.00312423017299932	5.53363854459275
SLC2A14	0.000109305436962583	0.00312423017299932	-1.77215
DCUN1D3	0.00011107558529737	0.00316494524603936	-1.17807
MERTK	0.000111110860627686	0.00316494524603936	-1.77843
MMP28	0.000110938650552475	0.00316494524603936	1.94430278208242
CNPY2	0.000111513375723582	0.0031727846764093	1.57385218844048
PCDH8	0.000111877540823251	0.00317589501990742	3.73628794301948
SLCO2A1	0.00011187729629995	0.00317589501990742	3.19689599394604
ANKRD20A11P	0.000112042556900266	0.00317696096493997	0.151034723860558
CHSY1	0.000112796356162205	0.00319470043293955	-1.18543
RN7SL174P	0.000113663182722412	0.00321559723742725	3.2743162464663
TXNRD1	0.000115650092079693	0.00326809852040166	-1.20212
GP5	0.000116042206885551	0.00327546541836408	1.7805907179421
MSN	0.00011674350863421	0.00328781379570513	-0.727471
SEC14L1	0.000116664511004058	0.00328781379570513	-0.978726
IFI44	0.000116911995388696	0.00328884263325943	-1.89361
KIF26A	0.00011767533948087	0.00330531474907401	1.82436381668973
RNU6-611P	0.000117762778734461	0.00330531474907401	2.82396393674929
ALDH5A1	0.000118195975127835	0.00331374182686856	-1.38537
IL27RA	0.000120075870424287	0.00335889000499991	1.2471120189629
TRIM67	0.000120037828520347	0.00335889000499991	2.53910675537204
USP32	0.000121648243698432	0.00339905922190551	-1.13596
ZNF835	0.000123923048440069	0.00345874362745832	1.76920213109569
RP11-44F14.5	0.000124327677456588	0.0034622827183553	5.6629801501029
TMPRSS9	0.000124244351207337	0.0034622827183553	2.01753918362307
CABP7	0.000125398145622608	0.00348798082590944	2.25970902073406
RP11-1391J7.1	0.000125530364341228	0.00348798082590944	2.51095781526153
KRT18P61	0.000127646850273986	0.00354283975081162	2.16587008201681
ARID3B	0.000128245053355198	0.003547591242869	-1.0297
BPI	0.000128144703441078	0.003547591242869	-1.72801
YPEL5	0.000128149974465524	0.003547591242869	-1.00307
RTN4RL1	0.000128614601171783	0.00355386953393072	2.3246287510705
DNM2	0.000128912321113219	0.00355815137477949	-0.580475
C14orf80	0.000129462474417001	0.00356543946118157	1.75295055739296
TFAP2A	0.000129411496699415	0.00356543946118157	3.05492489927034
SRP72P2	0.000129758104908214	0.00356963687277299	1.98255964872936
SOAT1	0.000130297634610933	0.00358052728229648	-1.2885
CDCA8	0.000131350223895147	0.00360547685061964	-1.37094
GADD45B	0.000132303013817624	0.00362763511154067	-0.781645
SLC44A2	0.00013364851207329	0.00366050056584031	-0.814394
ZNF501	0.000134165985146225	0.00367063997122339	1.78906806209494
SEC14L4	0.000134386975012208	0.00367265456710994	2.34911043765419
RN7SL711P	0.000134831189474594	0.00368075856129768	3.34998629226745
SMPD2	0.000135307735323395	0.00368972647177277	1.33712598390227
PRKAA2	0.00013557535361998	0.00369298373073702	4.49073162107104
GRM8	0.000136524689437534	0.00371478314360383	5.1515993409311
AL138963.1	0.000137305426583811	0.00372161992047064	2.91008883083963
ARPC2	0.000137836736313443	0.00372161992047064	-0.752496
BTBD7	0.000137153735432831	0.00372161992047064	1.20691145422368
KLHDC7B	0.000137120563774022	0.00372161992047064	1.41818294735565
RAB3GAP1	0.000137606251452775	0.00372161992047064	-0.287142
RN7SL200P	0.000138077970986362	0.00372161992047064	2.06350282202535
RN7SL555P	0.000137981296975713	0.00372161992047064	2.42070562807161
SEMA3E	0.000138119821314209	0.00372161992047064	3.39027012008579
UNCX	0.000137583901937661	0.00372161992047064	0.361843746159121
RNU1-77P	0.000138614708281549	0.00373092115465369	3.91663342144644
RPS23P6	0.000138831747147901	0.00373273189419017	2.35897921761484
TM6SF1	0.000139691296206953	0.00375179511493761	-1.27801
FNIP1	0.000139935107862667	0.00375429777004209	-1.33309
ARG1	0.00014036797603312	0.00376077506599937	-2.04717
UBQLN2	0.000140478317543148	0.00376077506599937	-0.928799
GAD2	0.000141099931901027	0.00377336341491544	0.215826034795863
ATAD3B	0.000141350247391202	0.00377600596567879	1.05372146753151
RN7SL494P	0.000141593033479244	0.00377844193408638	2.58478156219916
RP11-338E21.2	0.000141960361936525	0.00378419257850903	2.73199058932653
PSME2P2	0.000142712295806261	0.0038001722870462	-1.56663
ASCC1	0.000143100794440819	0.00380239253799891	-0.847243
GFPT2	0.000143013082873898	0.00380239253799891	0.447259619484355
FOXF1	0.000143415726250882	0.00380670240796271	4.19031730463142
LRRK2	0.000144799289292287	0.00383933775140528	-1.78021
TSPAN10	0.000145308379187957	0.00384874180965	2.17400247867493
SNORD99	0.000145619111997999	0.0038528776512082	2.13411428590016
WDFY3	0.000145941843929141	0.00385732186435834	-1.51437
MIRLET7I	0.000146595002445837	0.00387002683294009	2.61041236326266
SEC62	0.000146733082857021	0.00387002683294009	1.33605287015372
LCN6	0.000147055293729618	0.00387033383412566	0.281155509050949
NRXN1	0.000147036280671854	0.00387033383412566	2.02607510810272
AKAP7	0.00014808459260324	0.003890694777766	-1.54968
THY1	0.00014814112277724	0.003890694777766	3.18191476951577
CTB-129O4.1	0.00014838494924011	0.00389299628932684	2.81973219154212
INPP5D	0.000148989313405028	0.00390474200558035	-0.515508
PGK1	0.000150055401424333	0.00392855128686981	-1.05789
CD300A	0.000151669858895052	0.00396069254301813	-0.946675
FOXN3-AS2	0.000152055078567314	0.00396069254301813	4.50303400953738
RNA5S7	0.000151590732387427	0.00396069254301813	5.48191780036334
RP11-54C4.2	0.000152077626531389	0.00396069254301813	-1.82529
Z97634.3	0.000151873262780934	0.00396069254301813	2.65546589760178
RP11-117D22.2	0.00015238818723156	0.00396463797344406	4.46458313901308
C7orf50	0.000153104928194606	0.00397498669825246	1.25267196921305
HIGD1A	0.000153035780892928	0.00397498669825246	-1.31121
PHF5A	0.000154494901083022	0.00400690001518548	-1.02771
TBC1D20	0.000154679713286746	0.00400752304985327	-0.885785
FMN2	0.000154990857326121	0.00401141446313213	3.54414
FAM53A	0.000155322681652184	0.00401583248703219	1.94599604116748
RN7SL107P	0.000157614684330511	0.00407086880026285	3.4594464855428
SMCR5	0.000157944100208706	0.00407515398923581	2.62447739169461
TMEM154	0.000158416904203088	0.0040831260810318	-1.27291
ICA1	0.000160792958252666	0.00413155019741179	1.43911757193157
RNU1-28P	0.000160760721339452	0.00413155019741179	2.43214981168623
RP13-516M14.4	0.000160560782741414	0.00413155019741179	2.41489991711483
CCM2L	0.000160980031858135	0.00413209713082612	2.89421625227968
L2HGDH	0.000161331249035063	0.00413685190426946	1.50733731082759
ANKFY1	0.0001622260889724	0.00415552213930945	-0.905101
FAM133DP	0.000162930078240854	0.00416499412315389	1.97020674983855
MAST4	0.000162831547142935	0.00416499412315389	0.891473490087167
DOCK2	0.000163486697262416	0.00417494102722178	-0.8312
DNAAF1	0.000163948800067577	0.00418245638985085	1.95202468144223
SRP72	0.000164705849321978	0.00419747299437729	1.03098289831465
CACNA1H	0.000165040670832158	0.00420170958102216	1.23365680889165
RNA5S14	0.000165390470824759	0.00420631846411866	5.48048906241023
RBMS1P1	0.000167034887786567	0.00422657618598212	-1.4924
RELA	0.00016641843259709	0.00422657618598212	-0.936684
RNA5S15	0.000166724043674732	0.00422657618598212	5.57978112599992
RNA5S4	0.000166694513288854	0.00422657618598212	5.32525613434677
TPGS1	0.000167019054805293	0.00422657618598212	1.48873110773531
RN7SL97P	0.000168261425598435	0.00425329388601968	2.45817239062491
CD40LG	0.000168738278066103	0.00425671340335987	1.15339278927755
CYTIP	0.000168643319946054	0.00425671340335987	-0.876566
PLSCR1	0.000169197157913979	0.00426095774369816	-1.67159
RNA5SP429	0.000169248441913865	0.00426095774369816	6.42804383618049
DUSP1	0.000170131661116067	0.00427025329471989	-1.07136
ETS2	0.000169916720871043	0.00427025329471989	-0.999903
RP11-549J18.1	0.000170121314469409	0.00427025329471989	2.85218184552863
DENND3	0.000170625946686127	0.00427405135196486	-0.681564
TGM4	0.000170515517633604	0.00427405135196486	5.69561287743233
SLC35E4	0.000171832195340098	0.00429994541832992	1.59676391545461
GDF15	0.000172072343210734	0.00430088518685312	1.96895008149096
NRBP1	0.000172214869863562	0.00430088518685312	-0.856833
POLN	0.000173372048248591	0.00432545038092882	1.96508601686284
AC068039.4	0.000173646796534536	0.00432627134035535	2.7585301625096
BRD9	0.000173783886486827	0.00432627134035535	1.19711103699102
RASSF6	0.000173970096409375	0.00432627134035535	-1.79463
RUNDC3A	0.000174099267949623	0.00432627134035535	1.78671470615767
CTD-2514K5.2	0.000176072784915398	0.00434786238179071	2.44916571639265
GNA11	0.000175724534541773	0.00434786238179071	1.58738661709663
MFHAS1	0.000176187147922872	0.00434786238179071	1.05555333366944
RNA5S17	0.000175599694828511	0.00434786238179071	5.51897166847116
RP11-110G21.2	0.000176167670783042	0.00434786238179071	3.49363697066212
SLC8A2	0.000176189255561251	0.00434786238179071	4.43106961594139
ZFAND3	0.000175366035714037	0.00434786238179071	-0.956029
FAM184B	0.000177050728220844	0.00435618198437939	1.86582904082667
PTF1A	0.000176951220933937	0.00435618198437939	4.22335601392234
SCARNA3	0.000176726484541114	0.00435618198437939	2.61846387331148
RN7SKP211	0.000177892535257164	0.00437257746425005	0.23029269430231
TRANK1	0.000178506766478636	0.00438335236227933	-1.03653
RN7SL30P	0.000178830964872671	0.004386991110715	5.57879400140839
RNA5S3	0.000179196780928013	0.00439164264292015	5.49835818003195
MICU3	0.000179742776847174	0.00440069643432118	1.78469991371905
RN7SL774P	0.000180044102591794	0.00440374800097927	6.44665099513991
DUSP3	0.000180991920144467	0.00442259080164774	-1.15662
ZNF469	0.000181378128534151	0.00442768704758587	1.48676170762247
NDUFB2-AS1	0.000182646733240031	0.00444559294851029	2.19322400140727
NUCKS1	0.00018256578745126	0.00444559294851029	1.94766779188407
RP11-259P15.4	0.000182349585106353	0.00444559294851029	-2.46876
SNHG7	0.000183107701477476	0.00445246473329229	1.07492215159182
ZDHHC5	0.000183589688472362	0.00445983371879645	-0.954237
XYLB	0.00018421453843902	0.00447065545867004	2.84120020203374
NFIC	0.000184939847304389	0.00448389178425543	1.10917629542292
UBE2D3	0.000185343763138527	0.00448931773806088	-0.624644
CHD7	0.00018770125479555	0.00454200589759639	0.919493767645359
ATXN7L3	0.000188218592583123	0.00455010688801334	-0.572091
IPP	0.000188547919585247	0.00455365149975067	1.1871031384581
CISD2	0.000189068122027474	0.00456179464996395	-1.17902
PCGF5	0.000190045325763065	0.00458093781365438	-1.17279
PCSK1N	0.000190368479200556	0.00458429369622673	1.83849284724701
AC007036.4	0.000190886444014865	0.00458927945450534	4.90312901333969
RN7SL751P	0.000190943780866716	0.00458927945450534	4.11504303474641
ZNF44	0.000192254973801371	0.00461634197208609	1.27631566011118
ERI1	0.00019350069641084	0.00464178186462346	-1.1984
RP11-63E16.1	0.000194382309663308	0.00465844681350797	2.47557645759492
RP11-151N17.1	0.000195420017779543	0.00467881702510791	2.72228677356735
AL158091.1	0.000195692812372987	0.00468085187676039	3.66549426359064
NRXN2	0.000196129924852011	0.00468232015997271	2.03161841675872
TNFAIP6	0.000196044471513251	0.00468232015997271	-1.85701
CDADC1	0.00019641709959086	0.00468284231563367	-1.30071
DND1P1	0.000196527566287627	0.00468284231563367	1.81208699442304
ARNT	0.000197797548226689	0.00470410886641412	-0.87379
CCDC74A	0.000197645816999099	0.00470410886641412	2.09670415866074
BIN2	0.00019939820610763	0.00473765575693668	-0.799208
TLR8	0.000201039430380166	0.00477210167885262	-1.62966
NOP58	0.000201294366164046	0.00477360683375135	0.825482377266464
GPR161	0.000201894428363298	0.00478328586742095	1.99467069871498
CPA5	0.000202436184863586	0.00479156644970563	2.45199762581779
PTPMT1	0.00020285506994041	0.00479692577153205	1.16424260585503
RP11-212P7.2	0.000203592518428771	0.0048098008808708	2.39801647301182
RPS2P45	0.000203941206339251	0.00481347597234801	2.31812869044386
IL1RAP	0.000204967988795945	0.00483313354091782	-1.32417
TNNC2	0.000206374363960077	0.00486169626402736	1.81516440422309
CALCOCO2	0.000207185751444423	0.00487160157452906	-1.01711
SHF	0.00020701125753082	0.00487160157452906	1.51457151846491
RHOA	0.000209027414471712	0.00491027264683595	-0.692181
TRIM29	0.000209274783239962	0.00491145451739436	3.31198116203252
ERN1	0.000211140094671341	0.00494269928528615	-0.765909
IFI16	0.00021120104071697	0.00494269928528615	-1.28289
STAT5A	0.000211084135145011	0.00494269928528615	-0.732884
DLK2	0.00021205463551149	0.00495787772203796	1.62293027332235
MAU2	0.000212247453435023	0.00495787772203796	-0.580165
SOCS7	0.000212631402981693	0.00496219577520198	1.49854
RASL10A	0.000214354192925263	0.00499772114543429	1.93111473212805
CPLX1	0.000214784621379395	0.00500307654510285	2.5026129067287
ACSL1	0.000215319686639097	0.00501003376146007	-1.42767
MIR15B	0.000215630060005806	0.00501003376146007	3.0970481090627
TLR2	0.000215686335501792	0.00501003376146007	-1.56469
NMT1	0.000217960363157246	0.00505814161204021	1.81881433054258
EFNA3	0.000219094009944131	0.0050776498409351	1.50332482206728
ICAM1	0.000219412168138625	0.0050776498409351	-0.921533
TAB2	0.000219288622671221	0.0050776498409351	-1.07419
PPP1R1B	0.00021994481648296	0.00508525473656892	2.59430572267104
TBX6	0.000221329134192715	0.00511251838796964	1.44302559100339
CBLL1	0.000223022260884313	0.00512786607959466	-1.08197
MME	0.00022302187446624	0.00512786607959466	-1.49267
NDRG4	0.000222998645597289	0.00512786607959466	1.85610610691292
S1PR2	0.000222312734824123	0.00512786607959466	1.56958364900379
TMEM121	0.000222558275144262	0.00512786607959466	1.94660140620038
SAMD9L	0.000223313038921315	0.00512981952264964	-1.70626
LINC00511	0.000223924273821459	0.00513912394173669	1.77634493851414
CTD-2023N9.1	0.00022504577556975	0.0051601112330271	0.247051801380932
RSPH6A	0.000225641365655109	0.00516426574617808	2.15841825991731
SEPHS2	0.00022549079238476	0.00516426574617808	-1.3048
PML	0.000226543119050292	0.00518014743046742	-0.991992
RP11-68I3.2	0.000226755492848181	0.00518025105751428	4.05806236888182
ENG	0.000228299040393153	0.00521073743842395	1.37880085401052
CCL4L2	0.000228970697185132	0.00522128605365254	-1.64557
BRD7	0.000230421726949629	0.00524957140995663	-0.667665
PIK3R5	0.000232093499028163	0.00528282956144103	-0.507168
PDZD8	0.000232436192881901	0.00528580261988001	-1.09695
GMDS	0.000233903769248885	0.00531432775274313	-1.01756
CHST15	0.000240038722210371	0.00544657330831139	-0.932758
FCGR3B	0.000240161453451862	0.00544657330831139	-1.4374
HOXD13	0.000240543932927194	0.0054502881675249	6.44786218741169
METTL21A	0.000243657158587691	0.00551581382437749	1.23473863818213
RP11-214O1.3	0.000243955205262818	0.00551754948817647	2.65935236349676
TM9SF2	0.000244298945127331	0.00552031451346655	-1.19859
HCN4	0.000245050222394358	0.00553227512949003	3.01196713585346
SMCR8	0.000245732785968838	0.00554266421492066	-0.940102
RN7SL795P	0.000245994101684158	0.0055435415826184	2.51744583952757
PACSIN1	0.000246589983537588	0.00555195009005497	-0.986619
FBRSL1	0.000247499240731551	0.00556237247609844	0.984314397673808
RPS15A	0.000247341998678674	0.00556237247609844	1.56647146012639
RN7SL480P	0.000250033919154605	0.00561427513604448	2.98539133419958
ADAMTS8	0.00025028131924022	0.00561477191786071	3.27850698194301
MIR142	0.00025151799511878	0.00563744110642128	1.65471574130748
SNORA11	0.000251747590859877	0.0056375174794174	2.39018850020163
RAB5CP2	0.000252412321348485	0.00564226430250193	-2.44179
SLC25A41	0.000252408711539093	0.00564226430250193	2.30038064390259
CDK13	0.000254269104594445	0.00567867666927595	0.71590166706252
EMX2	0.000254635328223164	0.00568176447684345	2.81660251020307
HDAC10	0.000255274252029135	0.00569092616956544	1.33308415844168
RN7SL629P	0.000255774358512745	0.00569697954564044	2.95050601365815
NARF-IT1	0.000257189323361869	0.0057233809780993	-1.37635
THOC2	0.000260683766951197	0.00579596985503268	1.11657627892408
TYW5	0.000264041236386352	0.00586538660935243	-1.28214
ALOX5	0.000264404782205774	0.00586734933006557	-1.1346
CHIC1	0.000264835820748024	0.00586734933006557	1.43595691927062
HOXD1	0.000264620262182867	0.00586734933006557	6.49595863452338
TERF2IP	0.000265419008848536	0.00587504740367755	-0.803205
ADCY5	0.000266568286227085	0.00589525107890317	3.67689360271073
ANP32AP1	0.000267750170455591	0.0059161394046411	-1.22323
RBM4B	0.000268705992531701	0.00593200013982295	-1.08238
DLGAP1-AS2	0.000272963297384136	0.00602065241062142	-1.50656
HJURP	0.00027333989428131	0.0060236282272921	-1.75684
RNA5S16	0.000273604963810962	0.0060241432138025	5.18121805838826
FURIN	0.000275746156266294	0.00606592868383153	-1.00679
ILF3-AS1	0.000279851592683951	0.00615081225401657	2.01787916220186
ANXA3	0.000280549801750857	0.00616072533818357	-1.93843
ANKRD18A	0.000281543908811742	0.00617711301340129	1.91564
CLEC6A	0.000283109662899694	0.0061951055646286	-1.72973
LMO2	0.000282878085462796	0.0061951055646286	-1.09864
SF1	0.00028280694374568	0.0061951055646286	-0.605023
AC007040.11	0.000284427219631708	0.00621847721236902	3.11075601904385
F2RL1	0.000285653546429455	0.00623981506679031	-1.52589
BRWD3	0.00028641331559958	0.0062509329929982	-1.05361
CRIP1	0.000287568724424972	0.00627065869428522	1.2604986311863
DDX3X	0.000290130189011549	0.00632098324381455	-0.893709
CRYBB2P1	0.00029133039851791	0.00634158851760733	1.4681403373052
DRD4	0.000292114036527116	0.00635309794624942	2.15478446087297
CEP112	0.000295708809254403	0.00642567250379838	2.02060403493793
ISG20	0.000296224481984239	0.00642567361964767	-0.918915
MAP6	0.000296168756042327	0.00642567361964767	2.75511358818763
FER1L4	0.000296775039243719	0.0064264301286798	4.04696174432131
JSRP1	0.000296678241256946	0.0064264301286798	1.81865800638766
SEMA4D	0.00029746262872043	0.00643572791512847	-0.48919
RNA5S6	0.000298346428137397	0.00644366236992763	5.34639344412968
TBC1D22B	0.000298122397836237	0.00644366236992763	-1.07286
PMEPA1	0.000300166065621547	0.00647734980047744	1.12287751665705
CCDC160	0.000301363950880831	0.00649757362608462	6.0182522650374
ZNF524	0.000303573056279652	0.00653954611470531	1.29572286678112
ATAD3C	0.000306228200042671	0.00659104633666972	1.75653562235663
CLEC9A	0.000307790152058326	0.00661324288784631	-1.82144
WDR65	0.000307540999474871	0.00661324288784631	2.92884377009619
RP1-232L22__B.1	0.000308498291446769	0.00662274885100712	-3.07232
B3GNT7	0.000309082889082067	0.00662958857786698	-1.66795
RP11-569A2.2	0.000310074615082835	0.00664514162194718	5.17321795513743
MGAT5B	0.000310651612289547	0.00664607792678513	1.94619508902447
MIR22HG	0.000310533482876453	0.00664607792678513	-1.25847
PBX1	0.000311418861029048	0.00665677846679931	1.31218877863123
GNAO1	0.000313263591366571	0.00669047279453335	1.17445200123849
AC006486.1	0.000314418184459903	0.00670938255948512	2.15728131017755
MGAT5	0.000317725608605125	0.00677416002469987	-0.864502
DHRS7B	0.000318246651663321	0.00677946969748429	1.15189003988185
SMPDL3B	0.000320214023802788	0.00681555450833535	-1.37813
AC017048.3	0.000321672498983628	0.00683862496793969	2.7271699056763
LRP10	0.000321846697455996	0.00683862496793969	-0.847619
USH1G	0.000322205901737796	0.00684042580486612	3.65924614327469
IP6K1	0.000322997105805161	0.00685138711922368	-0.799028
RPL3L	0.000323798780818922	0.00686255171184593	2.17239341982332
LRFN4	0.000324516559850258	0.00687192076270844	1.42374212464164
SRCIN1	0.000324848018947869	0.00687310019037071	2.02608120774066
RP11-109G23.3	0.000326046853715906	0.00689261389483904	2.8321368077327
TAP2	0.000326337394406826	0.00689290950694553	-1.0181
RP11-796E2.4	0.000329781345653029	0.00695975466473845	2.07887499515165
MIB2	0.000330599392734303	0.00696297927362333	0.996925156910291
NDUFA11	0.000330772246026722	0.00696297927362333	1.26816815888793
NSUN4	0.000330579000851061	0.00696297927362333	1.03330519381721
PABPC1	0.000333866075031413	0.0070162546830379	-0.633334
PDZK1IP1	0.000333725435351109	0.0070162546830379	1.6559577822335
NFYA	0.000334957442459484	0.00703325972692517	-0.887865
RN7SL143P	0.000335489629525895	0.00703850465177055	2.38574013479468
C11orf87	0.000337446898857057	0.00707361354677316	4.97447354378711
WSCD1	0.000337790109007091	0.00707485771167456	2.70220496335114
CYP2W1	0.000338385073484814	0.00707626636218973	2.93134201254063
H1FX-AS1	0.000338709106487416	0.00707626636218973	0.367353128532895
RNA5S11	0.000338590806045422	0.00707626636218973	5.15487771844931
TCOF1	0.000342263294133108	0.00714453127552226	0.987688669457999
ZYG11A	0.000344564163688046	0.00718654160314717	2.70850329463895
NEK8	0.000347326090108542	0.00723204299905206	1.12022814653613
RAC2	0.000347076248552347	0.00723204299905206	-0.682314
CDC42SE1	0.000348731223413399	0.00724963733745548	-0.660691
ENC1	0.000348780414395553	0.00724963733745548	-1.20761
PLXDC2	0.000349043685000264	0.00724963733745548	-0.843908
GRB7	0.000349699191802415	0.00725720454328343	2.71063895016091
KBTBD4	0.000350704692161288	0.00726597152737152	-1.29816
RNF4	0.000350478486908463	0.00726597152737152	-0.895187
APLP2	0.000353499243213921	0.00731171380735583	-0.771918
C12orf43	0.00035330758225531	0.00731171380735583	1.96985205878326
RN7SKP160	0.000354800090218401	0.00733253519784696	2.44661601941423
LTBP1	0.000356072110921605	0.00734664014288915	-0.482364
RNU1-82P	0.000355991319537084	0.00734664014288915	2.84164676786964
RNA5SP149	0.000357723017610809	0.00737459759382283	5.97373545163278
EPS8L1	0.000361708621174191	0.00745059973069878	1.30339258024082
ATXN1	0.000362635127630832	0.00746351603721787	-0.784914
PBX2	0.000364678389967262	0.0074993763956634	-0.6225
EIF3J	0.000367197289181193	0.00754495073005117	1.30722098055524
KLC2	0.000368100186953352	0.00755440969463332	1.06071734215496
PFDN1	0.000368263833212144	0.00755440969463332	-1.08288
NFX1	0.000369573681272738	0.00757504476319221	0.850321978789811
CYP46A1	0.000370170664058454	0.00758104653327273	3.89801399263644
IGF2BP3	0.000371553953842104	0.00760312869093645	-1.39039
FBLN2	0.000373187396516449	0.00763028931154716	-1.49508
LIMK2	0.000376518378147767	0.00769208529258602	-1.09696
HIST1H4C	0.000380381734788957	0.00775829325522093	2.31066290794386
RP11-930O11.1	0.000380265102819673	0.00775829325522093	2.33241639571371
HSPA5	0.000380993057517426	0.00776440798492587	-0.870576
ANKRD42	0.000382801618312832	0.00778217580328631	-0.939403
KPNA6	0.000382596516979622	0.00778217580328631	1.17792245698924
MR1	0.000382220982997698	0.00778217580328631	-1.03292
CAPZB	0.000383590706857666	0.00779186208453176	-0.727903
KLHL15	0.000384142918478997	0.00779672483727241	-1.2358
ZBTB16	0.000386191687255906	0.00783192970965516	1.31577194089216
LINC00593	0.000387663984846651	0.00785539606367311	-2.39531
CD38	0.000388365648219006	0.0078632212966779	-1.22349
PTPRF	0.00039043615348614	0.0078923201050191	1.44566957056061
TXNDC5	0.000390244333438053	0.0078923201050191	1.61503923220897
MED26	0.000391207873157773	0.00789609591135904	-1.2001
TBC1D15	0.000391256557957327	0.00789609591135904	-0.907448
BUB3	0.000392475356365155	0.00790149901619154	-0.680191
C9orf78	0.000392317294242035	0.00790149901619154	1.37289482321022
COG3	0.000392433167332799	0.00790149901619154	-1.02078
TGFA	0.000394894408733807	0.0079437838928825	-1.15009
CACNG7	0.000398535608656271	0.00801056573399106	3.16996548849328
RP11-145G20.1	0.000401111667826116	0.00805584787179542	3.50665751040009
ATAT1	0.000404861669888787	0.00812069145468156	-1.39009
CHI3L1	0.000405124435650539	0.00812069145468156	-1.6015
FAM136A	0.00040531777281431	0.00812069145468156	-1.06993
CPSF7	0.00040665296773214	0.00814089844799666	-0.568669
PPP6R3	0.000407018036238573	0.00814166736373209	-0.808338
NINJ1	0.000407680793940339	0.00814185585590465	-0.988098
PICALM	0.000407459773709156	0.00814185585590465	-0.946349
CTC-265F19.1	0.000409441831902688	0.00817047895784034	2.74057635077439
BTN2A1	0.000413670422414043	0.00824825728659809	-1.09111
ELOF1	0.000415402010447602	0.00826899235863058	1.28245281456299
IGHG1	0.000415047231129141	0.00826899235863058	-1.93799
MGAM	0.000416037410436637	0.00826899235863058	-1.48223
XIAP	0.000415820055804771	0.00826899235863058	0.941521430098458
ABHD4	0.000416946780507572	0.00828046339232727	-0.976462
C17orf50	0.000419262486510175	0.008313204625123	3.16987809103303
PADI2	0.000419061654647356	0.008313204625123	-1.21882
AP000318.1	0.000423284446382103	0.00838628103468008	0.156107257444235
CASC10	0.000425257303291397	0.00841609245740517	5.93895708523432
LINC00243	0.000425464471847638	0.00841609245740517	1.51897821421645
PSMD7	0.000427785699215061	0.00845529799146405	-0.807962
VMP1	0.000428356948087131	0.00845988001119148	-1.10885
TNC	0.000429961320481872	0.00848484240038811	2.29893131684473
CCDC38	0.000430820408826331	0.00848835404710473	2.40046419014548
MPZL2	0.000430559215663399	0.00848835404710473	-1.25314
FLJ27365	0.000431654608322886	0.00849136500224121	1.81598737691141
RHOQP2	0.00043134645617952	0.00849136500224121	-1.71371
ASPSCR1	0.000433992658353518	0.00849910146615248	0.889709669410829
HEMGN	0.0004341777236814	0.00849910146615248	1.55653983043434
HFE2	0.00043406349500519	0.00849910146615248	3.43537580649263
PAK6	0.000432548056879875	0.00849910146615248	1.82561759151068
RP13-467H17.1	0.000434434892789209	0.00849910146615248	2.84703736300289
SOX8	0.000434125818254092	0.00849910146615248	1.31618001330587
ZNF132	0.000433918261011261	0.00849910146615248	-1.48303
ARF1	0.00043515810674901	0.00850657306087241	-0.780342
RP11-717D12.1	0.000436779425145144	0.00853157554256862	2.73064770953842
FOXP1	0.000437268240773512	0.00853443510809633	0.836971763173481
COL15A1	0.00043797706697032	0.00854158092110192	1.91910551019772
MCTP2	0.000442515365451713	0.00862334086670718	-1.14798
IGF1R	0.000443277816809677	0.00863145023919092	-0.872985
GTF2IRD2B	0.000448811281627194	0.00873237500646071	1.18775526319208
GK3P	0.000451141960489221	0.0087640391451546	-2.61307
NYAP1	0.000450815545075548	0.0087640391451546	1.79536915468118
CASS4	0.000457821283920906	0.00888601551763738	-1.12266
STARD3NL	0.000458133924737764	0.00888601551763738	-1.22813
LASP1	0.000460212669369263	0.00891766385009696	-0.6231
LRP12	0.000460481197844439	0.00891766385009696	1.46411857750982
RN7SKP95	0.000461928635943502	0.00893318246991324	2.7399149125501
TP53I3	0.000461999366222042	0.00893318246991324	-1.13591
DCLRE1C	0.000464997781954594	0.008984189703439	1.13621690535159
NOS3	0.000465887786272694	0.00899441300159615	1.31835137110191
ELF4	0.000468249006939468	0.00903300174068058	-1.0034
GOLGA6L10	0.000469613261381919	0.00905231316835495	2.3395414411532
CTA-204B4.2	0.00047140571740183	0.00906874302920598	1.87815200420821
DLEU2	0.000471557172438251	0.00906874302920598	1.18585414605631
ZFP36	0.000470887739541276	0.00906874302920598	-0.849969
USP25	0.000478692503993058	0.00919886813378796	-0.984076
PDE6B	0.000479356280736842	0.00920452691917184	-1.06594
MCOLN3	0.000484257796106338	0.00929148676686249	1.8721642924479
RP11-475N22.4	0.00048795172960338	0.00935516069894972	3.00288
FOXF2	0.00049019235824027	0.00939089495525019	0.292867378180468
PAK1	0.000492567965376596	0.00942915819435199	-0.905695
GPR155	0.00049322986710042	0.00943458266125162	1.18960132461408
LFNG	0.000498312596029656	0.00948087262858255	0.970149214942437
NPY	0.000497511778213142	0.00948087262858255	0.501250659377196
PGLYRP2	0.000497089667532236	0.00948087262858255	2.11008434386043
RAB18	0.000497361635650531	0.00948087262858255	-1.05579
SLC9A8	0.000498205301411101	0.00948087262858255	-0.839108
TAGLN2P1	0.000496434380445887	0.00948087262858255	-1.16317
ZSWIM8	0.00049810881379684	0.00948087262858255	-0.678622
AIM2	0.000504140287309387	0.00958443365438532	-1.47086
SNORD3A	0.000505999620173011	0.0096051291189582	1.92300493122437
TMCC3	0.000505671995407758	0.0096051291189582	-0.942346
LINC00271	0.000506936047050647	0.0096082692294223	3.24787867887038
RN7SL127P	0.000506820093399661	0.0096082692294223	2.04854762005667
CDK16	0.000511195519112586	0.00968163914769156	-0.797709
FAM76A	0.000511916107874582	0.00968792488433264	1.27791973088976
RP11-476D10.1	0.000514212944871954	0.00972400867829179	-3.80356
PLOD2	0.000515368777391468	0.00973847718552308	3.15539081846193
BCL7C	0.000516245845441281	0.00974028118983989	1.33909184205687
SQSTM1	0.000515895601985788	0.00974028118983989	0.856270524962307
CXCL1	0.000516772963577708	0.00974285124372981	-1.32136
MUC19	0.000519920917108453	0.00979479133636514	2.36778146301623
JAK1	0.000521320125873599	0.0098137332456749	-0.804221
FBXL19	0.000523296274684973	0.00983580238061473	1.03873788800286
KDM5C-IT1	0.000523010899757358	0.00983580238061473	4.26396776032706
PARP8	0.000523676366517242	0.00983580238061473	-0.944847
CD55	0.000524270308441914	0.00983954304789628	-0.979639
PAXBP1-AS1	0.000527121012464985	0.00988560129020111	-1.33913
COQ6	0.000531477117311359	0.00995231831094539	-1.34022
PLBD1	0.000531319529596092	0.00995231831094539	-1.32749
VGLL3	0.000532079551549098	0.00995611917628357	4.89935600608585
RP11-104L21.2	0.000533825898053532	0.00998130283802417	2.57224207121007
LENG9	0.000536882808709672	0.010030934875772	1.13437979361764
HCG11	0.000538038228679957	0.0100449923682541	0.955873314397175
RNVU1-18	0.000542862392038444	0.0101274717508729	2.02821575673211
AMPD2	0.000543598419803816	0.0101336178124086	-0.938116
CNTNAP3B	0.000544360864960283	0.0101394544358569	-1.82536
PTPRN2	0.000544725144022322	0.0101394544358569	-1.22093
FNIP2	0.000545555791377835	0.0101473377196277	1.02196594504613
SH3D21	0.000546070584787492	0.0101493387436566	1.44842255488248
FTLP3	0.000546957428297173	0.0101582466042316	-1.28776
TCF7L1	0.000547601468381863	0.0101626351436706	1.70282573814926
DHRS9	0.000548230237447608	0.0101667339569525	-1.46009
FOXO6	0.00054914818536793	0.0101761854067735	1.97471983322146
FMR1-IT1	0.000549964895652821	0.0101837481866649	3.9203606628102
HIF1A	0.000551946519824098	0.0102053506706458	-1.11165
KRT18P26	0.000552359896272715	0.0102053506706458	2.84819898512663
PSMB8	0.000551967471902306	0.0102053506706458	-0.980072
ANKRD36C	0.000553085561109719	0.0102111885371101	1.25321865358915
CCDC91	0.000558446919989303	0.0103025396253245	1.11863220946106
KANK2	0.000559005718203958	0.0103052207991978	1.29819100549469
RPS12P27	0.000564962224525389	0.010407330734716	1.95749457756486
XPNPEP3	0.000566724983563627	0.0104320926811963	0.973253625886121
DYNC1I2	0.000568787728997069	0.0104585247571369	1.14452422907628
STK4	0.000569000143262624	0.0104585247571369	-0.727591
FBXL5	0.000572297651713075	0.0105088771302977	-1.16912
RP11-467L13.5	0.000572582857604888	0.0105088771302977	-1.84733
RN7SL197P	0.000574042799778493	0.0105279196038846	2.1557244327847
GABARAPL1	0.000576796208272039	0.0105645799436987	-0.810975
TWF1	0.000576889476142431	0.0105645799436987	-1.43875
AC004951.6	0.000578325787076912	0.0105831071344383	1.91539131184481
EP300	0.000579739093450334	0.0106011864748027	-0.627292
RP11-396C23.2	0.000580177393078484	0.010601423273525	2.52391046425244
NRSN1	0.000581531151077845	0.0106028400947068	2.97239191999865
RP11-108P20.1	0.000581114176303896	0.0106028400947068	2.08128
SCUBE2	0.000581518493569147	0.0106028400947068	3.62837523035047
CEP135	0.000585492998934456	0.0106604924727778	0.936607069786949
HLA-B	0.000585548635661722	0.0106604924727778	-0.731789
PRRX1	0.000589045778247917	0.0107163335598913	3.00327305281126
MRPL28	0.000589696818747926	0.0107203526699295	1.00208061148371
A1BG-AS1	0.000591264261562478	0.0107381594093926	-1.24876
TRBV12-2	0.000591537990254215	0.0107381594093926	-2.49722
NFXL1	0.000592186370272423	0.0107421055987408	-1.5362
HIPK1	0.000595763488798062	0.0107940732177866	-0.942387
KCNMB4	0.00059591737873834	0.0107940732177866	1.40789170745528
CTSS	0.000598973541021587	0.0108263356360302	-0.927386
LMTK3	0.00059878443910533	0.0108263356360302	1.33286585338758
PTPRC	0.000599001638664969	0.0108263356360302	-1.09093
AL359091.2	0.000602577602685468	0.0108751949090026	5.26011938343452
TMEM170B	0.000602427119268124	0.0108751949090026	-1.28297
SPOPL	0.000603540552977385	0.0108846922882839	-1.09515
CATSPER2	0.000605092290426751	0.0109047868738947	1.41228827421767
RP11-180M15.4	0.000606137982058339	0.0109157392086864	3.1456858218809
LIMS2	0.000607828437921748	0.0109333643338891	1.22166457445069
RASGRP3	0.000607994020493112	0.0109333643338891	-1.28033
RTF1	0.000608560900321303	0.0109356682621544	1.00977278112732
AL118506.1	0.000613618678541335	0.0110186109106371	2.2290347219218
RNU1-55P	0.00061482218510206	0.0110322736799739	3.26938559523314
CAB39L	0.000619338417617453	0.0111053170652499	-0.932863
RP11-413M3.4	0.000619872774569365	0.0111069080038583	2.61449003098498
AC051649.12	0.000622301428726254	0.0111193056186917	3.55007729684577
ASL	0.000622007117744146	0.0111193056186917	1.05965166056105
MAN2A2	0.000622349195076027	0.0111193056186917	-0.791749
MED19	0.000621220416887464	0.0111193056186917	1.24046313599967
CTD-2349P21.5	0.000623330662800789	0.011128863495449	4.86813966865803
RN7SL128P	0.000624635042794398	0.0111441687949947	2.73755286298782
LPAR1	0.000628188479369181	0.0111995491128737	-1.27462
MX2	0.000628825701609049	0.0112011831334816	-0.881854
SRRM1	0.000629178959511887	0.0112011831334816	0.973667280343164
FAM83E	0.0006307718341945	0.0112162720455824	1.56555214068587
IFI27L2	0.000630926553037494	0.0112162720455824	1.39182180254356
WAC-AS1	0.000632486939505309	0.0112359974912547	1.20769007461254
P2RX6	0.000634799974683636	0.0112690559608369	1.78380625408003
FYN	0.000637641354463144	0.0113033948212229	-0.650613
SLC6A11	0.000637615418622528	0.0113033948212229	2.52571070419704
CASKIN2	0.000639964262983221	0.0113365098014171	1.46753041373826
AC103564.7	0.000641005816268898	0.0113388424163847	0.188075630545722
CASKIN1	0.000640770226616429	0.0113388424163847	3.77271645485502
LILRA1	0.000643433459446345	0.0113705040054481	-0.988148
PEBP1P3	0.000643708118748485	0.0113705040054481	2.66183847545007
CTB-181H17.1	0.000646058667662065	0.0113958713607992	2.51967855956847
NFE2L2	0.000645712290250059	0.0113958713607992	-1.0033
OLFM1	0.000648112354898019	0.0114218422852565	1.06545797645783
SMIM8	0.000648447553909404	0.0114218422852565	-1.31918
SHISA7	0.000649711817404641	0.0114360291927919	1.83842913921825
EAF1	0.000652446564199967	0.0114518156099436	-1.05694
FRMPD1	0.000652118461141199	0.0114518156099436	2.59273797728915
RNA5SP161	0.00065231676065753	0.0114518156099436	5.41863799416669
RNU6-37P	0.000652199753225762	0.0114518156099436	1.82002625500447
ACSL4	0.000656983676469557	0.0115233364900262	-1.27772
TDRD5	0.000658524005073248	0.0115422308737311	7.06519401003581
AC009120.3	0.000660639974775255	0.0115504697453561	2.35547986773693
AP001427.1	0.00065978680754692	0.0115504697453561	3.05288358871301
IGLV2-14	0.000660240154482976	0.0115504697453561	-1.75928
RP11-292B8.1	0.000660847771500472	0.0115504697453561	-2.40527
TXNIP	0.000662251909727841	0.0115588001386952	-0.915663
ZDHHC8P1	0.000661853708687492	0.0115588001386952	2.74631570001909
ANXA11	0.000670767505375052	0.0116992367417549	-0.626732
HIPK3	0.00067278527380019	0.011709846483377	-1.0977
KRT18P2	0.000672550446511792	0.011709846483377	0.174983221417478
PCBP2	0.000672300107899834	0.011709846483377	-0.610597
ZBTB12	0.000674090185608834	0.0117243710998706	1.34198323834094
RNU7-41P	0.000677953017388111	0.0117756697003075	2.65735053219528
SAMD14	0.000677984513719356	0.0117756697003075	1.2689223121122
TRAPPC3L	0.000680401214622496	0.0118094149535175	1.54401577896737
ARHGDIG	0.000687012457041417	0.0119125045581393	5.16243227018242
DOCK4	0.000687296643981876	0.0119125045581393	-1.47784
C10orf32	0.000691203638033595	0.0119561528459134	2.02138563911128
SLC16A3	0.000691254062388107	0.0119561528459134	1.04955528924049
WSB2	0.000690652126617555	0.0119561528459134	-1.17641
AC092620.2	0.000697183905637876	0.0120336645873396	2.73839769296745
SIK3	0.000696967176551477	0.0120336645873396	-0.705378
TRBV11-2	0.00069640188716478	0.0120336645873396	-1.60964
RP4-726N1.2	0.000699641775721681	0.0120677312235897	0.14855912518526
CLDN3	0.00070121497295616	0.0120865020649788	0.188676422202155
DHX33	0.000702279139587811	0.0120964791120156	1.03047881238606
RN7SL842P	0.000704765369290681	0.0121176628264632	2.58607
RP11-22P6.2	0.000704967545272494	0.0121176628264632	2.40310812177694
USP53	0.000704155612860319	0.0121176628264632	1.13487921119436
LZIC	0.000706787823854425	0.0121405787193299	0.982118405811701
SDCBPP2	0.000708082942308561	0.0121544485221065	-2.06259
DPH3	0.000710344353638664	0.0121602866866434	-1.08547
GTF2IP1	0.000709916224674903	0.0121602866866434	-1.19706
MED15	0.000709917080867042	0.0121602866866434	-0.49657
PTPRH	0.000710374635522098	0.0121602866866434	2.07643326292969
EN1	0.0007124818296486	0.0121879870433505	0.418322794877947
BRSK1	0.000715987966738928	0.0122395638429362	1.32972449677223
KRT1	0.000717427787269779	0.0122557711925373	1.97074850251511
NDUFS1	0.000718670504331808	0.0122601941478207	-0.276056
RP11-265N6.4	0.000718577946435128	0.0122601941478207	-2.28073
SLC2A3P2	0.000720152469657828	0.0122770726085853	-1.3639
CAPRIN1	0.000721795913723459	0.0122966789840352	-0.97096
SOCS3	0.000723047597373281	0.0123095890142976	-1.03481
NUAK2	0.000726755559693634	0.0123642700135182	-0.737779
AP001469.9	0.000730831332408501	0.0124251296923257	2.73517769524459
GSDMC	0.000732890598924734	0.0124433167178422	-2.69992
MICE	0.000732899572371703	0.0124433167178422	-1.53501
HBM	0.000735749356243732	0.0124810948879075	1.90548416667786
NOVA2	0.000736126203066281	0.0124810948879075	2.17959400065905
GJB6	0.000740181517972281	0.0125413216546167	-1.98159
TAX1BP3	0.00074224657316211	0.0125677673841661	1.41887014636362
TRAV8-2	0.000743755309727103	0.0125847639780301	-1.38455
FMNL2	0.000749561871919256	0.0126658170140444	-1.15907
PDZD2	0.000749278322001022	0.0126658170140444	1.38187044255774
IFITM2	0.000755349455772388	0.012748017999426	-1.14546
SLC2A3P4	0.000755449469794265	0.012748017999426	-1.39709
LIPT1	0.000758593081892035	0.0127837552218236	1.42227024120074
RBMXL2	0.000758384757776994	0.0127837552218236	0.200041863252489
TRIM72	0.000759477944957816	0.0127900191217085	2.05357696567013
USP3	0.00076265966931173	0.0128349288304697	-0.642926
NRADDP	0.000763395235303745	0.0128386388965658	-1.57478
GDAP2	0.000764948103845467	0.0128560799327339	-1.07581
CTD-2540B15.7	0.000767286237299458	0.0128786387858567	6.10888958588296
TM2D3	0.000767323808256987	0.0128786387858567	-0.85148
SNORD94	0.000771263741317021	0.0129360548375407	1.84500760674017
CACTIN-AS1	0.000773938881467416	0.0129721941369831	0.220224192296152
IL1B	0.000775128125863856	0.0129833961082196	-1.05019
ARL2	0.00077589985925815	0.0129875944205172	1.31887503229994
CTD-3065J16.6	0.00077849759642553	0.0130223316062483	2.18660253043042
HOXA1	0.000780639023664035	0.0130493943835026	-1.49547
GPR35	0.000781342731346325	0.0130524036434825	1.01112512947586
UBC	0.000783104703094453	0.0130730754319666	-0.86463
SLC35E3	0.000783714173080811	0.0130744926705931	1.07095182510973
BRF1	0.000785266709937277	0.0130916304203857	0.695379287978097
SNORD69	0.000787367185681055	0.0131178741550231	1.9615501026972
NOTCH3	0.000788980103129364	0.013135965324246	1.7164764501216
COCH	0.000792596763112292	0.0131873709771767	1.61195131270496
ZNF774	0.000797048521972659	0.0132525933032999	1.63904226435986
ARHGEF7	0.000804486974481421	0.0133673555679833	-0.767551
RP11-1114A5.4	0.000805310193364206	0.0133721194266552	2.07350275006637
CENPE	0.000810539427144909	0.0134410410393611	1.57579343627735
YME1L1	0.000810330981275546	0.0134410410393611	0.716198064047394
CD44	0.000819331698049671	0.0135736723912411	-0.573206
HBA1	0.0008196267432522	0.0135736723912411	2.32755954950131
RP11-685B14.3	0.000822980324880762	0.0136201604364729	0.145290884132169
CYFIP2	0.000824587163245693	0.0136351654414031	-0.540585
EIF4G2	0.000824981122036428	0.0136351654414031	-0.79025
RPS6KL1	0.000826964916836928	0.0136588956840581	1.21227582794599
CTD-2540F13.2	0.00082891847352893	0.0136820953869106	1.80802876044938
CACNA1E	0.000830772121060958	0.0137036163767858	-1.28323
CTD-2020K17.1	0.000833441776749712	0.0137385600818187	1.5198809845634
POU5F2	0.000837486925815899	0.0137961164170756	3.15288763432003
SLC4A3	0.000839355997747188	0.0138177733737456	1.56512317588927
CLEC7A	0.000841644207632959	0.0138462971822072	-1.29562
TRBV2	0.00084654525385176	0.0139177400441961	-1.51677
COPG1	0.000852032570767643	0.0139987210242668	-0.895725
SYBU	0.000858500994677984	0.0140957040786259	1.53549670738953
GNL3L	0.000860213378307241	0.0141145215542657	0.979032667929798
KIAA1958	0.000863276176064024	0.0141461508298618	-0.796957
TMEM238	0.000863078565462717	0.0141461508298618	1.37293095169067
CHAF1B	0.000866200201710823	0.0141847397026548	1.21254957161676
P2RY11	0.000867937577417875	0.0142038582925562	1.05959185888128
MRPL12	0.000868764766357951	0.0142080662970509	1.48038197880908
ARV1	0.000872142379554644	0.0142539519134557	-1.11566
PSME2	0.000877382934209757	0.0143302046213919	-0.834076
TWISTNB	0.000882667496259927	0.0144070757542779	1.7030769771318
ZNF512	0.000886036962088192	0.014452608143381	-0.895775
GSR	0.000889242557232847	0.0144764738709807	-0.91792
KCNJ15	0.000888978013909048	0.0144764738709807	-1.29497
PPP1R16B	0.000889221408153883	0.0144764738709807	-1.02193
CARD8	0.000891292536652395	0.0144942786099552	-0.752445
MUC5B	0.000891499322302251	0.0144942786099552	1.5969684713706
LIN9	0.000894263762120119	0.0145297457673285	1.32016605283972
FBXL22	0.000896627970503847	0.0145586681021745	1.29968449621903
PROCA1	0.000900155092707166	0.0145931159700931	1.04189726644731
TCHH	0.00089974000718952	0.0145931159700931	2.32662601126281
TNNI3	0.000900506032819898	0.0145931159700931	3.03116115962636
AK8	0.000902578941813531	0.0146077126920522	1.90311991024614
CUL5	0.000902213127267768	0.0146077126920522	1.20163649365189
IFIT1	0.000903796596060072	0.0146130072811722	-1.718
RP11-395B7.7	0.000904274218867631	0.0146130072811722	1.32865903328742
TFE3	0.000904664990966487	0.0146130072811722	-0.84058
MPHOSPH8	0.000905483251333519	0.0146167516555937	1.0030787561283
SP100	0.000909507532883795	0.0146627204072417	-0.856496
STK32C	0.000909192805900839	0.0146627204072417	0.954213363712531
HMGCLL1	0.000910849318779627	0.0146748600008167	4.7200901228019
CNN1	0.000912305462871988	0.0146888251657761	0.776599284052418
ITPRIP	0.000913814635885145	0.0147036255550687	-0.862408
RGS16	0.000918512183255509	0.0147696759067486	1.67827046292432
UPF3AP2	0.000919257216131569	0.0147721256317622	1.91990723930834
CKB	0.000921858321432976	0.0147829857349805	1.46221481131865
MRPL42	0.000922305521501153	0.0147829857349805	-1.27671
SRPK1	0.000920780266700418	0.0147829857349805	-0.776481
YIPF4	0.000921511915872133	0.0147829857349805	1.19978806332111
CTD-2527I21.7	0.000924780934572353	0.0148131362553222	2.50439965726423
VPS11	0.000929462260824742	0.0148785596588284	-0.687979
EFNB1	0.000931819812318625	0.0149067246484143	1.17534058426604
OAS3	0.000933024236416206	0.014916418260704	-1.31957
FRMD4A	0.000934433153233009	0.014925696661595	1.30060344174238
MICALL2	0.000934802298537549	0.014925696661595	1.33195249178133
ETFDH	0.000937315861035122	0.0149384370321681	1.0347517752374
FGR	0.000937398311599701	0.0149384370321681	-0.636357
SLC22A15	0.000936944652858116	0.0149384370321681	-1.13615
FAM83D	0.000938210648282955	0.0149418288803862	2.75808446367459
HERC3	0.000941381959990749	0.0149731997261068	-1.18402
ZBTB20	0.000941217865684846	0.0149731997261068	0.986609523622159
AGO4	0.000946119214626595	0.0149816234468572	-0.856316
ANKRD13A	0.000945615986897476	0.0149816234468572	-0.835555
CCDC34	0.000944758422368519	0.0149816234468572	1.16088998300033
KIFC1	0.000944686182531586	0.0149816234468572	-1.5147
LY6G6F	0.000942877575067432	0.0149816234468572	1.5492627424227
NCAPH	0.000944706425465843	0.0149816234468572	-1.40294
SHISA5	0.00094580241396567	0.0149816234468572	-0.871641
HLA-F	0.000947452658737643	0.0149932127405568	-0.55739
CTAGE5	0.000949873358622962	0.0150219819735525	2.05525614135264
TNKS	0.000957120110071731	0.0151269889812478	-0.903184
RP11-331G2.6	0.000958946124234382	0.0151462441067286	2.67684631873732
ELANE	0.000962769285793234	0.0151969991634646	-1.73054
PRR7	0.000967853219568415	0.0152675782560273	0.87620455855633
FAM117A	0.000970101274302926	0.0152933612654814	-0.920505
ALDH1A3	0.000973889073801488	0.0153239864338514	4.44202305787193
ARSB	0.000974503229724542	0.0153239864338514	-0.803075
DOCK5	0.00097395466141693	0.0153239864338514	-0.957805
RN7SKP118	0.000972939182590829	0.0153239864338514	1.78179911487046
SWAP70	0.000976067260461117	0.0153389031524167	0.792648104755259
MCM6	0.000978519255050799	0.0153677466369793	-1.11725
HLA-DRB6	0.000983126148522756	0.0154135617197795	-1.39912
PSMG4	0.000983291732244001	0.0154135617197795	-0.816998
TCEAL4	0.000983134631452363	0.0154135617197795	1.07646558257814
EIF4G3	0.000985508180289131	0.0154385957797148	-0.940393
ELF1	0.000987208000304233	0.0154555101756173	-1.03879
ADCY2	0.000988477519583689	0.0154656708713772	2.37037402144878
BBS7	0.000991326590464164	0.0154907987089209	-1.25163
MUC3A	0.000991031581681428	0.0154907987089209	5.41610679278359
IL8	0.000993044858352753	0.0155079260962306	-1.60758
COX11P1	0.00099549662754358	0.0155364796148379	2.75034097120978
TRIM66	0.000998201318502927	0.0155689422167503	-0.971818
CUL4B	0.00100058665380034	0.0155866385995748	-1.0045
DDR1-AS1	0.0010005347736887	0.0155866385995748	3.43368033515359
LPIN1	0.00100413195485859	0.0156237077054774	0.947634460420631
LRCH2	0.00100422001862361	0.0156237077054774	0.286387257837481
FOXO4	0.00100559416141342	0.0156286808974216	-0.885287
UPF3AP3	0.00100642083294662	0.0156286808974216	1.60527687773123
ZMAT3	0.00100595899509694	0.0156286808974216	0.84115942027222
AC078899.1	0.00101192390709655	0.0156362005334621	-1.61652
CSNK1E	0.00101100245767905	0.0156362005334621	0.711640132284293
EGLN1	0.00100756993799253	0.0156362005334621	-0.906967
NEDD9	0.00100837854671964	0.0156362005334621	-0.639656
NPY6R	0.00101136952338853	0.0156362005334621	2.32952048473776
RP11-286E11.1	0.00101147794791339	0.0156362005334621	0.410810092517306
RRN3P3	0.0010101122800593	0.0156362005334621	1.14686170855616
TMLHE-AS1	0.00101001226335797	0.0156362005334621	-1.67842
RHOU	0.00101287459467373	0.0156411935549244	-1.16323
AC104809.3	0.00102133159716009	0.0157620239799493	0.167660913670412
ACHE	0.00102241945741833	0.0157690486118159	1.73399309855219
S100A11	0.00103131899676291	0.0158964716606795	-1.08861
SLC34A3	0.00103246116875588	0.0159042411434311	2.19250280001787
HHAT	0.00103318211246415	0.0159055163502511	1.31156178987796
SCIN	0.00103525800179164	0.0159276360720092	1.71965196304427
FN3K	0.00103662900737487	0.0159388904255467	1.49706068964435
ZC4H2	0.00104388888329127	0.0160406205469491	-1.27839
HERPUD1	0.00104779869968148	0.0160907792919662	-0.76989
PTRH1	0.00104910757807433	0.0161009589137467	1.5472161351789
GRIN1	0.00105176118205886	0.0161317512010061	4.07191419023326
MIR210HG	0.00106207184237442	0.0162698700672035	1.52534318403659
OXCT1	0.00106173211379384	0.0162698700672035	-1.11656
FLI1	0.00106454096704003	0.0162949892897796	-0.536987
STK3	0.00106501916036956	0.0162949892897796	-1.21448
PPP5D1	0.00106830624831673	0.016335254560151	1.8686829465616
TAX1BP1	0.00107777072462204	0.0164698697366522	-0.901859
TFR2	0.00108151566518847	0.0165169708573268	1.28505403870259
MX1	0.00108295452912433	0.016528817320205	-1.26076
RN7SL712P	0.00108795267509915	0.0165949403146702	3.33086956645876
ABCC5	0.00108986288793791	0.0166037546570688	-1.02156
TNIP3	0.00108923677445846	0.0166037546570688	1.53471634012442
USP42	0.00109503609499446	0.016672376073086	0.840693912272363
RNF216P1	0.00110107088315761	0.0167540236213799	-0.977362
CTB-152G17.6	0.00110982368565562	0.0168708350437877	2.06637790481999
DOK3	0.001110778378545	0.0168708350437877	-0.967686
PTDSS2	0.00111052835873678	0.0168708350437877	1.2384564264433
PHC2	0.00111718236111039	0.0169474456289199	-1.07186
RNU2-3P	0.00111703061606917	0.0169474456289199	2.28161538064953
TIPARP	0.0011226239303955	0.0170196343316164	-0.89643
FTL	0.00112501510012107	0.0170455175412873	-1.01034
RP11-634H22.1	0.00112863109474118	0.0170899157991064	1.98087237950216
B4GALNT1	0.00113564503904472	0.0171129485811068	4.29977459926288
CTAGE7P	0.00113500258371985	0.0171129485811068	-0.986407
FAM47A	0.00113280793421832	0.0171129485811068	3.28940801760413
MAPK8IP2	0.00113457157117522	0.0171129485811068	1.59211060973163
RNU1-18P	0.00113373780533288	0.0171129485811068	3.68040557773273
TEAD3	0.00113088309390017	0.0171129485811068	3.86685652167921
UTP18	0.0011332694534471	0.0171129485811068	1.10717346395171
ZNF239	0.00113537687085978	0.0171129485811068	-1.41196
KIAA1875	0.00114392698183638	0.0172190626094896	1.4327204173616
MAPRE1	0.00114406867602771	0.0172190626094896	-0.923275
CTSF	0.00115345240078501	0.0173498175239381	-1.10727
ARRDC5	0.0011561397363093	0.0173726652430598	1.2291153064963
NOTCH4	0.00115636541639529	0.0173726652430598	1.09916301591794
MIR30E	0.00116037884365596	0.0174224592164345	0.409186715487625
WDR26	0.00116265760278573	0.0174461638120599	-0.810623
SLC17A5	0.0011695329510338	0.0175387721248895	1.2571852731599
PIAS1	0.00117160345229442	0.017559257032463	-0.834418
EFCAB6-AS1	0.00117377272814437	0.0175811968006432	0.112608658106083
MTMR3	0.00117602869032244	0.0176044078544122	-0.775713
IGFBP2	0.00117958074443616	0.0176469810770269	1.66873245298856
DCP1A	0.0011817144746261	0.0176682972798926	0.980899178507606
IQGAP1	0.0011831184034856	0.0176786829067597	-0.886467
RNA5SP243	0.00118581210472926	0.0176977131127378	0.186217018808972
WDR31	0.00118566195444868	0.0176977131127378	1.57461804238255
CPNE2	0.00118881058162491	0.0177318461618309	-0.754312
PPP1R10	0.00118972365099151	0.0177348518404978	-0.553221
KIAA0319	0.00119386101933715	0.0177858888499457	-1.1283
IGLV2-8	0.00119645044498454	0.0178066467475648	-1.43533
USP7	0.0011966832491643	0.0178066467475648	-0.578581
HNRNPH2	0.00120581290786572	0.0179317905224613	-1.02834
SH3RF2	0.00120859265985353	0.0179624111235476	3.85227669605387
CTD-2116F7.1	0.00121095939275655	0.017986860491695	2.45074504843859
VPS13B	0.00121741285475413	0.0180719463918356	-1.01711
NMI	0.00122482484531796	0.0181603417279625	-1.11837
RP4-561L24.3	0.00122460245993809	0.0181603417279625	2.67063203778626
ADORA2A-AS1	0.00122902197236587	0.0182117381921801	1.53648918996827
NHS	0.00123395395255833	0.0182739562172096	-1.3197
DSEL	0.0012385492252972	0.0183283755048345	1.22872581869015
MMAB	0.00123909937111403	0.0183283755048345	1.1429167216966
TBC1D2B	0.0012408060482316	0.018331861260299	-0.733154
UBAP1	0.00124040301971266	0.018331861260299	-0.919941
KMO	0.00124392075665185	0.0183669910774827	-1.25398
SMG7	0.00124608208719853	0.0183880106224608	-0.776941
EXD3	0.00124801799758719	0.0183947963168912	2.06029985612105
PHF3	0.0012475959332271	0.0183947963168912	-0.731888
AURKAIP1	0.00124989460103567	0.0184115679883056	0.968670872038744
SURF4	0.00125203661805425	0.0184322272110951	-0.713142
CERS2	0.00125620140230379	0.0184624499356577	-0.952546
RP11-104L21.3	0.00125631179148112	0.0184624499356577	2.78009186204431
ZC3HC1	0.00125618553217468	0.0184624499356577	-1.02642
TAS1R3	0.00125978097807347	0.018502522744551	1.59938023714168
FRY	0.00126263152409374	0.0185334676716798	-0.935702
C19orf73	0.00126619227933216	0.0185643049157168	1.86188470208679
FOXE1	0.00126622204929861	0.0185643049157168	3.97834007635348
SNX22	0.00126920016434276	0.0185970281576008	0.956225931183439
ZIC1	0.00127167819709561	0.018622389767574	2.55818403994143
TOR1B	0.00128103163356322	0.0187483455284378	-1.00407
CASP4	0.0012859645238162	0.018809495182861	-1.02545
OASL	0.00128717052032855	0.0188106857275761	-1.31883
SECTM1	0.00128755536235134	0.0188106857275761	-1.1924
CORO7	0.00128940290550465	0.0188266420719378	0.963443708615685
PAICS	0.00129046148599854	0.0188310667898288	-0.972627
LAMTOR5P1	0.00129683636351585	0.0188914597099739	-1.78552
MXRA8	0.00129537782144564	0.0188914597099739	1.54304166276805
SNORD116-25	0.00129687399950912	0.0188914597099739	4.51020755623841
BACH1	0.00129971023328416	0.0188996370212219	-1.04834
CSPG5	0.00129903036584853	0.0188996370212219	3.91450293267498
SEMA5B	0.0012986837779734	0.0188996370212219	2.47443853623232
MTFMT	0.00130181209308523	0.0189191630367675	-0.974042
NSUN7	0.00131461177861368	0.0190728943881047	-1.22033
THAP7	0.00131468594763135	0.0190728943881047	0.850563744841603
ZNF70	0.00131443853539305	0.0190728943881047	1.24045243568199
ADAM32	0.00131771352305067	0.0191056962469546	2.25259457401722
CAMTA2	0.0013189941067861	0.0191131448357772	-0.513751
CPNE3	0.00132254779429926	0.0191535044887361	-1.0625
RAP2C-AS1	0.00132606182467095	0.0191932432741573	-1.46354
CYB5R4	0.0013280390104411	0.0192107047569553	-1.03063
LPGAT1	0.001329595353708	0.0192220618305209	-1.08454
GAS2L1	0.0013304689492785	0.0192235409227927	1.03341507634109
THEMIS2	0.00133632081726945	0.0192969061701181	-0.661763
DCTN6	0.00134109191747443	0.019354588854159	1.22385232121819
STX3	0.00134285237702472	0.0193687804658357	-0.961315
MIR3183	0.00134772390104488	0.0194278024925637	2.6267783831388
MEGF11	0.00135222990522462	0.0194814902646349	1.51112275596686
MICB	0.0013539914642977	0.019495599801361	-1.00174
HMGXB4	0.00135805180748331	0.019521648482026	0.974487847761715
RP11-334L9.1	0.00135719336165397	0.019521648482026	-1.62634
RP11-90B9.2	0.00135815031567297	0.019521648482026	5.3050824531355
DPP7	0.00136411444013597	0.0195960739515555	0.899808497222534
ZFP91	0.00136674948637726	0.019622617625845	-0.945513
SLC38A7	0.00137587646721881	0.0197422827109738	0.942868505262529
PTBP1	0.00138717126302248	0.0198928979053925	-0.501395
RPS15AP10	0.00138917248194509	0.0199101408510635	1.36556715841951
THAP8	0.00139107959068811	0.0199260159300635	-1.09121
PMPCB	0.00139411750177123	0.0199580612373039	-0.818283
MYL12B	0.00140329139765254	0.020077861535644	-0.841328
ZNF354A	0.00140546728776176	0.0200974565003868	-0.905748
AC019205.1	0.00140976824119092	0.0201379956582657	0.193026718093312
EAF1-AS1	0.00140999511672333	0.0201379956582657	1.71953367237516
NAT16	0.00141072622449575	0.0201379956582657	2.84676276617573
C1orf95	0.00141311584644541	0.0201605605934776	6.06972513924685
PANK2	0.00141508452646364	0.0201770976759609	0.8735995102902
XRN2	0.00141888810273224	0.0202197639065171	-0.602492
LINC00339	0.00142045671304757	0.0202305503519986	0.855087688753958
NKX2-1	0.00142240641830265	0.0202467490404198	0.155616612206783
FZD8	0.00142383791403762	0.0202483623652906	1.65861547462258
MSL2	0.00142414456854255	0.0202483623652906	-0.711835
ISL2	0.00143138171641194	0.0203396567273952	-1.15328
RPL24P2	0.00143844790616024	0.0204256912522301	1.16905047161669
TCF25	0.00143907534259814	0.0204256912522301	0.751649358209909
C1orf222	0.00144254311773241	0.0204516181264861	1.84642385311519
MBD3	0.00144218928211396	0.0204516181264861	0.863449977848731
CMAHP	0.00144366025194006	0.0204558204203263	-1.31705
ZC3H6	0.00144799277123854	0.0205055521763349	3.19076557977679
CELF2	0.00145794795536321	0.020634806836725	-0.612307
KNDC1	0.00146325224453037	0.0206981265281924	1.25792854918566
TOX4	0.001468948840051	0.0207669205271873	-0.736305
MSANTD3	0.00147346542404603	0.0208071684016562	0.867281955417171
PCK2	0.00147289016424094	0.0208071684016562	1.9861791537397
RAB11FIP4	0.0014770011660809	0.0208452871253682	-0.646616
DPY19L1P1	0.00148262370996562	0.0209000738038315	-1.30145
GABRB3	0.00148339875457302	0.0209000738038315	2.37940679868241
RP11-708J19.1	0.00148226000360044	0.0209000738038315	1.86915009290098
MORN4	0.00148660170083483	0.0209333676788742	1.50752043055674
AAR2	0.00148946605524875	0.0209618588148051	-0.895938
ATP6V1B2	0.00150060115470733	0.0210895919143598	-0.966967
GLULP6	0.00150153742735916	0.0210895919143598	-1.78602
PSMG2	0.00149970111590132	0.0210895919143598	-0.954391
RBMX2	0.00150192688364583	0.0210895919143598	1.13750192572585
NUDT22	0.00150560717711037	0.0211202791191161	0.883798414836555
PINLYP	0.00150665448057248	0.0211202791191161	1.58948279966626
TNFSF11	0.00150647094233133	0.0211202791191161	1.96957652575846
HNRNPF	0.00151291306951249	0.0211960906939456	-0.940241
CLK3	0.00151485492986307	0.0212113731864647	-0.7026
POLR3C	0.00151649221902164	0.0212223762307104	-0.896604
ECT2L	0.0015187303136108	0.0212417701102331	1.73219556889957
HIST1H4E	0.00152609953226292	0.0213122746595798	1.92101206339571
TMEM52	0.00152633647357366	0.0213122746595798	2.06303736575904
TSPAN4	0.00152622988228606	0.0213122746595798	0.841044815213785
RBP5	0.0015304352359637	0.0213450451482284	1.21367117903494
SGMS1	0.00153072066732537	0.0213450451482284	-0.728862
ZNF260	0.00153125263701783	0.0213450451482284	1.18690089771441
RN7SL485P	0.0015345927853079	0.0213796481727301	2.69758421530605
RASSF2	0.00153737414605137	0.0214064319643488	-0.936549
CCNDBP1	0.00154063526712417	0.0214278981014525	-0.845819
MIR205HG	0.00154061742146868	0.0214278981014525	6.93075780614299
SMCHD1	0.00154433983598403	0.0214674434311578	-0.874168
AP000692.10	0.00154794753125646	0.0214696963099811	2.21758475334402
GIPC1	0.00154647709868373	0.0214696963099811	0.867092346941326
KHDRBS2	0.00154717753086092	0.0214696963099811	1.39736012269067
TOP2A	0.00154783149920242	0.0214696963099811	1.2750095001899
PKN2	0.00154991555153117	0.0214850362660528	-1.06218
KLHL2	0.00155245889445434	0.0215063922109223	-1.04096
TAF5L	0.0015531819121995	0.0215063922109223	-0.830686
RP11-516A11.1	0.00155582150144305	0.0215309800677215	-1.4464
DUSP4	0.00155967541137379	0.0215618076738324	-1.38457
RSU1	0.00155977929850424	0.0215618076738324	-0.713248
ANKRD65	0.00156358128039129	0.0215822691237755	2.42784323101493
DRC1	0.00156261371242898	0.0215822691237755	-1.47641
RN7SL408P	0.00156385724753405	0.0215822691237755	4.19935829632847
PCCB	0.00157233777773631	0.0216872976050359	-0.816598
RAB7A	0.00157481241410347	0.0216974154832034	-0.654091
SNHG9	0.0015746132909165	0.0216974154832034	1.22118879227524
DPCD	0.00158032674184167	0.021761361167769	1.01731854524788
SPATA13	0.00158156092754356	0.0217663305124769	-0.858018
MAOA	0.00158534611786092	0.0217947540937119	1.73079974168003
NCF2	0.00158537510720188	0.0217947540937119	-0.915851
CSF2RB	0.0015950735229037	0.0218924236937845	-0.812355
GSC	0.00159511480612713	0.0218924236937845	2.19372145692442
PODNL1	0.00159447502711031	0.0218924236937845	0.215644069553722
YY1	0.00159824248740412	0.0219232777964008	0.857429405500028
IGSF6	0.00159914571940169	0.0219236017108734	-1.2324
TET2	0.00160087072594898	0.0219351852520903	-1.06953
GFRA2	0.00160948547160536	0.0220290037859923	1.13508760066177
PET100	0.00160913146174681	0.0220290037859923	1.27701450280431
ESR2	0.00161063444251253	0.0220326305407148	1.14477275701169
KDM3A	0.0016142992702195	0.0220569990254954	-0.928571
LINC00470	0.00161496376678552	0.0220569990254954	2.80277704636015
PRDM13	0.00161507074392269	0.0220569990254954	2.0897494114726
RN7SL452P	0.00161749955412505	0.0220780716796345	1.88601207309316
OLA1	0.00161974719081807	0.0220966496901749	-0.906942
XKR8	0.00162138744901206	0.0221069260279959	-1.05469
APLN	0.00162342160737442	0.0221116290285336	4.21089973004711
U73166.2	0.00162350670527269	0.0221116290285336	1.55029217143726
SLC41A3	0.00162834880808165	0.022153365552744	-0.92186
SPHK2	0.00162770163753362	0.022153365552744	0.950918211981729
SLITRK4	0.00163468959354295	0.0222274977793042	2.31779571923903
YTHDC2	0.0016415897063463	0.0223091504040214	-1.05216
SIRPB2	0.00164386686239196	0.0223279224404672	-0.894809
LIMS1	0.00164939027809709	0.0223907425333833	0.820629284814296
FOXC1	0.00165082619765296	0.0223980360099631	1.77349
RP11-66N24.4	0.00165306476283206	0.0224162057392962	1.71229989179943
ZXDC	0.00165497548426664	0.0224299124360315	-0.737148
SCGB1B2P	0.00165751938577116	0.0224521810711741	-0.0379985
MIRLET7C	0.00165852143995814	0.0224535515315136	0.512171717244601
EFCAB11	0.00166341923110966	0.0224949178282953	1.16292282306944
GBP3	0.00166296624301499	0.0224949178282953	-1.21325
RASA2-IT1	0.0016642845640899	0.0224949178282953	1.88170928453321
ACADSB	0.00167139594307602	0.0225787926749196	-0.982053
PPP1R14A	0.00167507600666897	0.0226162483153941	1.28268074338702
H6PD	0.0016802381778566	0.0226736634244169	0.777386287871214
GNAS-AS1	0.00168736664568237	0.0227575358641706	1.98209210695132
MYL9	0.00168881815484635	0.0227578274000751	1.21436
RN7SL32P	0.00168921443950164	0.0227578274000751	1.63975507234427
EVI2B	0.00169313623778316	0.0227983401353363	-1.04476
MROH1	0.0016943101443895	0.0228018283146674	0.87798829930721
[truncated: 1,944 more rows]

## Sheet: Candidates
Sample Symbol	s1	s2	s3	s4	s5	s6	s7	s8	s9	s10	s11	s12	s13	s14	s15	s16	s17	s18	s19	s20	s21	s22	s23	s24	s25	s26	s27	s28	s29	s30	MF0015_1	MM0020_1	MM0029_1	MM0025_1	MF0008_1	MF0016_1	MF0018_1	MM0026_1	MM0022_1	MM0011_1	MM0031_1	MM0027_1	MF0020_1	MM0021_1	MM0013_1	MM0019_1	MM0028_1	MF0007_1	MF0006_1
[truncated: 29 more rows]
[truncated: 23 more columns]
